# Supplementary material for: Global proteomic profiling in multistep hepatocarcinogenesis and identification of PARP1 as a novel molecular marker in hepatocellular carcinoma
Source: Oncotarget. 2016 Feb 11;7(12):13730–41. doi: 10.18632/oncotarget.7316 (PMC4924674; doi:10.18632/oncotarget.7316)
Supplement: Supplementary file 2 [file oncotarget-07-13730-s002.xlsx]

## Sheet: Peptide Summary
List of 37874 peptides identiﬁed in HCC samples by iTRAQ.
Distinct Peptide Index	Protein N	protein name	Representative Accession	Sequence	Modifications	Cleavages	Theoretical MW	# Features	Canonical Peptide	Digestion vs. Canonical	Conf (apex)	Score (apex)	Ambig. Level	z (apex spect)	Delta Mass	Delta ppm	Log Precursor Signal (z w max sig)	Fraction of Same Sequence Signal			Redundant Acquisitions	Acquisition Time (Min) Max Conf	Apex Retention Time (Min)	Number of Detected Apexes	log 114:113	log 115:113	log 116:113	log 117:113	log 118:113	log 119:113	log 121:113	Protein residual 114:113	Protein residual 115:113	Protein residual 116:113	Protein residual 117:113	Protein residual 118:113	Protein residual 119:113	Protein residual 121:113	Stdev Protein residuals	Quant Use (apex)
1	1	carbamoyl-phosphate synthase [ammonia], mitochondrial isoform a precursor [Homo sapiens]	gi|169790915	AADTIGYPVMI	iTRAQ8plex@N-term	cleaved I-R@C-term	1453.78	2		Over	99	13	1	2	-0.00207534	-1.42755	5.07229	1			5	25.7847	25.7606	2	-0.177684	-0.0899732	-0.170589	-0.158318	-0.133361	-0.206021	-0.266379	-0.0736835	-0.0459731	-0.154589	0.00968194	-0.113361	-0.190021	-0.150379	0.0699927	0
2	1	carbamoyl-phosphate synthase [ammonia], mitochondrial isoform a precursor [Homo sapiens]	gi|169790915	AADTIGYPVMIR	No iTRAQ8plex@N-term		1305.68	1		Can.	99	15	1	2	0.0050547	3.87133	4.99166	0.0220136			1	20.7541	20.7925	1	-0.00497469	0.0524696	0.108625	0.00128101	-0.014542	-0.194823	0.0959518	0.0990253	0.0964697	0.124625	0.169281	0.00545795	-0.178823	0.211952	0.129362	0
3	1	carbamoyl-phosphate synthase [ammonia], mitochondrial isoform a precursor [Homo sapiens]	gi|169790915	AADTIGYPVMIR	iTRAQ8plex@N-term		1609.88	1	1	Can.	99	20	1	2	-0.00337634	-2.09726	6.54974	0.795751			10	20.9147	20.9281	1	-0.687488	-0.0751237	0.0120375	-2	0.0418307	0.105437	-0.286382	-0.583488	-0.0311236	0.0280375	-1.832	0.0618307	0.121437	-0.170382	0.697528	0.9
4	1	carbamoyl-phosphate synthase [ammonia], mitochondrial isoform a precursor [Homo sapiens]	gi|169790915	AADTIGYPVMIR	iTRAQ8plex@N-term; Pro->pyro-Glu(P)@8		1623.86	2		Can.	99	18	1	2	0.00163719	1.00821	5.06793	0.0262401			1	42.8434	42.9158	1		-0.220192	-0.0884292		-0.146224	0.0648356	-0.25597		-0.176192	-0.0724292		-0.126224	0.0808356	-0.13997	0.100847	0
5	1	carbamoyl-phosphate synthase [ammonia], mitochondrial isoform a precursor [Homo sapiens]	gi|169790915	AADTIGYPVMIR	iTRAQ8plex@N-term; Oxidation(M)@10		1625.88	2		Can.	99	17	1	2	-0.000698685	-0.429729	5.70966	0.115			15	18.9694	18.9794	1	-0.395624	-0.0479346	-0.0758635	-0.870606	-0.0241414	0.0884076	-0.306652	-0.291624	-0.00393451	-0.0598635	-0.702606	-0.00414142	0.104408	-0.190652	0.271157	0
6	1	carbamoyl-phosphate synthase [ammonia], mitochondrial isoform a precursor [Homo sapiens]	gi|169790915	AADTIGYPVMIR	iTRAQ8plex@N-term; Carbamyl(M)@10		1652.89	2		Can.	99	18	1	2	-0.00762945	-4.61583	4.86364	0.0163938			2	20.0327	19.9783	1	0.0735538	0.180325	-0.0239613	-0.136386	0.138679	-0.0467276		0.177554	0.224326	-0.00796127	0.0316142	0.158679	-0.0307276		0.107681	0
7	1	carbamoyl-phosphate synthase [ammonia], mitochondrial isoform a precursor [Homo sapiens]	gi|169790915	AADTIGYPVMIR	iTRAQ8plex@N-term; iTRAQ8plex(Y)@7		1914.09	2		Can.	99	17	1	3	0.00750786	3.92243	5.03993	0.0246015			1	20.0585	20.0869	1	-0.509768	-0.116082	-0.0801154	-0.671958	-0.0521973	0.0580588	-0.336573	-0.405768	-0.072082	-0.0641154	-0.503958	-0.0321973	0.0740588	-0.220573	0.211682	0
8	1	carbamoyl-phosphate synthase [ammonia], mitochondrial isoform a precursor [Homo sapiens]	gi|169790915	ADTVYFLPITPQFVTEVIK	iTRAQ8plex@N-term; iTRAQ8plex(K)@19	cleaved Q-A@N-term	2788.59	3		Over	99	17	1	3	-0.997486	-357.703	4.00749	1			1	29.4227	29.3219	1		0.0863904				0.117256			0.13039				0.133256		0.00202604	0
9	1	carbamoyl-phosphate synthase [ammonia], mitochondrial isoform a precursor [Homo sapiens]	gi|169790915	AEFQMLR	iTRAQ8plex@N-term	cleaved N-A@N-term	1197.65	2		Over	99	11	1	2	0.00188466	1.57363	4.74369	1			1	18.5745	18.5492	1	0.00247925	0.105284	-0.00530926	-0.103293	0.0158311	0.0255746	-0.149745	0.106479	0.149284	0.0106908	0.0647067	0.0358311	0.0415746	-0.0337449	0.0605607	0
10	1	carbamoyl-phosphate synthase [ammonia], mitochondrial isoform a precursor [Homo sapiens]	gi|169790915	AEQLHNEGFK	iTRAQ8plex@N-term; iTRAQ8plex(K)@10	cleaved V-A@N-term	1779.97	3		Over	99	14	1	3	0.0225506	12.6691	4.53546	1			1	13.6296	13.6614	1	0.260577	-0.111856	-0.0121891	-0.33408	0.0669652	-0.260302	-0.27852	0.364577	-0.0678559	0.00381094	-0.16608	0.0869652	-0.244302	-0.16252	0.205696	0
11	1	carbamoyl-phosphate synthase [ammonia], mitochondrial isoform a precursor [Homo sapiens]	gi|169790915	AEQPDGLILGMGGQTALNCGVELFK	iTRAQ8plex@N-term; Carbamidomethyl(C)@19; iTRAQ8plex(K)@25		3225.7	3	1	Can.	99	16	1	4	0.00624308	1.93542	5.96818	0.622973			98	27.3814	27.3527	16	-0.324478	-0.201202	0.0281054	-0.64721	-0.00303851	-0.0065494	-0.368936	-0.220478	-0.157202	0.0441054	-0.47921	0.0169615	0.00945062	-0.252936	0.189277	0.510638
12	1	carbamoyl-phosphate synthase [ammonia], mitochondrial isoform a precursor [Homo sapiens]	gi|169790915	AEQPDGLILGMGGQTALNCGVELFK	iTRAQ8plex@N-term; Deamidated(N)@18; Carbamidomethyl(C)@19; iTRAQ8plex(K)@25		3226.68	4		Can.	99	16	1	4	0.0118792	3.68155	5.57084	0.249537			34	35.0793	34.9834	5	-0.239988	-0.127668	-0.0384456	-0.682007	-0.0616205	-0.0357105	-0.402853	-0.135988	-0.0836675	-0.0224455	-0.514007	-0.0416205	-0.0197105	-0.286853	0.182755	0
13	1	carbamoyl-phosphate synthase [ammonia], mitochondrial isoform a precursor [Homo sapiens]	gi|169790915	AEQPDGLILGMGGQTALNCGVELFK	iTRAQ8plex@N-term; Deamidated(Q)@14; Deamidated(N)@18; Carbamidomethyl(C)@19; iTRAQ8plex(K)@25		3227.67	5		Can.	99	19	1	3	0.0181243	5.61529	4.39898	0.0167986			12	26.482	26.4904	3	-0.236543	-0.00485329	0.114657	-0.938888	0.081249	0.0637933	-0.28093	-0.132543	0.0391468	0.130657	-0.770888	0.101249	0.0797933	-0.16493	0.316416	0
14	1	carbamoyl-phosphate synthase [ammonia], mitochondrial isoform a precursor [Homo sapiens]	gi|169790915	AEQPDGLILGMGGQTALNCGVELFK	iTRAQ8plex@N-term; Oxidation(M)@11; Carbamidomethyl(C)@19; iTRAQ8plex(K)@25		3241.69	4		Can.	99	16	2	4	0.00226464	0.698598	5.11182	0.0867187			5	66.0683	66.0283	2	-0.232646	-0.351644	-0.0813289	-0.529724	-0.0155192	-0.0374815	-0.332368	-0.128646	-0.307644	-0.0653289	-0.361724	0.00448082	-0.0214815	-0.216368	0.142465	0
15	1	carbamoyl-phosphate synthase [ammonia], mitochondrial isoform a precursor [Homo sapiens]	gi|169790915	AEQPDGLILGMGGQTALNCGVELFK	iTRAQ8plex@N-term; Oxidation(M)@11; Deamidated(N)@18; Carbamidomethyl(C)@19; iTRAQ8plex(K)@25		3242.68	5		Can.	99	12	2	4	0.00932546	2.87585	4.55342	0.0239726			1	65.6141	65.5158	1					-0.0643466	-0.0652155						-0.0443466	-0.0492154		0.00344279	0
16	1	carbamoyl-phosphate synthase [ammonia], mitochondrial isoform a precursor [Homo sapiens]	gi|169790915	AEQPDGLILGMGGQTALNCGVELFKR	iTRAQ8plex@N-term; Carbamidomethyl(C)@19; iTRAQ8plex(K)@25	missed K-R@25	3381.8	4		Under	99	18	2	4	0.0162366	4.80117	5.75939	0.727091			11	32.884	32.8427	2	-0.527146	-0.319306	-0.115575	-1.00741	-0.133916	-0.00533318	-0.370944	-0.423146	-0.275306	-0.0995752	-0.839414	-0.113916	0.0106668	-0.254944	0.282409	0.909091
17	1	carbamoyl-phosphate synthase [ammonia], mitochondrial isoform a precursor [Homo sapiens]	gi|169790915	AEQPDGLILGMGGQTALNCGVELFKR	iTRAQ8plex@N-term; Deamidated(N)@18; Carbamidomethyl(C)@19; iTRAQ8plex(K)@25	missed K-R@25	3382.78	5		Under	99	12	2	4	0.0201145	5.94614	5.14156	0.17529			4	32.3688	32.3275	2	-0.164168	-0.00944365	-0.170378	-0.379932	0.00758009	-0.094149	-0.267993	-0.0601677	0.0345564	-0.154378	-0.211932	0.0275801	-0.078149	-0.151993	0.0940254	0
18	1	carbamoyl-phosphate synthase [ammonia], mitochondrial isoform a precursor [Homo sapiens]	gi|169790915	AEQPDGLILGMGGQTALNCGVELFKR	iTRAQ8plex@N-term; Oxidation(M)@11; Carbamidomethyl(C)@19; iTRAQ8plex(K)@25	missed K-R@25	3397.79	5		Under	99	14	1	4	0.0196425	5.78096	4.88734	0.0976188			1	32.0028	31.9633	1	-0.555196	-0.264589	-0.187446	-0.506913	-0.00423441	0.0728852	-0.308947	-0.451196	-0.220589	-0.171446	-0.338913	0.0157656	0.0888853	-0.192947	0.18766	0
19	1	carbamoyl-phosphate synthase [ammonia], mitochondrial isoform a precursor [Homo sapiens]	gi|169790915	AFAISGPF	iTRAQ8plex@N-term	cleaved F-N@C-term	1112.62	2		Over	99	10	1	2	-0.0042253	-3.79762	4.51689	1			4	58.1242	58.2386	1		-0.124269	0.128639		0.02109	-0.0683404			-0.0802694	0.144639		0.04109	-0.0523404		0.101794	0
20	1	carbamoyl-phosphate synthase [ammonia], mitochondrial isoform a precursor [Homo sapiens]	gi|169790915	AFAISGPFNVQF	iTRAQ8plex@N-term	cleaved F-L@C-term	1600.86	2		Over	99	13	1	2	0.000619773	0.387151	5.2605	1			1	28.1703	28.1413	1	-0.330654	-0.15727	-0.128425	-0.458321	-0.114566	-0.0170139	-0.388385	-0.226654	-0.11327	-0.112425	-0.290321	-0.0945661	-0.00101388	-0.272385	0.106497	0
21	1	carbamoyl-phosphate synthase [ammonia], mitochondrial isoform a precursor [Homo sapiens]	gi|169790915	AFAMTNQILVEK	iTRAQ8plex@N-term; iTRAQ8plex(K)@12		1972.13	2	1	Can.	99	13	2	3	-0.0133543	-6.77152	6.44133	0.486221			56	25.5579	25.1329	8	-0.162043	-0.176385	0.0589394	-1.08902	-0.0434969	0.0419218	-0.358524	-0.0580431	-0.132385	0.0749394	-0.921015	-0.0234969	0.0579218	-0.242524	0.345498	0.659574
22	1	carbamoyl-phosphate synthase [ammonia], mitochondrial isoform a precursor [Homo sapiens]	gi|169790915	AFAMTNQILVEK	iTRAQ8plex@N-term; Deamidated(N)@6; iTRAQ8plex(K)@12		1973.11	3		Can.	99	18	2	2	-0.0196647	-9.96634	6.37222	0.414688			25	25.3247	25.1329	2	-0.36155	-0.170157	-0.00743173	-1.93699	-0.06377	-0.0452888	-0.411992	-0.25755	-0.126157	0.00856829	-1.76899	-0.0437701	-0.0292888	-0.295992	0.63242	0
23	1	carbamoyl-phosphate synthase [ammonia], mitochondrial isoform a precursor [Homo sapiens]	gi|169790915	AFAMTNQILVEK	iTRAQ8plex@N-term; Deamidated(N)@6; Deamidated(Q)@7; iTRAQ8plex(K)@12		1974.1	4		Can.	99	12	1	3	0.0291326	14.7574	5.39964	0.0441714			7	62.6421	63.0001	2	-0.198866	0.0756254	-0.0733579		0.0398189	-0.0988168	-0.0843632	-0.0948659	0.119625	-0.0573579		0.0598189	-0.0828168	0.0316367	0.0871112	0
24	1	carbamoyl-phosphate synthase [ammonia], mitochondrial isoform a precursor [Homo sapiens]	gi|169790915	AFAMTNQILVEK	iTRAQ8plex@N-term; Methyl+Deamidated(Q)@7; iTRAQ8plex(K)@12		1987.13	3		Can.	96.22	12	1	3	-0.027318	-13.7475	5.04177	0.0193764			1	28.0113	27.9371	1	-0.200635	-0.186471	0.0218208	-0.438565	-0.1412	-0.0489594	-0.326902	-0.0966354	-0.142471	0.0378209	-0.270565	-0.1212	-0.0329594	-0.210902	0.103656	0
25	1	carbamoyl-phosphate synthase [ammonia], mitochondrial isoform a precursor [Homo sapiens]	gi|169790915	AFAMTNQILVEK	iTRAQ8plex@N-term; Oxidation(M)@4; iTRAQ8plex(K)@12		1988.12	3		Can.	94.86	11	1	3	-0.00580234	-2.9185	4.81041	0.0113739			6	41.3837	41.2827	1	0.0395739	-0.0565005	0.224732		0.0495587	0.135389	-0.0531139	0.143574	-0.0125004	0.240732		0.0695587	0.151389	0.0628861	0.0880789	0
26	1	carbamoyl-phosphate synthase [ammonia], mitochondrial isoform a precursor [Homo sapiens]	gi|169790915	AFAMTNQILVEK	iTRAQ8plex@N-term; Oxidation(M)@4; Deamidated(N)@6; iTRAQ8plex(K)@12		1989.11	4		Can.	99	14	1	3	0.0132677	6.67018	5.13776	0.0241693			7	21.3244	21.4207	1	-0.294916	-0.105711	-0.00440468	-0.512865	0.0133113	-0.0882468	-0.376686	-0.190916	-0.061711	0.0115953	-0.344865	0.0333113	-0.0722468	-0.260686	0.142355	0
27	1	carbamoyl-phosphate synthase [ammonia], mitochondrial isoform a precursor [Homo sapiens]	gi|169790915	AFAISGPFNVQFLVK	No iTRAQ8plex@N-term; iTRAQ8plex(K)@15		1941.1	2		Can.	99	14	1	2	-0.00529196	-2.72626	4.43119	0.0113077			1	66.7091	66.8425	1			0.0243904		-0.054978	-0.0942922				0.0403904		-0.034978	-0.0782922		0.0600584	0
28	1	carbamoyl-phosphate synthase [ammonia], mitochondrial isoform a precursor [Homo sapiens]	gi|169790915	AFAISGPFNVQFLVK	iTRAQ8plex@N-term; iTRAQ8plex(K)@15		2245.31	2	1	Can.	99	15	1	3	-0.00491127	-2.18735	6.34898	0.935766			10	27.265	26.9874	4	-0.152862	-0.115242	-0.000216419	-0.320184	-0.0509149	0.00170127	-0.301667	-0.0488619	-0.0712424	0.0157836	-0.152184	-0.0309149	0.0177013	-0.185667	0.0785156	1
29	1	carbamoyl-phosphate synthase [ammonia], mitochondrial isoform a precursor [Homo sapiens]	gi|169790915	AFAISGPFNVQFLVK	iTRAQ8plex@N-term; Deamidated(N)@9; iTRAQ8plex(K)@15		2246.29	3		Can.	99	13	1	3	-0.00584902	-2.60386	5.05059	0.0470734			2	69.3384	69.3668	2	-0.202597	0.104433	-0.047655		-0.185425	0.0780365		-0.0985971	0.148433	-0.031655		-0.165425	0.0940365		0.130765	0
30	1	carbamoyl-phosphate synthase [ammonia], mitochondrial isoform a precursor [Homo sapiens]	gi|169790915	AFAISGPFNVQFLVK	iTRAQ8plex@N-term; Deamidated(N)@9; Deamidated(Q)@11; iTRAQ8plex(K)@15		2247.28	4		Can.	98.54	11	1	3	0.0216873	9.65048	4.14517	0.00585265			1	27.7731	27.8182	1	-0.109043	-0.085244	-0.106038	-0.389383	0.106695	0.0894126	-0.333102	-0.00504306	-0.0412439	-0.0900375	-0.221383	0.126695	0.105413	-0.217102	0.139262	0
31	1	carbamoyl-phosphate synthase [ammonia], mitochondrial isoform a precursor [Homo sapiens]	gi|169790915	AGEVVFNTGLGGYPEAITDPAYK	iTRAQ8plex@N-term; iTRAQ8plex(K)@23	cleaved V-A@N-term	2976.57	3		Over	99	18	1	3	0.091188	30.6353	4.53423	1			3	31.9487	31.8955	2	0.00502556	-0.127305	-0.288808	-0.294953	-0.234716	-0.381857		0.109026	-0.0833049	-0.272808	-0.126953	-0.214716	-0.365857		0.165796	0
32	1	carbamoyl-phosphate synthase [ammonia], mitochondrial isoform a precursor [Homo sapiens]	gi|169790915	AGGPGNPALAEPLIQNVR	iTRAQ8plex@N-term	cleaved I-A@N-term	2077.16	2		Over	99	18	1	2	0.00495985	2.38781	5.26658	0.773167			3	22.4785	22.4886	1	-0.101281	-0.451751	-0.238642	-1.03618	-0.255952	-0.37822	-1.04476	0.00271921	-0.40775	-0.222642	-0.868176	-0.235952	-0.36222	-0.92876	0.344897	0
33	1	carbamoyl-phosphate synthase [ammonia], mitochondrial isoform a precursor [Homo sapiens]	gi|169790915	AGGPGNPALAEPLIQNVR	iTRAQ8plex@N-term; Deamidated(N)@6; Deamidated(N)@16	cleaved I-A@N-term	2079.13	4		Over	99	15	1	2	-0.0124033	-5.96563	4.73401	0.226833			1	19.7585	19.7047	1	0.00523072	-0.251708	-0.068435	-0.0567427	-0.13686	-0.0627303	-0.148229	0.109231	-0.207708	-0.052435	0.111257	-0.11686	-0.0467303	-0.032229	0.114862	0
34	1	carbamoyl-phosphate synthase [ammonia], mitochondrial isoform a precursor [Homo sapiens]	gi|169790915	AIDDNMSLDEIEK	iTRAQ8plex@N-term; Oxidation(N)@5; Dethiomethyl(M)@6; iTRAQ8plex(K)@13		2068.08	4		Can.	99	14	1	3	-0.00434943	-2.10313	4.70011	0.0160481			2	31.1848	31.2215	2	0.0701872	-0.0931842	0.0997662	-0.200443	0.108701	0.00288367	-0.079102	0.174187	-0.0491841	0.115766	-0.0324428	0.128701	0.0188837	0.036898	0.0851018	0
35	1	carbamoyl-phosphate synthase [ammonia], mitochondrial isoform a precursor [Homo sapiens]	gi|169790915	AIDDNMSLDEIEK	iTRAQ8plex@N-term; Dehydrated(D)@4; iTRAQ8plex(K)@13		2082.08	3		Can.	99	14	1	3	-0.0087799	-4.2169	4.49464	0.00999907			1	44.1425	44.1675	1	-0.249641	-0.272214	-0.116274	-0.519979	-0.162756	-0.115381	-0.399524	-0.145641	-0.228214	-0.100274	-0.351979	-0.142756	-0.0993813	-0.283524	0.09733	0
36	1	carbamoyl-phosphate synthase [ammonia], mitochondrial isoform a precursor [Homo sapiens]	gi|169790915	AIDDNMSLDEIEK	iTRAQ8plex@N-term; iTRAQ8plex(K)@13		2100.09	2	1	Can.	99	18	1	3	0.000244627	0.116484	6.429	0.859651			31	31.1239	31.2215	3	-0.392357	-0.180457	0.00360398	-2	-0.0204182	-0.0434126	-0.485368	-0.288357	-0.136457	0.019604	-1.832	-0.000418215	-0.0274126	-0.369368	0.658802	0.733333
37	1	carbamoyl-phosphate synthase [ammonia], mitochondrial isoform a precursor [Homo sapiens]	gi|169790915	AIDDNMSLDEIEK	iTRAQ8plex@N-term; Methyl(E)@10; iTRAQ8plex(K)@13		2114.1	3		Can.	97.23	12	1	2	-0.0308366	-14.5861	4.73741	0.0174874			1	31.2771	31.159	1																0
38	1	carbamoyl-phosphate synthase [ammonia], mitochondrial isoform a precursor [Homo sapiens]	gi|169790915	AIDDNMSLDEIEK	iTRAQ8plex@N-term; Oxidation(M)@6; iTRAQ8plex(K)@13		2116.08	3		Can.	99	16	1	3	0.00178452	0.843313	4.92771	0.0271039			10	27.2949	27.2605	2	-0.252301	-0.0324084	0.00662689	-0.708919	-0.0725493	-0.0552027	-0.246385	-0.148301	0.0115916	0.0226269	-0.540919	-0.0525493	-0.0392027	-0.130385	0.194346	0
39	1	carbamoyl-phosphate synthase [ammonia], mitochondrial isoform a precursor [Homo sapiens]	gi|169790915	AIDDNMSLDEIEK	iTRAQ8plex@N-term; Cation:Na(D)@9; iTRAQ8plex(K)@13		2122.07	3		Can.	99	15	1	3	-0.00165851	-0.781553	4.86557	0.0234901			1	31.1882	31.159	1	-0.381706	-0.126131	0.0403301	-1.30197	-0.0744899	0.00822746	-0.341914	-0.277706	-0.0821305	0.0563301	-1.13397	-0.0544899	0.0242275	-0.225914	0.411852	0
40	1	carbamoyl-phosphate synthase [ammonia], mitochondrial isoform a precursor [Homo sapiens]	gi|169790915	AIDDNMSLDEIEK	iTRAQ8plex@N-term; Carbamyl(M)@6; iTRAQ8plex(K)@13		2143.09	3		Can.	96.58	12	1	3	-0.000295495	-0.137883	4.7405	0.0176126			2	21.4874	21.4037	1																0
41	1	carbamoyl-phosphate synthase [ammonia], mitochondrial isoform a precursor [Homo sapiens]	gi|169790915	AIDDNMSLDEIEK	iTRAQ8plex@N-term; Delta:S(-1)Se(1)(M)@6; iTRAQ8plex(K)@13		2148.03	3		Can.	99	12	1	3	0.0286778	13.3507	4.95116	0.0286076			1	31.6792	31.7226	1					0.41188							0.43188				0
42	1	carbamoyl-phosphate synthase [ammonia], mitochondrial isoform a precursor [Homo sapiens]	gi|169790915	AIDDNMSLDEIEKL	iTRAQ8plex@N-term; iTRAQ8plex(K)@13	cleaved L-T@C-term; missed K-L@13	2213.17	4		Under	99	16	1	3	-0.00927606	-4.1913	4.93212	1			1	34.8404	34.8195	1	-0.147541	-0.629354	-0.343852	-2	-0.399465	-0.493177	-0.728895	-0.0435411	-0.585354	-0.327852	-1.832	-0.379465	-0.477177	-0.612895	0.572298	0
43	1	carbamoyl-phosphate synthase [ammonia], mitochondrial isoform a precursor [Homo sapiens]	gi|169790915	AIDDNMSLDEIEKLTYIDK	iTRAQ8plex@N-term; iTRAQ8plex(K)@13; iTRAQ8plex(K)@19	missed K-L@13	3137.69	4		Under	99	16	1	4	0.0102805	3.27645	4.77676	1			7	24.6339	24.659	1	-0.508432	-0.261261	-0.399787	-0.398518	-0.10544	-0.0450832	-0.231684	-0.404432	-0.217261	-0.383787	-0.230518	-0.0854397	-0.0290832	-0.115684	0.144695	0.333333
44	1	carbamoyl-phosphate synthase [ammonia], mitochondrial isoform a precursor [Homo sapiens]	gi|169790915	AIYGVDTR	iTRAQ8plex@N-term	cleaved P-A@N-term	1197.67	2		Over	98.89	12	1	2	-0.00317839	-2.65382	5.42556	1			3	14.4685	14.4414	1	-0.17013	-0.0257874	-0.11107	-0.41176	-0.0397376	-0.0128938	-0.223215	-0.06613	0.0182126	-0.0950704	-0.24376	-0.0197376	0.00310621	-0.107215	0.0892681	0
45	1	carbamoyl-phosphate synthase [ammonia], mitochondrial isoform a precursor [Homo sapiens]	gi|169790915	AKEIGFSDK	Carbamyl@N-term; iTRAQ8plex(K)@2; iTRAQ8plex(K)@9	missed K-E@2	1644.93	4		Under	95.5	11	1	3	-0.00179116	-1.0889	4.77772	0.182314			1	21.852	21.9513	1	-0.360608	-0.354227	-0.310119	-0.962566	-0.208908	-0.171347	-0.780621	-0.256608	-0.310227	-0.294119	-0.794566	-0.188908	-0.155347	-0.664621	0.247429	0
46	1	carbamoyl-phosphate synthase [ammonia], mitochondrial isoform a precursor [Homo sapiens]	gi|169790915	AKEIGFSDK	iTRAQ8plex@N-term; iTRAQ8plex(K)@2; iTRAQ8plex(K)@9	missed K-E@2	1906.13	4		Under	99	12	1	3	-0.00469845	-2.46492	5.42949	0.817686			11	14.8157	14.8524	3	-0.51519	-0.167661	-0.0927973	-1.10675	-0.000883384	0.0301454	-0.354239	-0.41119	-0.123661	-0.0767973	-0.938745	0.0191166	0.0461454	-0.238239	0.343141	0.9
47	1	carbamoyl-phosphate synthase [ammonia], mitochondrial isoform a precursor [Homo sapiens]	gi|169790915	ALGIPLPEIK	iTRAQ8plex@N-term; iTRAQ8plex(K)@10	cleaved I-A@N-term	1658.06	3		Over	99	11	1	2	-0.0121071	-7.30197	5.01909	1			7	26.088	25.9798	1	-0.105221	-0.307347	-0.0401465	-0.468673	-0.169577	-0.056268	-0.289887	-0.00122052	-0.263347	-0.0241465	-0.300673	-0.149577	-0.040268	-0.173887	0.11888	0
48	1	carbamoyl-phosphate synthase [ammonia], mitochondrial isoform a precursor [Homo sapiens]	gi|169790915	ALGGLGSGICPNR	iTRAQ8plex@N-term; Carbamidomethyl(C)@10	cleaved Y-A@N-term	1574.85	3		Over	99	20	1	2	0.00266402	1.6916	4.53748	1			2	18.5758	18.5842	1																0
49	1	carbamoyl-phosphate synthase [ammonia], mitochondrial isoform a precursor [Homo sapiens]	gi|169790915	AMKEENVK	iTRAQ8plex@N-term; iTRAQ8plex(K)@3; iTRAQ8plex(K)@8	missed K-E@3	1860.09	4		Under	99	13	1	3	-0.0032544	-1.74959	6.05175	1			10	12.0183	11.9898	2	-0.388715	-0.272776	0.00418978	-2	0.00116972	0.0306017	-0.336855	-0.284715	-0.228776	0.0201898	-1.832	0.0211697	0.0466018	-0.220855	0.666326	1
50	1	carbamoyl-phosphate synthase [ammonia], mitochondrial isoform a precursor [Homo sapiens]	gi|169790915	AMLSTGFK	iTRAQ8plex@N-term; iTRAQ8plex(K)@8		1461.85	2	1	Can.	98.96	10	1	3	-0.00557494	-3.81363	6.23702	0.96909			8	15.5485	15.3558	1	-0.440911	-0.200292	0.0176151	-1.70042	-0.00580875	0.070049	-0.441162	-0.336911	-0.156292	0.0336151	-1.53242	0.0141912	0.086049	-0.325162	0.562526	0
51	1	carbamoyl-phosphate synthase [ammonia], mitochondrial isoform a precursor [Homo sapiens]	gi|169790915	AMLSTGFK	iTRAQ8plex@N-term; Oxidation(M)@2; iTRAQ8plex(K)@8		1477.84	3		Can.	97.35	11	1	3	-0.00226633	-1.53354	4.74076	0.0309099			6	13.5666	13.62	1	-0.393703	-0.0599051	0.00258676	-0.66773	0.049099	0.0848607	-0.286852	-0.289703	-0.015905	0.0185868	-0.49973	0.069099	0.100861	-0.170852	0.219761	0
52	1	carbamoyl-phosphate synthase [ammonia], mitochondrial isoform a precursor [Homo sapiens]	gi|169790915	AMLSTGFKIPQK	iTRAQ8plex@N-term; iTRAQ8plex(K)@8; iTRAQ8plex(K)@12	missed K-I@8	2232.34	4		Under	99	10	1	4	-0.0028999	-1.29904	5.596	1			7	19.1459	19.1795	3	-0.75882	-0.166856	-0.209291	-1.35276	0.0148808	0.0660108	-0.256436	-0.65482	-0.122856	-0.193291	-1.18476	0.0348808	0.0820108	-0.140436	0.453524	1
53	1	carbamoyl-phosphate synthase [ammonia], mitochondrial isoform a precursor [Homo sapiens]	gi|169790915	ANPIIGNGGAPDTTALDELGLSK	iTRAQ8plex@N-term; iTRAQ8plex(K)@23	cleaved M-A@N-term	2831.55	3		Over	99	13	1	4	-0.0102344	-3.61442	4.48588	0.481616			3	32.1162	32.0992	1	-0.0847267	-0.0783249	-0.146592	-0.234991	-0.209238	-0.0390267	-0.587136	0.0192733	-0.0343248	-0.130592	-0.0669906	-0.189238	-0.0230267	-0.471136	0.166686	0
54	1	carbamoyl-phosphate synthase [ammonia], mitochondrial isoform a precursor [Homo sapiens]	gi|169790915	ANPIIGNGGAPDTTALDELGLSK	iTRAQ8plex@N-term; Deamidated(N)@7; iTRAQ8plex(K)@23	cleaved M-A@N-term	2832.53	4		Over	96.59	11	1	4	0.00715962	2.52764	4.51783	0.518384			1	54.372	54.29	1	0.0608806	-0.0435969	0.0121228	-0.0928651	-0.0153922			0.164881	0.000403138	0.0281228	0.0751349	0.00460777			0.0684124	0
55	1	carbamoyl-phosphate synthase [ammonia], mitochondrial isoform a precursor [Homo sapiens]	gi|169790915	APMFSWPR	iTRAQ8plex@N-term		1294.68	1	1	Can.	99	10	1	2	-0.00384904	-2.97297	6.51313	0.958503			14	22.9176	22.9478	2	-0.455166	-0.108781	-0.0321726	-2	-0.0258034	0.0580736	-0.402136	-0.351166	-0.0647806	-0.0161726	-1.832	-0.00580339	0.0740736	-0.286136	0.669746	1
56	1	carbamoyl-phosphate synthase [ammonia], mitochondrial isoform a precursor [Homo sapiens]	gi|169790915	APMFSWPR	iTRAQ8plex@N-term; Dioxidation(W)@6		1326.67	2		Can.	92.59	10	1	2	-0.00333088	-2.51071	5.14955	0.0414971			1	22.1351	22.1096	1	-0.38042	-0.16172	-0.0301049	-0.661927	-0.0805791	-0.0510744	-0.298591	-0.27642	-0.11772	-0.0141049	-0.493927	-0.0605791	-0.0350743	-0.182591	0.170105	0
57	1	carbamoyl-phosphate synthase [ammonia], mitochondrial isoform a precursor [Homo sapiens]	gi|169790915	AQTAHIVLEDGTK	iTRAQ8plex@N-term; Dehydrated(T)@12; iTRAQ8plex(K)@13		1972.12	3		Can.	97.83	13	1	3	0.0168432	8.54066	5.37414	0.143246			2	15.9567	15.8008	1	-0.11515	-0.146	-0.138975	-0.146105	-0.0313301	-0.036415	-0.0840766	-0.0111504	-0.101999	-0.122975	0.0218946	-0.0113301	-0.020415	0.0319234	0.0593707	0
58	1	carbamoyl-phosphate synthase [ammonia], mitochondrial isoform a precursor [Homo sapiens]	gi|169790915	AQTAHIVLEDGTK	iTRAQ8plex@N-term; iTRAQ8plex(K)@13		1990.13	2	1	Can.	99	20	1	3	0.00192597	0.96776	6.15092	0.856754			20	15.7185	15.7403	2	-0.437691	-0.149129	0.0104208	-1.1595	0.0412584	0.0519979	-0.327943	-0.333691	-0.105129	0.0264208	-0.991498	0.0612584	0.0679979	-0.211943	0.375002	0.894737
59	1	carbamoyl-phosphate synthase [ammonia], mitochondrial isoform a precursor [Homo sapiens]	gi|169790915	ATGYPLAFIAAK	No iTRAQ8plex@N-term; iTRAQ8plex(K)@12		1525.88	2		Can.	99	13	1	2	-0.0168037	-11.0125	4.72731	0.0134242			2	24.1364	24.047	1	-0.0862816	-0.0331962	0.00142908	-0.132581	-0.0859801	0.0826723	-0.29778	0.0177184	0.0108039	0.0174291	0.0354194	-0.0659801	0.0986723	-0.18178	0.0898772	0
60	1	carbamoyl-phosphate synthase [ammonia], mitochondrial isoform a precursor [Homo sapiens]	gi|169790915	ATGYPLAFIAAK	iTRAQ8plex@N-term; iTRAQ8plex(K)@12		1830.09	2	1	Can.	96.75	9	1	3	0.000604618	0.330377	6.51035	0.814574			22	25.2796	25.5045	4	-0.328163	-0.0850263	-0.106424	-0.520488	-0.0414037	-0.0258355	-0.316154	-0.224163	-0.0410263	-0.0904241	-0.352488	-0.0214037	-0.00983549	-0.200154	0.128375	0.818182
61	1	carbamoyl-phosphate synthase [ammonia], mitochondrial isoform a precursor [Homo sapiens]	gi|169790915	ATGYPLAFIAAK	iTRAQ8plex@N-term; Pro->pyro-Glu(P)@5; iTRAQ8plex(K)@12		1844.07	3		Can.	99	13	2	3	-0.00479002	-2.59753	5.70044	0.126186			2	25.3732	25.6127	1	-0.0722909	-0.447996	-0.004348	-0.713467	-0.22343	-0.180581	-0.604304	0.0317091	-0.403996	0.011652	-0.545467	-0.20343	-0.164581	-0.488304	0.232762	0
62	1	carbamoyl-phosphate synthase [ammonia], mitochondrial isoform a precursor [Homo sapiens]	gi|169790915	ATGYPLAFIAAK	iTRAQ8plex@N-term; Amino(Y)@4; iTRAQ8plex(K)@12		1845.1	3		Can.	99	13	2	3	-0.0251365	-13.6234	4.79222	0.0155883			1	25.0692	25.1143	1	-0.367885	-0.110321	-0.0866228	-0.733697	-0.0835102	-0.00657276	-0.865856	-0.263885	-0.0663208	-0.0706228	-0.565697	-0.0635102	0.00942726	-0.749856	0.293726	0
63	1	carbamoyl-phosphate synthase [ammonia], mitochondrial isoform a precursor [Homo sapiens]	gi|169790915	ATGYPLAFIAAK	iTRAQ8plex@N-term; Dioxidation(F)@8; iTRAQ8plex(K)@12		1862.08	3		Can.	95.43	12	1	3	-0.00399029	-2.14293	4.5303	0.00852861			1	58.8103	58.857	1	-0.124311	-0.0653911	0.0728926		-0.0334458			-0.0203108	-0.021391	0.0888926		-0.0134458			0.0537529	0
64	1	carbamoyl-phosphate synthase [ammonia], mitochondrial isoform a precursor [Homo sapiens]	gi|169790915	ATGYPLAFIAAK	iTRAQ8plex@N-term; iTRAQ8plex(Y)@4; iTRAQ8plex(K)@12		2134.29	3		Can.	99	17	1	3	-0.0074363	-3.4842	4.93585	0.0216983			2	21.0273	21.0474	1	-0.196076	-0.0620142	0.0691788	-0.936502	-0.0351442	-0.12317	-0.467573	-0.0920765	-0.0180141	0.0851788	-0.768502	-0.0151442	-0.10717	-0.351573	0.292272	0
65	1	carbamoyl-phosphate synthase [ammonia], mitochondrial isoform a precursor [Homo sapiens]	gi|169790915	ATGYPLAFIAAKIALGIPLPEIK	iTRAQ8plex@N-term; iTRAQ8plex(K)@12; iTRAQ8plex(K)@23	missed K-I@12	3279.01	4		Under	99	17	1	3	0.00675469	2.05998	4.0717	1			2	29.8969	29.8408	1	-0.29652	-0.351603	0.0455096	-0.915906	0.0225179	0.0998736	-0.425438	-0.19252	-0.307603	0.0615096	-0.747906	0.0425179	0.115874	-0.309438	0.302829	1
66	1	carbamoyl-phosphate synthase [ammonia], mitochondrial isoform a precursor [Homo sapiens]	gi|169790915	ATTITSVLPK	iTRAQ8plex@N-term; iTRAQ8plex(K)@10	cleaved K-P@C-term	1638.02	3		Over	99	18	1	2	-0.00280148	-1.71029	5.52688	1			6	21.393	21.3435	1	-0.380333	0.0219051	0.125186	-1.5339	0.0186918	-0.0486964	-0.399139	-0.276333	0.0659051	0.141186	-1.3659	0.0386918	-0.0326964	-0.283139	0.521251	0
67	1	carbamoyl-phosphate synthase [ammonia], mitochondrial isoform a precursor [Homo sapiens]	gi|169790915	ATTITSVLPKPALV	iTRAQ8plex@N-term; iTRAQ8plex(K)@10	cleaved V-A@C-term	2018.26	3		Over	99	16	1	3	1.28276e-05	0.00635577	5.77938	1			7	26.3936	26.3641	3	-0.362616	-0.171821	-0.10682	-0.954313	-0.0836707	-0.279648	-0.579034	-0.258616	-0.127821	-0.0908196	-0.786313	-0.0636707	-0.263648	-0.463035	0.256601	0
68	1	carbamoyl-phosphate synthase [ammonia], mitochondrial isoform a precursor [Homo sapiens]	gi|169790915	ATTITSVLPKPALVASR	No iTRAQ8plex@N-term; iTRAQ8plex(K)@10		2028.22	2		Can.	99	12	1	3	-0.00381051	-1.87874	5.64755	0.814845			3	20.1437	20.2942	1	-0.377236	-0.0675772	-0.0620851	-0.308379	0.0780103	0.108359	-0.0107811	-0.273236	-0.0235771	-0.0460851	-0.140379	0.0980103	0.124359	0.105219	0.147039	0
69	1	carbamoyl-phosphate synthase [ammonia], mitochondrial isoform a precursor [Homo sapiens]	gi|169790915	ATTITSVLPKPALVASR	iTRAQ8plex@N-term; iTRAQ8plex(K)@10		2332.43	2	1	Can.	99	16	1	3	0.00404017	1.73217	5.00401	0.185155			3	19.8429	19.792	2	-0.445149	-0.107305	-0.0466756	-0.908161	-0.0408345	-0.0373991	-0.395664	-0.341149	-0.0633051	-0.0306756	-0.740161	-0.0208345	-0.0213991	-0.279664	0.267098	1
70	1	carbamoyl-phosphate synthase [ammonia], mitochondrial isoform a precursor [Homo sapiens]	gi|169790915	AVESIEDALK	Formyl@N-term; iTRAQ8plex(K)@10	cleaved F-A@N-term	1405.76	3		Over	99	13	1	2	-0.00657427	-4.67666	4.11817	1			1	35.0601	35.0408	1																0
71	1	carbamoyl-phosphate synthase [ammonia], mitochondrial isoform a precursor [Homo sapiens]	gi|169790915	AVNTLNEALEFAK	No iTRAQ8plex@N-term; iTRAQ8plex(K)@13		1722.95	2		Can.	99	14	1	3	0.00173598	1.00757	4.82297	0.0163458			2	28.411	28.3955	1	-0.279811	-0.597657	-0.233456	-1.03792	-0.113941	-0.000501596	-0.78675	-0.175811	-0.553657	-0.217456	-0.869922	-0.093941	0.0154984	-0.67075	0.331616	0
72	1	carbamoyl-phosphate synthase [ammonia], mitochondrial isoform a precursor [Homo sapiens]	gi|169790915	AVNTLNEALEFAK	Carbamyl@N-term; Ammonia-loss(N)@3; iTRAQ8plex(K)@13		1748.93	3		Can.	99	16	1	2	-0.00701509	-4.01109	5.03777	0.0268044			2	35.0261	34.9828	1		-0.176201	0.000195823	-0.400589	0.071327	-0.122806	-0.211709		-0.132201	0.0161958	-0.232589	0.091327	-0.106806	-0.0957088	0.114466	0
73	1	carbamoyl-phosphate synthase [ammonia], mitochondrial isoform a precursor [Homo sapiens]	gi|169790915	AVNTLNEALEFAK	iTRAQ8plex@N-term; iTRAQ8plex(K)@13		2027.15	2	1	Can.	99	18	2	3	-0.0022808	-1.12513	6.39899	0.615786			22	24.3795	24.4212	2	-0.370919	-0.175355	0.036765	-2	0.0550307	0.026991	-0.46141	-0.266919	-0.131355	0.052765	-1.832	0.0750307	0.042991	-0.34541	0.676766	0.722222
74	1	carbamoyl-phosphate synthase [ammonia], mitochondrial isoform a precursor [Homo sapiens]	gi|169790915	AVNTLNEALEFAK	iTRAQ8plex@N-term; Deamidated(N)@3; iTRAQ8plex(K)@13		2028.14	3		Can.	99	18	2	3	-0.000617821	-0.304625	5.95623	0.222164			31	23.7091	23.6234	4	-0.413093	-0.118506	-0.0689708	-0.884553	-0.0649298	-0.0621815	-0.352283	-0.309093	-0.074506	-0.0529708	-0.716553	-0.0449298	-0.0461815	-0.236283	0.246371	0
75	1	carbamoyl-phosphate synthase [ammonia], mitochondrial isoform a precursor [Homo sapiens]	gi|169790915	AVNTLNEALEFAK	iTRAQ8plex@N-term; Deamidated(N)@3; Deamidated(N)@6; iTRAQ8plex(K)@13		2029.12	4		Can.	99	17	1	3	0.0016705	0.823264	5.43136	0.0663438			7	31.9261	31.9044	1	-0.376205	-0.0822335	-0.0621378	-0.827305	-0.115721	-0.301446	-0.51703	-0.272205	-0.0382335	-0.0461377	-0.659305	-0.0957209	-0.285446	-0.40103	0.224339	0
76	1	carbamoyl-phosphate synthase [ammonia], mitochondrial isoform a precursor [Homo sapiens]	gi|169790915	AVNTLNEALEFAK	iTRAQ8plex@N-term; Methyl(E)@7; iTRAQ8plex(K)@13		2041.17	3		Can.	99	12	2	3	-0.0282395	-13.835	4.77272	0.0145599			1	64.5938	64.3798	1	-0.264228	-0.132879	-0.013196	-0.333317	-0.140098	-0.0834148	-0.358454	-0.160228	-0.088879	0.00280403	-0.165317	-0.120098	-0.0674148	-0.242454	0.079037	0
77	1	carbamoyl-phosphate synthase [ammonia], mitochondrial isoform a precursor [Homo sapiens]	gi|169790915	AVNTLNEALEFAK	iTRAQ8plex@N-term; Deamidated(N)@6; Methyl(E)@7; iTRAQ8plex(K)@13		2042.15	4		Can.	99	11	2	3	-0.0113902	-5.57755	4.75734	0.0140532			2	64.2787	64.3798	1	-0.282246	-0.139953	-0.0929282	-0.437635	-0.109209	-0.139034	-0.345351	-0.178246	-0.0959531	-0.0769282	-0.269635	-0.0892093	-0.123034	-0.229351	0.0753529	0
78	1	carbamoyl-phosphate synthase [ammonia], mitochondrial isoform a precursor [Homo sapiens]	gi|169790915	AVNTLNEALEFAK	iTRAQ8plex@N-term; Deamidated(N)@3; Oxidation(F)@11; iTRAQ8plex(K)@13		2044.13	4		Can.	96.03	12	1	3	-0.00251513	-1.23042	4.26418	0.00451462			2	54.4908	54.4006	1						0.18092							0.19692			0
79	1	carbamoyl-phosphate synthase [ammonia], mitochondrial isoform a precursor [Homo sapiens]	gi|169790915	AVNTLNEALEFAK	iTRAQ8plex@N-term; Cation:Na(E)@7; iTRAQ8plex(K)@13		2049.13	3		Can.	99	15	2	3	-0.0150811	-7.35975	4.6371	0.0106547			1	64.3414	64.3171	1	-0.417783	-0.135975	-0.0913846	-0.596491	0.0624071	-0.0318428	-0.351651	-0.313783	-0.0919751	-0.0753846	-0.428491	0.0824071	-0.0158427	-0.235651	0.17914	0
80	1	carbamoyl-phosphate synthase [ammonia], mitochondrial isoform a precursor [Homo sapiens]	gi|169790915	AVNTLNEALEFAK	iTRAQ8plex@N-term; Deamidated(N)@3; Cation:Na(E)@10; iTRAQ8plex(K)@13		2050.12	4		Can.	99	11	2	3	-0.00244323	-1.19175	4.55272	0.0087732			1	64.5955	64.4425	1	-0.0970641	-0.00541034	0.0728272		-0.0320328	0.088704	-0.366812	0.0069359	0.0385897	0.0888272		-0.0120328	0.104704	-0.250812	0.129111	0
81	1	carbamoyl-phosphate synthase [ammonia], mitochondrial isoform a precursor [Homo sapiens]	gi|169790915	AWPSQEGQNPSLSSIR	Carbamyl@N-term	cleaved V-A@N-term	1798.86	2		Over	99	16	1	2	0.00379512	2.10974	4.63146	0.0430297			2	29.4857	29.4958	1			-0.0330432							-0.0170432						0
82	1	carbamoyl-phosphate synthase [ammonia], mitochondrial isoform a precursor [Homo sapiens]	gi|169790915	AWPSQEGQNPSLSSIR	iTRAQ8plex@N-term	cleaved V-A@N-term	2060.06	2		Over	99	22	1	2	0.00546343	2.65207	5.92665	0.849095			4	18.9986	19.1285	2	-0.169993	-0.0950189	-0.0412617	-2	-0.0242904	-0.17854	-0.58576	-0.0659932	-0.0510188	-0.0252617	-1.832	-0.00429038	-0.16254	-0.46976	0.662964	0
83	1	carbamoyl-phosphate synthase [ammonia], mitochondrial isoform a precursor [Homo sapiens]	gi|169790915	AWPSQEGQNPSLSSIR	iTRAQ8plex@N-term; Oxidation(W)@2	cleaved V-A@N-term	2076.05	3		Over	98.22	13	1	3	0.0206734	9.95803	4.85497	0.0719899			2	19.2896	19.1912	2	-0.071844	-0.109775	-0.133576	-0.310569	-0.0473656	-0.126821	-0.268442	0.032156	-0.0657751	-0.117576	-0.142569	-0.0273656	-0.110821	-0.152442	0.0670713	0
84	1	carbamoyl-phosphate synthase [ammonia], mitochondrial isoform a precursor [Homo sapiens]	gi|169790915	AWPSQEGQNPSLSSIR	iTRAQ8plex@N-term; iTRAQ8plex(S)@11	cleaved V-A@N-term	2364.26	3		Over	99	15	1	3	0.0159329	6.73905	4.55262	0.0358859			1	15.1446	15.0904	1	-0.0114699	-0.22463	0.148116		-0.0125539	0.0454626	-0.298081	0.0925301	-0.18063	0.164116		0.00744611	0.0614627	-0.182081	0.144831	0
85	1	carbamoyl-phosphate synthase [ammonia], mitochondrial isoform a precursor [Homo sapiens]	gi|169790915	AYALGGLGSGICPNR	iTRAQ8plex@N-term; Carbamidomethyl(C)@12	cleaved S-A@N-term	1808.95	3		Over	99	14	1	2	-0.00816333	-4.51274	4.22339	1			1	20.8741	20.9404	1	-0.0555578	-0.0921662	0.00867297	-0.277373	-0.0709775	-0.0596607	-0.0166905	0.0484422	-0.0481662	0.024673	-0.109373	-0.0509775	-0.0436607	0.0993095	0.071527	0
86	1	carbamoyl-phosphate synthase [ammonia], mitochondrial isoform a precursor [Homo sapiens]	gi|169790915	CEMASTGEVACFGEGIHTAFLK	iTRAQ8plex@N-term; Carbamidomethyl(C)@1; Carbamidomethyl(C)@11; iTRAQ8plex(K)@22		3022.48	4	1	Can.	99	18	1	4	0.00965355	3.19392	5.64493	0.977871			8	28.9333	28.9018	1	-0.472405	-0.221211	0.0498771	-1.15132	0.0107217	0.0718062	-0.279113	-0.368405	-0.177211	0.0658771	-0.983323	0.0307217	0.0878062	-0.163113	0.37615	0.75
87	1	carbamoyl-phosphate synthase [ammonia], mitochondrial isoform a precursor [Homo sapiens]	gi|169790915	CEMASTGEVACFGEGIHTAFLK	iTRAQ8plex@N-term; Carbamidomethyl(C)@1; Oxidation(M)@3; Carbamidomethyl(C)@11; iTRAQ8plex(K)@22		3038.48	5		Can.	99	13	1	4	-0.00806009	-2.65268	3.99961	0.0221289			1	62.2883	62.2468	1	-0.240201	-0.049847	-0.0609349		0.133547	0.144123		-0.136201	-0.00584695	-0.0449349		0.153547	0.160124		0.129045	0
88	1	carbamoyl-phosphate synthase [ammonia], mitochondrial isoform a precursor [Homo sapiens]	gi|169790915	CLGLTEAQTR	iTRAQ8plex@N-term; Carbamidomethyl(C)@1		1451.77	2	1	Can.	99	15	1	2	-0.00901339	-6.20855	6.13308	1			3	16.025	16.1321	2	-0.045095	0.111195	-0.0268038	-0.165403	-0.0266301	0.0693913	-0.0560013	0.058905	0.155195	-0.0108038	0.00259687	-0.00663007	0.0853913	0.0599987	0.0600623	1
89	1	carbamoyl-phosphate synthase [ammonia], mitochondrial isoform a precursor [Homo sapiens]	gi|169790915	DADPILR	iTRAQ8plex@N-term		1102.63	1	1	Can.	99	12	1	2	-0.00210002	-1.90456	6.36715	1			7	15.2794	15.1493	1	-0.330994	-0.164605	-0.00871911	-2	-0.0478139	-0.0564167	-0.426714	-0.226994	-0.120605	0.00728091	-1.832	-0.0278139	-0.0404167	-0.310714	0.657197	1
90	1	carbamoyl-phosphate synthase [ammonia], mitochondrial isoform a precursor [Homo sapiens]	gi|169790915	DADDNCVTVCNMENVDAMGVHTGDSVVVAPAQTLSNAEFQMLR	iTRAQ8plex@N-term; Carbamidomethyl(C)@6; Carbamidomethyl(C)@10		4984.27	3	1	Can.	99	19	1	4	-0.98515	-197.652	4.57801	0.450831			1	35.541	35.5461	1																0
91	1	carbamoyl-phosphate synthase [ammonia], mitochondrial isoform a precursor [Homo sapiens]	gi|169790915	DADDNCVTVCNMENVDAMGVHTGDSVVVAPAQTLSNAEFQMLR	iTRAQ8plex@N-term; Carbamidomethyl(C)@6; Carbamidomethyl(C)@10; Deamidated(N)@11; Deamidated(N)@14		4986.24	5		Can.	99	16	1	4	0.0776113	15.5651	4.6637	0.549169			1	25.8298	25.6534	1			-0.0315877		0.0161015	0.0425353				-0.0155876		0.0361015	0.0585354		0.0380116	0
92	1	carbamoyl-phosphate synthase [ammonia], mitochondrial isoform a precursor [Homo sapiens]	gi|169790915	DFVDPNKQNLIAEVSTK	iTRAQ8plex@N-term; iTRAQ8plex(K)@7; iTRAQ8plex(K)@17	cleaved V-D@N-term; missed K-Q@7	2829.6	5		Under	99	14	1	4	-0.997463	-352.51	5.77422	1			7	27.3569	27.3292	1	-0.107164	-0.523808	-0.15945	-1.33887	-0.25417	-0.360436	-0.824405	-0.00316405	-0.479808	-0.14345	-1.17087	-0.23417	-0.344436	-0.708405	0.395402	0
93	1	carbamoyl-phosphate synthase [ammonia], mitochondrial isoform a precursor [Homo sapiens]	gi|169790915	DGSIDLVINLPNNNTK	iTRAQ8plex@N-term; iTRAQ8plex(K)@16		2334.3	2	1	Can.	99	19	2	3	-0.00596739	-2.55639	5.46129	0.34993			5	21.5616	21.5223	1	-0.46811	-0.0332124	0.0383781	-0.527676	0.127858	0.136769	-0.139779	-0.36411	0.0107877	0.0543781	-0.359676	0.147858	0.152769	-0.0237791	0.219834	0.8
94	1	carbamoyl-phosphate synthase [ammonia], mitochondrial isoform a precursor [Homo sapiens]	gi|169790915	DGSIDLVINLPNNNTK	iTRAQ8plex@N-term; Deamidated(N)@14; iTRAQ8plex(K)@16		2335.28	3		Can.	99	13	2	3	-0.00194803	-0.834172	5.53582	0.415444			46	22.3595	22.2079	3	-0.0459601	-0.00345418	-0.0233409	-0.23105	0.0440075	-0.116642	-0.297988	0.0580399	0.0405459	-0.00734088	-0.0630504	0.0640075	-0.100642	-0.181988	0.0923822	0
95	1	carbamoyl-phosphate synthase [ammonia], mitochondrial isoform a precursor [Homo sapiens]	gi|169790915	DGSIDLVINLPNNNTK	iTRAQ8plex@N-term; Deamidated(N)@12; Deamidated(N)@13; iTRAQ8plex(K)@16		2336.27	4		Can.	99	17	1	3	-0.00188737	-0.807857	5.173	0.180175			10	33.3592	33.4572	2	-0.294984	-0.153505	-0.00861003	-0.397721	0.0336847	-0.00684516	-0.411799	-0.190984	-0.109505	0.00738999	-0.229721	0.0536847	0.00915486	-0.295799	0.135496	0
96	1	carbamoyl-phosphate synthase [ammonia], mitochondrial isoform a precursor [Homo sapiens]	gi|169790915	DGSIDLVINLPNNNTK	iTRAQ8plex@N-term; Deamidated(N)@9; Deamidated(N)@12; Deamidated(N)@14; iTRAQ8plex(K)@16		2337.25	5		Can.	97.14	11	1	3	-0.00598814	-2.56204	4.65331	0.0544507			8	23.2366	23.2033	1	-0.233055	-0.144953	-0.210169	-0.108442	-0.109112	-0.0668908	-0.457471	-0.129055	-0.100953	-0.194169	0.0595581	-0.0891121	-0.0508908	-0.341471	0.124473	0
97	1	carbamoyl-phosphate synthase [ammonia], mitochondrial isoform a precursor [Homo sapiens]	gi|169790915	DILNMEK	iTRAQ8plex@N-term; Met->Hcy(M)@5; iTRAQ8plex(K)@7		1455.82	3		Can.	96.49	11	1	2	0.0096177	6.60637	4.68221	0.015158			1	23.7527	23.7187	1	0.0785815	-0.0287236	0.140566	-0.0763242	0.0554196	0.0649803	-0.198266	0.182582	0.0152764	0.156566	0.0916758	0.0754196	0.0809803	-0.0822661	0.0883526	0
98	1	carbamoyl-phosphate synthase [ammonia], mitochondrial isoform a precursor [Homo sapiens]	gi|169790915	DILNMEK	iTRAQ8plex@N-term; iTRAQ8plex(K)@7		1469.84	2	1	Can.	99	12	2	2	-0.00336738	-2.29099	6.42932	0.846745			13	18.39	18.42	2	-0.386008	-0.18917	-0.00162953	-2	-0.00729082	-0.00328112	-0.453071	-0.282008	-0.14517	0.0143705	-1.832	0.0127092	0.0127189	-0.337071	0.662991	0.909091
99	1	carbamoyl-phosphate synthase [ammonia], mitochondrial isoform a precursor [Homo sapiens]	gi|169790915	DILNMEK	iTRAQ8plex@N-term; Deamidated(N)@4; iTRAQ8plex(K)@7		1470.82	3		Can.	98.88	12	2	2	-0.0116105	-7.89389	5.4685	0.0926688			13	19.098	19.1097	1	-0.271741	-0.00859652	0.0675771	-1.17038	-0.0196025	0.0479	-0.367563	-0.167741	0.0354035	0.0835771	-1.00238	0.000397511	0.0639	-0.251563	0.385014	0
100	1	carbamoyl-phosphate synthase [ammonia], mitochondrial isoform a precursor [Homo sapiens]	gi|169790915	DILNMEK	iTRAQ8plex@N-term; Oxidation(M)@5; iTRAQ8plex(K)@7		1485.83	3		Can.	99	11	1	2	-0.00702466	-4.72776	5.15889	0.0454279			9	23.7053	23.7811	2	-0.261635	-0.226187	0.0800045	-1.24222	-0.106422	0.0357622	-0.439959	-0.157635	-0.182187	0.0960046	-1.07422	-0.0864224	0.0517623	-0.323959	0.394695	0
101	1	carbamoyl-phosphate synthase [ammonia], mitochondrial isoform a precursor [Homo sapiens]	gi|169790915	DKGTMLGK	iTRAQ8plex@N-term; iTRAQ8plex(K)@2; iTRAQ8plex(K)@8	missed K-G@2	1761.06	4		Under	99	12	1	3	-0.00534921	-3.0375	5.99799	1			9	13.1654	13.1971	3	-0.358605	-0.238767	-0.0427638	-0.887283	-0.0265625	-0.0352017	-0.407535	-0.254605	-0.194767	-0.0267638	-0.719283	-0.00656248	-0.0192017	-0.291535	0.251444	1
102	1	carbamoyl-phosphate synthase [ammonia], mitochondrial isoform a precursor [Homo sapiens]	gi|169790915	DVLVIECNLR	iTRAQ8plex@N-term; Carbamidomethyl(C)@7	cleaved N-D@N-term	1533.85	3		Over	99	16	1	2	-0.00615911	-4.01546	4.8364	1			9	26.9931	26.9537	1	-0.310841	-0.17183	0.0163308	-0.437971	-0.0998614	-0.0186023	-0.231455	-0.206841	-0.12783	0.0323308	-0.269971	-0.0798614	-0.00260229	-0.115455	0.106472	0
103	1	carbamoyl-phosphate synthase [ammonia], mitochondrial isoform a precursor [Homo sapiens]	gi|169790915	DYNHWLATK	No iTRAQ8plex@N-term; iTRAQ8plex(K)@9		1450.75	2		Can.	99	12	1	2	0.0344205	23.726	4.445	0.0149304			2	17.0844	17.1027	1	-0.040586	-0.168689	0.0711206	-0.176361	0.0759665	0.114324	-0.168856	0.063414	-0.124689	0.0871206	-0.00836141	0.0959665	0.130324	-0.0528556	0.0922036	0
104	1	carbamoyl-phosphate synthase [ammonia], mitochondrial isoform a precursor [Homo sapiens]	gi|169790915	DYNHWLATK	iTRAQ8plex@N-term; iTRAQ8plex(K)@9		1754.96	2	1	Can.	99	13	1	3	-0.000869202	-0.495284	6.20004	0.849407			11	16.9424	16.9791	1	-0.34488	-0.250599	0.0190702	-2	0.00142129	-0.0257616	-0.416843	-0.24088	-0.206599	0.0350702	-1.832	0.0214213	-0.00976157	-0.300843	0.662345	0.9
105	1	carbamoyl-phosphate synthase [ammonia], mitochondrial isoform a precursor [Homo sapiens]	gi|169790915	DYNHWLATK	iTRAQ8plex@N-term; Deamidated(N)@3; iTRAQ8plex(K)@9		1755.94	3		Can.	99	12	1	3	-0.00189301	-1.07806	5.40338	0.135663			9	20.0941	20.1325	1	-0.26936	-0.0855089	-0.00450091	-1.12263	-0.0957563	-0.115579	-0.411092	-0.16536	-0.0415088	0.0114991	-0.954635	-0.0757563	-0.0995794	-0.295092	0.333703	0
106	1	carbamoyl-phosphate synthase [ammonia], mitochondrial isoform a precursor [Homo sapiens]	gi|169790915	DYVAIK	iTRAQ8plex@N-term; iTRAQ8plex(K)@6	cleaved A-D@N-term	1315.8	3		Over	99	10	1	2	-0.00556171	-4.22688	4.82708	1			4	19.9292	20.0153	2	-0.040944	-0.236096	-0.0868746	-0.644807	-0.112916	-0.117266	-0.453975	0.0630561	-0.192096	-0.0708746	-0.476807	-0.0929159	-0.101266	-0.337975	0.181471	0
107	1	carbamoyl-phosphate synthase [ammonia], mitochondrial isoform a precursor [Homo sapiens]	gi|169790915	EALEFAK	iTRAQ8plex@N-term; iTRAQ8plex(K)@7	cleaved N-E@N-term	1414.83	3		Over	97.15	12	1	2	-0.0261459	-18.4799	4.81991	1			3	19.4369	19.3761	1	-0.257591	-0.119401	-0.145772	-0.400536	-0.169972	-0.104512	-0.228761	-0.153591	-0.0754007	-0.129772	-0.232536	-0.149972	-0.0885124	-0.112761	0.0521493	0
108	1	carbamoyl-phosphate synthase [ammonia], mitochondrial isoform a precursor [Homo sapiens]	gi|169790915	EIEYEVVR	iTRAQ8plex@N-term		1339.73	1	1	Can.	99	14	1	2	0.000655512	0.489287	6.62626	0.941389			16	17.2053	17.053	2	-0.214005	-0.0924551	0.0276333	-0.726501	-0.00103198	-0.0322825	-0.273442	-0.110005	-0.0484551	0.0436334	-0.558501	0.018968	-0.0162825	-0.157442	0.20645	0
109	1	carbamoyl-phosphate synthase [ammonia], mitochondrial isoform a precursor [Homo sapiens]	gi|169790915	EIEYEVVR	iTRAQ8plex@N-term; Oxidation(Y)@4		1355.72	2		Can.	99	14	1	2	-0.00635987	-4.69112	5.15264	0.0316334			2	24.4646	24.2552	1	-0.0102972	0.0527763	-0.0107751	-0.00595931	-0.0887821	-0.0878563	-0.201964	0.0937028	0.0967763	0.00522493	0.162041	-0.0687821	-0.0718563	-0.0859642	0.0993794	0
110	1	carbamoyl-phosphate synthase [ammonia], mitochondrial isoform a precursor [Homo sapiens]	gi|169790915	EIEYEVVR	iTRAQ8plex@N-term; Dioxidation(Y)@4		1371.72	2		Can.	98.56	11	1	2	-0.00390521	-2.84695	5.0835	0.0269777			1	24.1597	24.2552	1	-0.185729	-0.00737801	-0.0156521	-0.312856	-0.0905774	-0.0343665	-0.542444	-0.0817288	0.036622	0.000347952	-0.144856	-0.0705774	-0.0183665	-0.426444	0.155549	0
111	1	carbamoyl-phosphate synthase [ammonia], mitochondrial isoform a precursor [Homo sapiens]	gi|169790915	EIGFSDK	iTRAQ8plex@N-term; No iTRAQ8plex(K)@7		1098.59	2		Can.	97.98	12	1	2	0.00466241	4.24401	4.41843	0.00858976			1	15.2895	15.4539	1	-0.197948	-0.0594081	-0.137079	-0.312879	0.00647203	-0.0321401	-0.215103	-0.0939478	-0.0154081	-0.121079	-0.144879	0.026472	-0.0161401	-0.0991032	0.0641983	0
112	1	carbamoyl-phosphate synthase [ammonia], mitochondrial isoform a precursor [Homo sapiens]	gi|169790915	EIGFSDK	iTRAQ8plex@N-term; iTRAQ8plex(K)@7		1402.79	2	1	Can.	99	12	1	2	-0.00398142	-2.83821	6.48071	0.99141			8	18.4322	18.4506	2	-0.34507	-0.17241	0.0292896	-2	-0.0138648	-0.0239736	-0.435272	-0.24107	-0.12841	0.0452896	-1.832	0.00613518	-0.00797357	-0.319272	0.665607	0.857143
113	1	carbamoyl-phosphate synthase [ammonia], mitochondrial isoform a precursor [Homo sapiens]	gi|169790915	EPLFGISTGNLI	iTRAQ8plex@N-term	cleaved I-T@C-term	1563.88	2		Over	99	16	1	2	-0.00401294	-2.56601	5.32794	1			2	34.6991	34.672	1	0.0452995	-0.268005	-0.107108	-0.572873	-0.0477162	-0.206871	-0.560909	0.1493	-0.224004	-0.0911077	-0.404873	-0.0277162	-0.190871	-0.444909	0.209059	0
114	1	carbamoyl-phosphate synthase [ammonia], mitochondrial isoform a precursor [Homo sapiens]	gi|169790915	EPLFGISTGNLITGLAAGAK	iTRAQ8plex@N-term; iTRAQ8plex(K)@20		2537.47	2	1	Can.	99	19	1	3	0.00165653	0.652828	5.47954	0.839915			2	29.9482	29.8895	1	-0.348763	-0.15459	0.0551191	-1.1202	0.0353593	0.0483093	-0.332699	-0.244763	-0.11059	0.0711191	-0.952202	0.0553593	0.0643093	-0.216699	0.361484	1
115	1	carbamoyl-phosphate synthase [ammonia], mitochondrial isoform a precursor [Homo sapiens]	gi|169790915	EPLFGISTGNLITGLAAGAK	iTRAQ8plex@N-term; Deamidated(N)@10; iTRAQ8plex(K)@20		2538.45	3		Can.	99	15	1	3	-0.0028262	-1.11336	4.75966	0.160085			2	25.7703	25.7282	2	-0.0687347	0.134283	0.22562	-0.127493	0.118136	0.0801114	-0.212205	0.0352654	0.178283	0.24162	0.0405065	0.138136	0.0961115	-0.0962053	0.110493	0
116	1	carbamoyl-phosphate synthase [ammonia], mitochondrial isoform a precursor [Homo sapiens]	gi|169790915	ETLMDLSTK	No iTRAQ8plex@N-term; iTRAQ8plex(K)@9		1340.72	2		Can.	99	12	1	2	-0.00563438	-4.20251	5.39241	0.0673203			3	24.5179	24.604	2	-0.466986	-0.181634	-0.100513	-0.564951	-0.0131334	-0.0327279	-0.271115	-0.362986	-0.137634	-0.084513	-0.396951	0.00686664	-0.0167278	-0.155115	0.15908	0
117	1	carbamoyl-phosphate synthase [ammonia], mitochondrial isoform a precursor [Homo sapiens]	gi|169790915	ETLMDLSTK	Carbamyl@N-term; Carbamidomethyl(T)@2; iTRAQ8plex(K)@9		1440.74	3		Can.	99	13	1	2	-0.0152779	-10.6042	4.7554	0.0155289			1	33.5679	33.5389	1		-0.339607	-0.300646			-0.238427	-0.115297		-0.295607	-0.284646			-0.222427	0.000702538	0.137948	0
118	1	carbamoyl-phosphate synthase [ammonia], mitochondrial isoform a precursor [Homo sapiens]	gi|169790915	ETLMDLSTK	iTRAQ8plex@N-term; iTRAQ8plex(K)@9		1644.92	2	1	Can.	99	16	1	2	-0.00363222	-2.20814	6.51614	0.895109			13	18.9614	18.9731	1	-0.373894	-0.185549	0.0234899	-2	0.0208098	-0.00269336	-0.42354	-0.269894	-0.141549	0.0394899	-1.832	0.0408098	0.0133067	-0.30754	0.668881	0.9
119	1	carbamoyl-phosphate synthase [ammonia], mitochondrial isoform a precursor [Homo sapiens]	gi|169790915	ETLMDLSTK	iTRAQ8plex@N-term; Oxidation(M)@4; iTRAQ8plex(K)@9		1660.92	3		Can.	98.8	12	1	3	-0.00359286	-2.16318	4.9075	0.0220416			7	22.0958	22.2642	1	-0.0724777	-0.207322	-0.0797927	-0.405294	-0.0859776	-0.0291618	-0.290728	0.0315223	-0.163322	-0.0637927	-0.237294	-0.0659776	-0.0131618	-0.174728	0.0963725	0
120	1	carbamoyl-phosphate synthase [ammonia], mitochondrial isoform a precursor [Homo sapiens]	gi|169790915	EVEMDAVGK	iTRAQ8plex@N-term; Met->Hcy(M)@4; iTRAQ8plex(K)@9		1570.85	3		Can.	99	14	1	2	-0.0098806	-6.28998	4.42108	0.0112021			2	15.5829	15.5897	1	-0.317	-0.141771	0.0404837	-0.391191	-0.152332	0.0561965	-0.22831	-0.213	-0.0977713	0.0564837	-0.223191	-0.132332	0.0721965	-0.11231	0.117564	0
121	1	carbamoyl-phosphate synthase [ammonia], mitochondrial isoform a precursor [Homo sapiens]	gi|169790915	EVEMDAVGK	iTRAQ8plex@N-term; iTRAQ8plex(K)@9		1584.86	2	1	Can.	99	14	1	3	-0.00310102	-1.95665	6.34557	0.941447			18	16.9576	17.026	1	-0.368198	-0.174152	0.0109446	-2	-0.0432348	-0.0214533	-0.458973	-0.264198	-0.130152	0.0269446	-1.832	-0.0232348	-0.00545332	-0.342973	0.660498	0.785714
122	1	carbamoyl-phosphate synthase [ammonia], mitochondrial isoform a precursor [Homo sapiens]	gi|169790915	EVEMDAVGK	iTRAQ8plex@N-term; Oxidation(M)@4; iTRAQ8plex(K)@9		1600.86	3		Can.	99	15	1	2	-0.0026183	-1.63556	5.0471	0.0473505			5	17.0176	17.026	1	-0.367179	-0.297512	0.0595717	-0.799892	-0.0626149	-0.0927173	-0.321069	-0.263179	-0.253512	0.0755718	-0.631892	-0.0426149	-0.0767173	-0.205069	0.227053	0
123	1	carbamoyl-phosphate synthase [ammonia], mitochondrial isoform a precursor [Homo sapiens]	gi|169790915	EVEMDAVGKDGR	iTRAQ8plex@N-term; iTRAQ8plex(K)@9; Dehydrated(D)@10	missed K-D@9	1895	4		Under	99	14	1	3	0.000778992	0.411077	4.5349	0.0454054			2	15.5181	15.5432	1	-0.451684	-0.188885	-0.265646	-0.563855	-0.0781262	-0.033057	-0.277321	-0.347684	-0.144885	-0.249646	-0.395855	-0.0581262	-0.017057	-0.161321	0.141817	0
124	1	carbamoyl-phosphate synthase [ammonia], mitochondrial isoform a precursor [Homo sapiens]	gi|169790915	EVEMDAVGKDGR	iTRAQ8plex@N-term; iTRAQ8plex(K)@9	missed K-D@9	1913.01	3		Under	99	18	1	3	-1.00219	-523.88	5.81177	0.858975			10	15.1226	15.1493	2	-0.686633	-0.218175	-0.226545	-1.67098	-0.0832672	-0.0631654	-0.444359	-0.582633	-0.174175	-0.210545	-1.50298	-0.0632672	-0.0471654	-0.328359	0.512855	0.888889
125	1	carbamoyl-phosphate synthase [ammonia], mitochondrial isoform a precursor [Homo sapiens]	gi|169790915	EVEMDAVGKDGR	iTRAQ8plex@N-term; Oxidation(M)@4; iTRAQ8plex(K)@9	missed K-D@9	1929.01	4		Under	97.13	11	1	3	0.0425359	22.0507	4.85834	0.0956191			4	12.8603	12.7803	1	-0.185578	-0.176732	-0.261546	-0.818198	-0.151159	-0.0377227	-0.509632	-0.081578	-0.132732	-0.245546	-0.650198	-0.131159	-0.0217227	-0.393632	0.219056	0
126	1	carbamoyl-phosphate synthase [ammonia], mitochondrial isoform a precursor [Homo sapiens]	gi|169790915	EWPSNLDLR	iTRAQ8plex@N-term		1432.76	1	1	Can.	99	14	1	2	9.3273e-06	0.00651001	6.61235	0.878798			13	20.1767	20.2101	1	-0.3043	-0.139528	0.061247	-2	0.024523	0.0223748	-0.423237	-0.2003	-0.0955277	0.077247	-1.832	0.044523	0.0383748	-0.307237	0.679456	1
127	1	carbamoyl-phosphate synthase [ammonia], mitochondrial isoform a precursor [Homo sapiens]	gi|169790915	EWPSNLDLR	iTRAQ8plex@N-term; Deamidated(N)@5		1433.75	2		Can.	99	16	1	2	-0.000677792	-0.472742	5.27928	0.0408149			6	30.7133	30.75	2	-0.231719	0.034891	0.0327754	-0.511465	0.0586921	0.00667137	-0.306979	-0.127719	0.0788911	0.0487755	-0.343465	0.0786921	0.0226714	-0.190979	0.162922	0
128	1	carbamoyl-phosphate synthase [ammonia], mitochondrial isoform a precursor [Homo sapiens]	gi|169790915	EWPSNLDLR	iTRAQ8plex@N-term; Oxidation(P)@3		1448.76	2		Can.	99	14	1	2	-0.00201121	-1.38823	5.30687	0.0434915			4	24.5432	24.5059	1	-0.202318	-0.0409848	0.00382531	-0.923431	0.0964762	-0.0328504	-0.388153	-0.0983175	0.00301528	0.0198253	-0.755431	0.116476	-0.0168504	-0.272153	0.295754	0
129	1	carbamoyl-phosphate synthase [ammonia], mitochondrial isoform a precursor [Homo sapiens]	gi|169790915	EWPSNLDLR	iTRAQ8plex@N-term; Dioxidation(W)@2		1464.75	2		Can.	99	12	1	2	2.98846e-05	0.0204025	5.23544	0.0368959			5	37.2068	37.1047	1	-0.219022	-0.0957825	0.00840512	-1.07024	0.143306	0.0225562	-0.460911	-0.115022	-0.0517825	0.0244051	-0.902244	0.163306	0.0385562	-0.344911	0.359665	0
130	1	carbamoyl-phosphate synthase [ammonia], mitochondrial isoform a precursor [Homo sapiens]	gi|169790915	EWPSNLDLRK	iTRAQ8plex@N-term; iTRAQ8plex(K)@10	missed R-K@9	1865.06	3		Under	99	15	1	3	-0.00364424	-1.95395	5.39353	1			4	18.2164	18.1907	1	-0.439503	-0.312052	-0.228806	-0.686743	-0.0210787	0.0229135	-0.248249	-0.335503	-0.268052	-0.212806	-0.518743	-0.00107871	0.0389136	-0.132249	0.194022	1
131	1	carbamoyl-phosphate synthase [ammonia], mitochondrial isoform a precursor [Homo sapiens]	gi|169790915	EYGVKVLGTSVESIMATEDR	Carbamyl@N-term; iTRAQ8plex(K)@5	missed K-V@5	2530.29	3		Under	99	16	1	3	0.00698478	2.76047	4.65984	1			2	28.267	28.2921	1	-0.279942	0.0146348	-0.0673218	-0.298936	-0.136715	-0.117395	-0.245435	-0.175942	0.0586348	-0.0513218	-0.130936	-0.116715	-0.101395	-0.129435	0.0763839	0
132	1	carbamoyl-phosphate synthase [ammonia], mitochondrial isoform a precursor [Homo sapiens]	gi|169790915	FEPSLDYMVTK	iTRAQ8plex@N-term; iTRAQ8plex(K)@11	cleaved C-F@N-term	1937.04	3		Over	99	13	1	3	0.0114317	5.90162	4.59361	1			2	55.3774	55.2901	2	-0.212625	-0.372575	-0.387884	-0.570789	-0.252912	-0.29991	-0.402116	-0.108625	-0.328575	-0.371884	-0.402789	-0.232912	-0.28391	-0.286116	0.0975447	0
133	1	carbamoyl-phosphate synthase [ammonia], mitochondrial isoform a precursor [Homo sapiens]	gi|169790915	FLEEATR	iTRAQ8plex@N-term		1168.64	1	1	Can.	99	12	1	2	-0.00240996	-2.06219	6.52689	1			11	20.6137	20.6837	1	-0.433032	-0.0855432	-0.0085516	-2	-0.0460349	-0.0820698	-0.472513	-0.329032	-0.0415431	0.00744841	-1.832	-0.0260349	-0.0660697	-0.356513	0.658272	0.666667
134	1	carbamoyl-phosphate synthase [ammonia], mitochondrial isoform a precursor [Homo sapiens]	gi|169790915	FLEEATRV	iTRAQ8plex@N-term	cleaved V-S@C-term; missed R-V@7	1267.71	3		Under	99	11	1	2	-0.00616173	-4.86053	4.82695	1			1	26.1862	26.165	1	-0.0488114	-0.1514	-0.088976	-0.403775	-0.0588535	-0.0634218	-0.547116	0.0551887	-0.1074	-0.072976	-0.235775	-0.0388536	-0.0474218	-0.431116	0.160676	0
135	1	carbamoyl-phosphate synthase [ammonia], mitochondrial isoform a precursor [Homo sapiens]	gi|169790915	FLGVAEQLHN	iTRAQ8plex@N-term	cleaved N-E@C-term	1430.78	2		Over	99	15	1	2	-0.0119102	-8.32426	4.85965	1			7	23.1954	23.1684	1	-0.229859	-0.0658785	-0.00312738	-0.252988	-0.10087	-0.0953735	-0.178021	-0.125859	-0.0218785	0.0128726	-0.0849876	-0.0808697	-0.0793735	-0.0620207	0.0455897	0
136	1	carbamoyl-phosphate synthase [ammonia], mitochondrial isoform a precursor [Homo sapiens]	gi|169790915	FLGVAEQLHNEGFK	No iTRAQ8plex@N-term; iTRAQ8plex(K)@14		1892.01	2		Can.	99	22	2	2	0.000152679	0.0806967	5.92519	0.20394			15	21.2543	21.3217	2	-0.455869	-0.259306	-0.128103	-1.43593	0.0179036	-0.00353588	-0.335354	-0.351869	-0.215306	-0.112103	-1.26793	0.0379036	0.0124641	-0.219354	0.447275	0
137	1	carbamoyl-phosphate synthase [ammonia], mitochondrial isoform a precursor [Homo sapiens]	gi|169790915	FLGVAEQLHNEGFK	No iTRAQ8plex@N-term; Deamidated(N)@10; iTRAQ8plex(K)@14		1892.99	3		Can.	98.5	12	2	3	0.00336046	1.77521	5.26376	0.044471			3	22.5437	22.5207	1	-0.281617	-0.211295	-0.131764	-0.32686	-0.0477356	-0.0623369	-0.402398	-0.177617	-0.167295	-0.115764	-0.15886	-0.0277356	-0.0463369	-0.286398	0.0874754	0
138	1	carbamoyl-phosphate synthase [ammonia], mitochondrial isoform a precursor [Homo sapiens]	gi|169790915	FLGVAEQLHNEGFK	Delta:H(2)C(2)@N-term; iTRAQ8plex(K)@14		1918.03	2		Can.	99	21	1	2	-0.0363931	-18.9743	5.56838	0.089681			4	34.7803	34.7358	2	-0.367106	-0.158796	0.121096	-0.709303	0.0309651	-0.0341392	-0.268235	-0.263106	-0.114796	0.137096	-0.541303	0.0509651	-0.0181392	-0.152235	0.225168	0
139	1	carbamoyl-phosphate synthase [ammonia], mitochondrial isoform a precursor [Homo sapiens]	gi|169790915	FLGVAEQLHNEGFK	Carbamyl@N-term; iTRAQ8plex(K)@14		1935.02	2		Can.	99	15	1	3	-0.000763078	-0.394352	5.43858	0.0665114			4	29.2326	29.2137	1	-0.392593	-0.295253	-0.0998634	-1.07629	0.0312901	0.0387612	-2	-0.288593	-0.251253	-0.0838633	-0.908295	0.0512901	0.0547612	-1.884	0.703375	0
140	1	carbamoyl-phosphate synthase [ammonia], mitochondrial isoform a precursor [Homo sapiens]	gi|169790915	FLGVAEQLHNEGFK	iTRAQ8plex@N-term; iTRAQ8plex(K)@14		2196.22	2	1	Can.	99	22	1	3	-0.000763884	-0.347818	6.27599	0.457412			17	31.4243	31.3964	1	-0.489473	-0.186549	-0.021968	-1.9179	-0.119119	-0.119695	-0.544662	-0.385473	-0.142549	-0.00596795	-1.7499	-0.099119	-0.103695	-0.428662	0.608446	0.875
141	1	carbamoyl-phosphate synthase [ammonia], mitochondrial isoform a precursor [Homo sapiens]	gi|169790915	FLGVAEQLHNEGFK	iTRAQ8plex@N-term; Deamidated(N)@10; iTRAQ8plex(K)@14		2197.2	3		Can.	99	16	1	3	-0.00019379	-0.0881986	5.57607	0.0912817			15	23.3036	23.268	3	-0.402362	-0.0759078	0.072487	-1.39705	-0.0617255	-0.0723661	-0.401135	-0.298362	-0.0319078	0.088487	-1.22905	-0.0417255	-0.0563661	-0.285135	0.447878	0
142	1	carbamoyl-phosphate synthase [ammonia], mitochondrial isoform a precursor [Homo sapiens]	gi|169790915	FLGVAEQLHNEGFK	iTRAQ8plex@N-term; Deamidated(Q)@7; Deamidated(N)@10; iTRAQ8plex(K)@14		2198.18	4		Can.	99	14	1	3	0.0248599	11.3093	5.28503	0.0467027			4	29.4342	29.2175	1	-0.14516	0.0124263	-0.022157	-0.26819	0.0651493	-0.0385302	-0.168688	-0.0411598	0.0564264	-0.00615698	-0.10019	0.0851493	-0.0225301	-0.0526884	0.0639626	0
143	1	carbamoyl-phosphate synthase [ammonia], mitochondrial isoform a precursor [Homo sapiens]	gi|169790915	FNTGLGGYPEAITDPAYK	iTRAQ8plex@N-term; iTRAQ8plex(K)@18	cleaved V-F@N-term	2521.33	3		Over	99	17	1	3	1.00804	399.805	4.60561	0.699568			3	27.7896	27.8641	1	-0.145485	-0.357051	-0.0706676	-0.552336	-0.194348	-0.250909	-0.58818	-0.0414848	-0.31305	-0.0546676	-0.384336	-0.174348	-0.234909	-0.47218	0.162361	0
144	1	carbamoyl-phosphate synthase [ammonia], mitochondrial isoform a precursor [Homo sapiens]	gi|169790915	FNTGLGGYPEAITDPAYK	iTRAQ8plex@N-term; Deamidated(N)@2; iTRAQ8plex(K)@18	cleaved V-F@N-term	2522.32	4		Over	99	13	1	3	0.0521239	20.6651	4.23852	0.300432			1	55.2136	55.227	1	-0.136603	-0.535504	-0.278471	-0.993938	-0.492837	-0.485498	-0.854133	-0.0326028	-0.491504	-0.262471	-0.825938	-0.472837	-0.469498	-0.738133	0.268775	0
145	1	carbamoyl-phosphate synthase [ammonia], mitochondrial isoform a precursor [Homo sapiens]	gi|169790915	FVEGAR	iTRAQ8plex@N-term		981.555	1	1	Can.	96.89	10	1	2	-0.0026706	-2.72078	6.29174	1			3	13.1767	13.143	1	-0.430411	-0.0920745	-0.00722594	-1.87058	-0.0341844	-0.0535069	-0.477278	-0.326411	-0.0480744	0.00877407	-1.70258	-0.0141844	-0.0375068	-0.361278	0.613775	0.666667
146	1	carbamoyl-phosphate synthase [ammonia], mitochondrial isoform a precursor [Homo sapiens]	gi|169790915	FVHDNYVIR	No iTRAQ8plex@N-term		1161.59	1		Can.	99	15	1	2	-0.000347192	-0.298893	5.54521	0.11465			9	10.6418	10.6569	2	-0.0412924	0.0576524	-0.0528651	0.0390658	-0.192168	-0.0404051	-2	0.0627076	0.101652	-0.0368651	0.207066	-0.172168	-0.024405	-1.884	0.730603	0
147	1	carbamoyl-phosphate synthase [ammonia], mitochondrial isoform a precursor [Homo sapiens]	gi|169790915	FVHDNYVIR	Delta:H(2)C(2)@N-term		1187.61	1		Can.	94.23	11	1	2	-0.0186787	-15.728	4.7669	0.019101			1	22.0883	22.078	1	-0.036238	0.00179513	0.000473123	0.0833041	-0.0191349	0.0839034	-0.0955735	0.067762	0.0457952	0.0164731	0.251304	0.000865054	0.0999034	0.0204265	0.0860583	0
148	1	carbamoyl-phosphate synthase [ammonia], mitochondrial isoform a precursor [Homo sapiens]	gi|169790915	FVHDNYVIR	Carbamyl@N-term		1204.6	1		Can.	97.84	12	1	2	-0.00174581	-1.44929	4.86547	0.023968			2	36.6525	36.5566	1																0
149	1	carbamoyl-phosphate synthase [ammonia], mitochondrial isoform a precursor [Homo sapiens]	gi|169790915	FVHDNYVIR	iTRAQ8plex@N-term		1465.8	1	1	Can.	99	13	1	3	0.00260421	1.77665	6.27752	0.618991			16	14.6021	14.4642	2	-0.325999	-0.165583	-0.0235079	-0.939613	-0.0202632	0.00618312	-0.452984	-0.221999	-0.121583	-0.0075079	-0.771613	-0.000263202	0.0221831	-0.336984	0.282326	0.933333
150	1	carbamoyl-phosphate synthase [ammonia], mitochondrial isoform a precursor [Homo sapiens]	gi|169790915	FVHDNYVIR	iTRAQ8plex@N-term; Deamidated(N)@5		1466.78	2		Can.	99	13	1	3	0.00120624	0.822371	5.79495	0.203755			8	17.0475	17.1636	1	-0.214774	-0.100109	-0.0891642	-0.496301	-0.0892911	-0.0193115	-0.387247	-0.110774	-0.0561093	-0.0731641	-0.328301	-0.0692911	-0.00331146	-0.271247	0.121153	0
151	1	carbamoyl-phosphate synthase [ammonia], mitochondrial isoform a precursor [Homo sapiens]	gi|169790915	FVHDNYVIR	iTRAQ8plex@N-term; Oxidation(Y)@6		1481.79	2		Can.	96.29	12	1	3	0.0199757	13.4808	4.77666	0.0195355			5	16.2599	16.2529	1	-0.313059	-0.146211	-0.130138	-0.804504	-0.140723	-0.0227394	-0.438232	-0.209059	-0.102211	-0.114138	-0.636504	-0.120723	-0.0067394	-0.322232	0.2099	0
152	1	carbamoyl-phosphate synthase [ammonia], mitochondrial isoform a precursor [Homo sapiens]	gi|169790915	GAEVHLVPWNHDFTK	No iTRAQ8plex@N-term; iTRAQ8plex(K)@15		2053.07	2		Can.	97.01	13	1	2	0.00794456	3.8696	4.58501	0.0115808			3	19.3764	19.3183	2																0
153	1	carbamoyl-phosphate synthase [ammonia], mitochondrial isoform a precursor [Homo sapiens]	gi|169790915	GAEVHLVPWNHDFTK	Carbamyl@N-term; iTRAQ8plex(K)@15		2096.07	2		Can.	99	13	1	3	0.000762655	0.363849	4.39505	0.00747782			1	49.5363	49.4984	1	-0.0954328	-0.156011	0.087758	-0.438808	0.0186348	-0.0658443	-0.341078	0.00856723	-0.112011	0.103758	-0.270808	0.0386348	-0.0498443	-0.225078	0.138245	0
154	1	carbamoyl-phosphate synthase [ammonia], mitochondrial isoform a precursor [Homo sapiens]	gi|169790915	GAEVHLVPWNHDFTK	iTRAQ8plex@N-term; iTRAQ8plex(K)@15		2357.27	2	1	Can.	99	15	1	4	0.00170673	0.724027	6.34925	0.672949			24	19.1243	19.1694	2	-0.415528	-0.224189	0.0119095	-1.61155	0.0254288	0.0547628	-0.375603	-0.311528	-0.180189	0.0279095	-1.44355	0.0454288	0.0707628	-0.259603	0.530374	0.947368
155	1	carbamoyl-phosphate synthase [ammonia], mitochondrial isoform a precursor [Homo sapiens]	gi|169790915	GAEVHLVPWNHDFTK	iTRAQ8plex@N-term; Deamidated(N)@10; iTRAQ8plex(K)@15		2358.26	3		Can.	99	15	1	4	0.00644052	2.73105	5.88001	0.228422			15	22.85	23.0243	6	-0.312608	-0.086177	-0.0551457	-0.609141	-0.0409338	-0.0635015	-0.323724	-0.208608	-0.042177	-0.0391457	-0.441141	-0.0209338	-0.0475015	-0.207724	0.154028	0
156	1	carbamoyl-phosphate synthase [ammonia], mitochondrial isoform a precursor [Homo sapiens]	gi|169790915	GAEVHLVPWNHDFTK	iTRAQ8plex@N-term; Oxidation(P)@8; Deamidated(N)@10; iTRAQ8plex(K)@15		2374.25	4		Can.	97.58	13	1	3	0.0452315	19.0508	4.28612	0.00581899			1	40.1439	40.2154	1		0.111085							0.155085							0
157	1	carbamoyl-phosphate synthase [ammonia], mitochondrial isoform a precursor [Homo sapiens]	gi|169790915	GAEVHLVPWNHDFTK	iTRAQ8plex@N-term; Quinone(W)@9; Deamidated(N)@10; iTRAQ8plex(K)@15		2388.23	4		Can.	92.46	13	1	4	0.0313397	13.1226	4.62345	0.0126524			2	40.3668	40.3408	1	-0.365175	-0.160538	-0.055776	-0.5276	0.00542377	0.0813876	-0.201845	-0.261175	-0.116538	-0.0397759	-0.3596	0.0254238	0.0973877	-0.0858453	0.15913	0
158	1	carbamoyl-phosphate synthase [ammonia], mitochondrial isoform a precursor [Homo sapiens]	gi|169790915	GAEVHLVPWNHDFTK	iTRAQ8plex@N-term; Dioxidation(W)@9; iTRAQ8plex(K)@15		2389.26	3		Can.	98.06	13	1	4	0.0265356	11.1062	5.3073	0.0610987			4	19.1293	18.9264	2	-0.259295	-0.109004	-0.0295459	-0.505265	0.0704406	-0.0426089	-0.269654	-0.155295	-0.0650036	-0.0135458	-0.337265	0.0904406	-0.0266089	-0.153654	0.136849	0
159	1	carbamoyl-phosphate synthase [ammonia], mitochondrial isoform a precursor [Homo sapiens]	gi|169790915	GGAPDTTALDELGLSK	iTRAQ8plex@N-term; iTRAQ8plex(K)@16	cleaved N-G@N-term	2152.18	3		Over	99	18	1	3	-0.00124656	-0.579207	5.14445	1			1	31.474	31.443	1	-0.357123	-0.0186517	0.0272856	-0.597887	-0.150841	-0.0663443	-0.317663	-0.253123	0.0253484	0.0432856	-0.429887	-0.130841	-0.0503443	-0.201663	0.16815	0
160	1	carbamoyl-phosphate synthase [ammonia], mitochondrial isoform a precursor [Homo sapiens]	gi|169790915	GGQIPNNLAVPLYK	iTRAQ8plex@N-term; iTRAQ8plex(K)@14	cleaved V-G@N-term	2091.23	3		Over	99	15	2	3	-0.0519459	-24.8399	4.84549	0.512299			4	21.5337	21.5066	1	0.1905	-0.110887	0.0221594	-0.484523	-0.115753	-0.203876	-0.304129	0.2945	-0.0668872	0.0381594	-0.316523	-0.095753	-0.187876	-0.188129	0.197359	0
161	1	carbamoyl-phosphate synthase [ammonia], mitochondrial isoform a precursor [Homo sapiens]	gi|169790915	GGQIPNNLAVPLYK	iTRAQ8plex@N-term; Deamidated(N)@6; iTRAQ8plex(K)@14	cleaved V-G@N-term	2092.21	4		Over	99	18	2	2	0.0112773	5.39013	4.68279	0.35222			3	20.3031	20.2477	1	0.137239	-0.228239	0.0818062	-0.540104	-0.0536855	-0.105308	-0.269376	0.241239	-0.184239	0.0978062	-0.372104	-0.0336855	-0.0893082	-0.153376	0.19916	0
162	1	carbamoyl-phosphate synthase [ammonia], mitochondrial isoform a precursor [Homo sapiens]	gi|169790915	GGQIPNNLAVPLYK	iTRAQ8plex@N-term; Deamidated(Q)@3; Deamidated(N)@6; iTRAQ8plex(K)@14	cleaved V-G@N-term	2093.2	5		Over	97.85	12	1	2	-0.0157198	-7.50994	4.26785	0.135482			1	23.7533	23.6588	1	0.158697	0.0784289	0.0856469					0.262697	0.122429	0.101647					0.0876012	0
163	1	carbamoyl-phosphate synthase [ammonia], mitochondrial isoform a precursor [Homo sapiens]	gi|169790915	GILIGIQQSFR	iTRAQ8plex@N-term	cleaved R-P@C-term	1534.91	2		Over	99	18	1	2	-0.000956724	-0.623308	5.25641	1			2	23.8207	23.8424	1	-0.250314	-0.0991629	0.0825707	-0.817472	-0.0320124	0.00288281	-0.411388	-0.146314	-0.0551628	0.0985707	-0.649472	-0.0120124	0.0188828	-0.295388	0.254609	0.5
164	1	carbamoyl-phosphate synthase [ammonia], mitochondrial isoform a precursor [Homo sapiens]	gi|169790915	GILIGIQQSFRPR	iTRAQ8plex@N-term		1788.07	1	1	Can.	99	15	2	3	-0.00129916	-0.726572	5.50662	0.749557			7	24.134	24.2368	1	-0.373203	-0.014179	-0.404102	-0.108648	-0.313778	-0.0287675	-0.550789	-0.269203	0.029821	-0.388102	0.059352	-0.293778	-0.0127675	-0.434789	0.207388	1
165	1	carbamoyl-phosphate synthase [ammonia], mitochondrial isoform a precursor [Homo sapiens]	gi|169790915	GILIGIQQSFRPR	iTRAQ8plex@N-term; Deamidated(Q)@7		1789.05	2		Can.	97.24	10	2	3	-0.0144187	-8.05941	5.03053	0.250443			2	24.1024	24.1458	1	-0.121988	-0.026255	-0.0471864	-0.143114	0.0657156	-0.0548279	-0.176585	-0.0179876	0.017745	-0.0311863	0.0248859	0.0857156	-0.0388279	-0.0605854	0.0494927	0
166	1	carbamoyl-phosphate synthase [ammonia], mitochondrial isoform a precursor [Homo sapiens]	gi|169790915	GLNSESMTEETLK	iTRAQ8plex@N-term; iTRAQ8plex(K)@13		2046.08	2	1	Can.	99	18	1	3	-0.00077403	-0.3783	5.62795	0.434356			16	17.0899	17.053	1	-0.344628	-0.269666	-0.0224114	-1.0047	-0.0415171	-0.0929731	-0.315233	-0.240628	-0.225666	-0.00641139	-0.836701	-0.0215171	-0.076973	-0.199233	0.284616	0.642857
167	1	carbamoyl-phosphate synthase [ammonia], mitochondrial isoform a precursor [Homo sapiens]	gi|169790915	GLNSESMTEETLK	iTRAQ8plex@N-term; Deamidated(N)@3; iTRAQ8plex(K)@13		2047.06	3		Can.	99	17	1	3	-0.000556924	-0.27206	5.7	0.512744			14	26.2937	26.2049	4	-0.352378	-0.222467	-0.100211	-1.18915	-0.103471	-0.0493887	-0.431716	-0.248378	-0.178467	-0.0842114	-1.02115	-0.0834709	-0.0333887	-0.315716	0.341481	0
168	1	carbamoyl-phosphate synthase [ammonia], mitochondrial isoform a precursor [Homo sapiens]	gi|169790915	GLNSESMTEETLK	iTRAQ8plex@N-term; Oxidation(M)@7; iTRAQ8plex(K)@13		2062.07	3		Can.	99	14	1	3	0.00369164	1.79026	4.51388	0.0334029			3	19.0304	18.979	2	-0.429996	-0.237209	-0.175712		-0.224932	-0.458102	-0.389287	-0.325996	-0.193209	-0.159712		-0.204932	-0.442101	-0.273287	0.104869	0
169	1	carbamoyl-phosphate synthase [ammonia], mitochondrial isoform a precursor [Homo sapiens]	gi|169790915	GLNSESMTEETLK	iTRAQ8plex@N-term; Deamidated(N)@3; Oxidation(M)@7; iTRAQ8plex(K)@13		2063.06	4		Can.	99	11	1	3	-0.00823089	-3.98966	4.28008	0.0194975			1	34.0881	33.8531	1																0
170	1	carbamoyl-phosphate synthase [ammonia], mitochondrial isoform a precursor [Homo sapiens]	gi|169790915	GLNSESMTEETLKR	iTRAQ8plex@N-term; iTRAQ8plex(K)@13	missed K-R@13	2202.18	3		Under	99	23	2	3	0.00308192	1.39949	5.96543	0.465739			16	20.9312	20.948	2	-0.425359	-0.294784	-0.0803106	-2	-0.0161399	-0.0412983	-0.443027	-0.321359	-0.250784	-0.0643106	-1.832	0.00386015	-0.0252982	-0.327027	0.645568	1
171	1	carbamoyl-phosphate synthase [ammonia], mitochondrial isoform a precursor [Homo sapiens]	gi|169790915	GLNSESMTEETLKR	iTRAQ8plex@N-term; Deamidated(N)@3; iTRAQ8plex(K)@13	missed K-R@13	2203.16	4		Under	99	16	2	3	0.000920233	0.417687	5.97989	0.481503			12	22.3707	22.3924	6	-0.424017	-0.150269	-0.0439008	-2	-0.0652689	-0.0886616	-0.441938	-0.320017	-0.106269	-0.0279007	-1.832	-0.0452689	-0.0726616	-0.325938	0.648013	0
172	1	carbamoyl-phosphate synthase [ammonia], mitochondrial isoform a precursor [Homo sapiens]	gi|169790915	GLNSESMTEETLKR	iTRAQ8plex@N-term; Oxidation(M)@7; iTRAQ8plex(K)@13	missed K-R@13	2218.17	4		Under	92.96	11	2	3	-0.00382574	-1.72473	4.83384	0.034399			6	20.9938	20.948	3	-0.371574	-0.333275	-0.105742	-0.654937	-0.0744503	-0.107116	-0.316545	-0.267574	-0.289275	-0.0897418	-0.486937	-0.0544504	-0.0911157	-0.200545	0.152294	0
173	1	carbamoyl-phosphate synthase [ammonia], mitochondrial isoform a precursor [Homo sapiens]	gi|169790915	GLNSESMTEETLKR	iTRAQ8plex@N-term; Deamidated(N)@3; Oxidation(M)@7; iTRAQ8plex(K)@13	missed K-R@13	2219.16	5		Under	99	14	2	4	0.00444514	2.00308	4.56114	0.0183589			4	19.5165	19.4972	2	-0.374095	0.0904372	0.0386178	-0.656903	-0.0187266	0.0155898	-0.355626	-0.270095	0.134437	0.0546178	-0.488903	0.00127342	0.0315899	-0.239626	0.225563	0
174	1	carbamoyl-phosphate synthase [ammonia], mitochondrial isoform a precursor [Homo sapiens]	gi|169790915	GNDVLVIECNLR	No iTRAQ8plex@N-term; Ammonia-loss(N)@2; Carbamidomethyl(C)@9		1383.68	3		Can.	99	14	1	2	-0.000591021	-0.427137	5.13749	0.0308268			2	22.9616	23.005	1	0.0831567	-0.0859934	0.0449664	-0.0803303	0.205593	0.0952607	-0.0441002	0.187157	-0.0419933	0.0609664	0.0876697	0.225593	0.111261	0.0718998	0.0876766	0
175	1	carbamoyl-phosphate synthase [ammonia], mitochondrial isoform a precursor [Homo sapiens]	gi|169790915	GNDVLVIECNLR	No iTRAQ8plex@N-term; Ammonia-loss(N)@2; Carbamidomethyl(C)@9; Deamidated(N)@10		1384.67	4		Can.	98.18	11	1	2	0.00945537	6.82863	4.25871	0.00407519			2	34.9554	34.9438	1																0
176	1	carbamoyl-phosphate synthase [ammonia], mitochondrial isoform a precursor [Homo sapiens]	gi|169790915	GNDVLVIECNLR	iTRAQ8plex@N-term; Carbamidomethyl(C)@9		1704.91	2	1	Can.	99	22	1	2	-0.00188961	-1.10833	6.4017	0.566418			5	30.6736	30.6903	2	-0.31921	-0.247552	-0.0220344	-2	-0.0227111	0.0529685	-0.418441	-0.21521	-0.203552	-0.00603434	-1.832	-0.00271114	0.0689685	-0.302441	0.66488	0.8
177	1	carbamoyl-phosphate synthase [ammonia], mitochondrial isoform a precursor [Homo sapiens]	gi|169790915	GNDVLVIECNLR	iTRAQ8plex@N-term; Deamidated(N)@2; Carbamidomethyl(C)@9		1705.9	3		Can.	99	18	1	2	-0.00646207	-3.78808	6.17122	0.333168			8	20.9336	20.8833	2	-0.405312	-0.114304	-0.0667542	-2	-0.110266	-0.0156556	-0.383117	-0.301311	-0.0703036	-0.0507542	-1.832	-0.0902665	0.000344395	-0.267117	0.653175	0
178	1	carbamoyl-phosphate synthase [ammonia], mitochondrial isoform a precursor [Homo sapiens]	gi|169790915	GNDVLVIECNLR	iTRAQ8plex@N-term; Deamidated(N)@2; Carbamidomethyl(C)@9; Deamidated(N)@10		1706.88	4		Can.	99	18	1	2	0.0690026	40.4261	5.46488	0.0655119			10	31.5589	31.5161	1	-0.338252	-0.126221	-0.0820766	-0.811742	-0.11734	-0.0240501	-0.404709	-0.234252	-0.0822209	-0.0660766	-0.643742	-0.0973401	-0.00805004	-0.288709	0.217976	0
179	1	carbamoyl-phosphate synthase [ammonia], mitochondrial isoform a precursor [Homo sapiens]	gi|169790915	GQILTMANPIIGNGGAPDTTALDELGLSK	iTRAQ8plex@N-term; Ammonia-loss(N)@13; iTRAQ8plex(K)@29		3457.86	3		Can.	99	20	1	3	0.0144505	4.17903	4.4729	0.00852613			1	68.6584	68.6005	1																0
180	1	carbamoyl-phosphate synthase [ammonia], mitochondrial isoform a precursor [Homo sapiens]	gi|169790915	GQILTMANPIIGNGGAPDTTALDELGLSK	iTRAQ8plex@N-term; iTRAQ8plex(K)@29		3474.89	2	1	Can.	99	20	1	3	1.99237	573.363	5.39821	0.0717885			6	29.4035	29.4119	1	-0.455815	-0.353965	0.0692347	-1.97078	-0.0484984	-0.0367726	-0.410161	-0.351815	-0.309965	0.0852347	-1.80278	-0.0284984	-0.0207726	-0.294161	0.646253	0.333333
181	1	carbamoyl-phosphate synthase [ammonia], mitochondrial isoform a precursor [Homo sapiens]	gi|169790915	GQILTMANPIIGNGGAPDTTALDELGLSK	iTRAQ8plex@N-term; Deamidated(N)@13; iTRAQ8plex(K)@29		3475.87	3		Can.	99	16	1	4	0.012015	3.45669	6.34049	0.628542			24	27.2058	27.2309	3	-0.363598	-0.207401	0.000375936	-2	0.0378506	0.0431366	-0.402509	-0.259598	-0.1634	0.016376	-1.832	0.0578506	0.0591366	-0.286509	0.672193	0
182	1	carbamoyl-phosphate synthase [ammonia], mitochondrial isoform a precursor [Homo sapiens]	gi|169790915	GQILTMANPIIGNGGAPDTTALDELGLSK	iTRAQ8plex@N-term; Oxidation(P)@17; iTRAQ8plex(K)@29		3490.88	3		Can.	99	14	1	3	-0.0104236	-2.98595	4.09785	0.00359498			1	29.5047	29.4119	1																0
183	1	carbamoyl-phosphate synthase [ammonia], mitochondrial isoform a precursor [Homo sapiens]	gi|169790915	GQILTMANPIIGNGGAPDTTALDELGLSK	iTRAQ8plex@N-term; Deamidated(N)@13; Oxidation(P)@17; iTRAQ8plex(K)@29		3491.86	4		Can.	99	18	1	4	0.0350562	10.0394	5.23446	0.0492392			8	67.8891	68.0351	2	-0.138084	-0.0192388	-0.251621		0.035955	-0.203537	-0.197853	-0.0340838	0.0247613	-0.235621		0.055955	-0.187537	-0.0818525	0.115995	0
184	1	carbamoyl-phosphate synthase [ammonia], mitochondrial isoform a precursor [Homo sapiens]	gi|169790915	GQILTMANPIIGNGGAPDTTALDELGLSK	iTRAQ8plex@N-term; Deamidated(N)@8; Deamidated(N)@13; Oxidation(P)@17; iTRAQ8plex(K)@29		3492.85	5		Can.	99	14	1	4	0.0538156	15.4074	5.86661	0.211084			4	34.9537	34.8522	1	-0.45456	-0.324653	-0.135919	-0.856108	-0.119583	-0.216214	-0.615738	-0.35056	-0.280653	-0.119919	-0.688107	-0.0995829	-0.200214	-0.499738	0.213407	0
185	1	carbamoyl-phosphate synthase [ammonia], mitochondrial isoform a precursor [Homo sapiens]	gi|169790915	GQILTMANPIIGNGGAPDTTALDELGLSK	iTRAQ8plex@N-term; Cation:Na(D)@18; iTRAQ8plex(K)@29		3496.87	3		Can.	99	17	1	4	-0.0152591	-4.36365	4.30253	0.00575937			1	34.5725	34.4097	1	-0.323334	-0.328981	-0.444839		-0.198659	-0.136768		-0.219334	-0.284981	-0.428839		-0.178659	-0.120768		0.118192	0
186	1	carbamoyl-phosphate synthase [ammonia], mitochondrial isoform a precursor [Homo sapiens]	gi|169790915	GQILTMANPIIGNGGAPDTTALDELGLSK	iTRAQ8plex@N-term; Oxidation(M)@6; Deamidated(N)@8; Deamidated(N)@13; Oxidation(P)@17; iTRAQ8plex(K)@29		3508.84	6		Can.	99	12	1	4	0.0577342	16.4539	4.14922	0.0040464			1	66.6258	66.4002	1																0
187	1	carbamoyl-phosphate synthase [ammonia], mitochondrial isoform a precursor [Homo sapiens]	gi|169790915	GQILTMANPIIGNGGAPDTTALDELGLSK	iTRAQ8plex@N-term; Oxidation(P)@17; Cation:K(D)@18; iTRAQ8plex(K)@29		3528.84	4		Can.	99	13	2	4	-0.0323874	-9.17793	4.38498	0.00696353			1	68.0805	68.0972	1																0
188	1	carbamoyl-phosphate synthase [ammonia], mitochondrial isoform a precursor [Homo sapiens]	gi|169790915	GQILTMANPIIGNGGAPDTTALDELGLSK	iTRAQ8plex@N-term; Deamidated(N)@13; Oxidation(P)@17; Cation:K(E)@24; iTRAQ8plex(K)@29		3529.82	5		Can.	94.97	12	2	5	0.0198199	5.61499	4.23897	0.00497535			1	67.9279	67.9729	1																0
189	1	carbamoyl-phosphate synthase [ammonia], mitochondrial isoform a precursor [Homo sapiens]	gi|169790915	GQILTMANPIIGNGGAPDTTALDELGLSK	iTRAQ8plex@N-term; Carbamidomethyl(E)@24; iTRAQ8plex(K)@29		3531.91	3		Can.	99	14	1	4	-0.082117	-23.25	4.28092	0.00547985			1	34.893	34.8522	1		-0.164063	-0.298283	-0.29209	-0.0273697	0.00467898			-0.120063	-0.282283	-0.12409	-0.00736966	0.020679		0.119707	0
190	1	carbamoyl-phosphate synthase [ammonia], mitochondrial isoform a precursor [Homo sapiens]	gi|169790915	GQNQPVLN	iTRAQ8plex@N-term	cleaved N-I@C-term	1172.65	2		Over	98.51	11	1	2	-0.00083362	-0.710888	5.0554	1			3	12.0887	12.1104	1	0.00315021	0.108005	0.0720785	0.0630991	0.138743	0.101275	-0.0292921	0.10715	0.152005	0.0880785	0.231099	0.158743	0.117275	0.0867079	0.0511684	0
191	1	carbamoyl-phosphate synthase [ammonia], mitochondrial isoform a precursor [Homo sapiens]	gi|169790915	GQNQPVLNITNK	iTRAQ8plex@N-term; iTRAQ8plex(K)@12		1933.12	2	1	Can.	99	20	1	2	-2.00674e-05	-0.0103808	6.25654	0.842735			16	15.0541	15.1249	4	-0.453746	-0.190539	-0.0400414	-2	-0.0417304	-0.0348954	-0.455509	-0.349746	-0.146539	-0.0240414	-1.832	-0.0217304	-0.0188954	-0.339509	0.65193	1
192	1	carbamoyl-phosphate synthase [ammonia], mitochondrial isoform a precursor [Homo sapiens]	gi|169790915	GQNQPVLNITNK	iTRAQ8plex@N-term; Deamidated(N)@8; iTRAQ8plex(K)@12		1934.1	3		Can.	99	15	1	3	0.0012074	0.624268	5.14034	0.0644899			10	19.4732	19.4404	1	-0.436907	-0.118347	-0.120423	-0.341354	-0.0840113	-0.180394	-0.338123	-0.332907	-0.0743469	-0.104423	-0.173354	-0.0640113	-0.164394	-0.222123	0.0944796	0
193	1	carbamoyl-phosphate synthase [ammonia], mitochondrial isoform a precursor [Homo sapiens]	gi|169790915	GQNQPVLNITNK	iTRAQ8plex@N-term; Deamidated(N)@3; Deamidated(N)@8; iTRAQ8plex(K)@12		1935.09	4		Can.	99	12	1	3	0.0208088	10.7534	4.12225	0.00618589			3	25.8141	26.0211	2					0.0902337							0.110234				0
194	1	carbamoyl-phosphate synthase [ammonia], mitochondrial isoform a precursor [Homo sapiens]	gi|169790915	GQNQPVLNITNK	iTRAQ8plex@N-term; Pro->pyro-Glu(P)@5; iTRAQ8plex(K)@12		1947.1	3		Can.	99	13	1	3	-0.0106076	-5.4479	5.13705	0.0640039			3	16.5773	16.5573	1	-0.11701	-0.0948432	-0.0508706	-0.343696	-0.00303645	0.0124361	-0.268153	-0.0130103	-0.0508432	-0.0348706	-0.175696	0.0169635	0.0284361	-0.152153	0.0799269	0
195	1	carbamoyl-phosphate synthase [ammonia], mitochondrial isoform a precursor [Homo sapiens]	gi|169790915	GQNQPVLNITNK	iTRAQ8plex@N-term; Oxidation(N)@8; iTRAQ8plex(K)@12		1949.12	3		Can.	99	14	1	3	0.0093836	4.81429	4.68467	0.0225854			2	15.0341	15.0625	1	-0.386677	-0.0795521	-0.0643832	-0.764581	-0.0150337	-0.0120913	-0.428897	-0.282677	-0.0355521	-0.0483832	-0.596581	0.00496629	0.00390874	-0.312897	0.226554	0
196	1	carbamoyl-phosphate synthase [ammonia], mitochondrial isoform a precursor [Homo sapiens]	gi|169790915	GTMLGK	iTRAQ8plex@N-term; iTRAQ8plex(K)@6		1213.73	2	1	Can.	94.06	10	1	2	-0.00843022	-6.9457	6.04231	1			4	14.8379	14.8597	1	-0.388641	-0.243951	-0.0303233	-2	0.00233586	0.00246629	-0.412686	-0.284641	-0.199951	-0.0143233	-1.832	0.0223359	0.0184663	-0.296686	0.659591	1
197	1	carbamoyl-phosphate synthase [ammonia], mitochondrial isoform a precursor [Homo sapiens]	gi|169790915	GVAEQLHNEGFK	iTRAQ8plex@N-term; iTRAQ8plex(K)@12	cleaved L-G@N-term	1936.06	3		Over	99	14	1	3	0.0154063	7.95754	4.30492	1			2	16.8143	16.787	1	0.0404936	-0.182194	-0.063687	-0.223019	-0.0878129	-0.149951	-0.299027	0.144494	-0.138194	-0.047687	-0.0550185	-0.0678129	-0.133951	-0.183027	0.106645	0
198	1	carbamoyl-phosphate synthase [ammonia], mitochondrial isoform a precursor [Homo sapiens]	gi|169790915	GVLKEYGVK	iTRAQ8plex@N-term; iTRAQ8plex(K)@4; iTRAQ8plex(K)@9	missed K-E@4	1904.19	4		Under	99	13	1	3	-0.00553724	-2.90793	5.66031	1			11	16.2254	16.2537	3	-0.607569	-0.206681	-0.178401	-1.28396	-0.0698772	-0.0938172	-0.428578	-0.503569	-0.162681	-0.162401	-1.11596	-0.0498772	-0.0778172	-0.312578	0.375391	1
199	1	carbamoyl-phosphate synthase [ammonia], mitochondrial isoform a precursor [Homo sapiens]	gi|169790915	GYPVMIR	iTRAQ8plex@N-term	cleaved I-G@N-term	1138.65	2		Over	99	12	1	2	-0.00395039	-3.46937	5.18595	1			3	23.6466	23.5496	1	-0.0627141	-0.217927	-0.116096	-0.694992	-0.122109	-0.132791	-0.556899	0.0412859	-0.173927	-0.100096	-0.526992	-0.102109	-0.116791	-0.4409	0.204242	0
200	1	carbamoyl-phosphate synthase [ammonia], mitochondrial isoform a precursor [Homo sapiens]	gi|169790915	GYSFGHPSSV	iTRAQ8plex@N-term	cleaved V-A@C-term	1340.67	2		Over	99	14	1	2	0.0185813	13.8597	4.85388	1			4	14.1462	14.1629	1	0.0733055	-0.5314	-0.282027	-0.426073	-0.222229	-0.392937	-0.522956	0.177305	-0.4874	-0.266027	-0.258073	-0.202229	-0.376937	-0.406956	0.216639	0
201	1	carbamoyl-phosphate synthase [ammonia], mitochondrial isoform a precursor [Homo sapiens]	gi|169790915	GYSFGHPSSVAGEVV	iTRAQ8plex@N-term	cleaved V-F@C-term	1795.9	2		Over	94.15	11	1	2	0.00893034	4.97261	5.1284	1			3	22.1736	22.182	1	0.186639	0.0140309	-0.051168	-0.358577	-0.0252836	-0.0731034	-0.187014	0.290639	0.058031	-0.035168	-0.190577	-0.00528365	-0.0571034	-0.071014	0.149282	0
202	1	carbamoyl-phosphate synthase [ammonia], mitochondrial isoform a precursor [Homo sapiens]	gi|169790915	GYSFGHPSSVAGEVVFNTGLGGYPEAITDPAYK	iTRAQ8plex@N-term; iTRAQ8plex(K)@33		3995.02	2	1	Can.	99	19	2	4	0.0118446	2.96484	5.57118	0.359881			10	64.1945	64.2638	1	-0.197825	-0.162184	-0.0990643	-0.754879	0.00219761	-0.0331803	-0.457802	-0.0938252	-0.118184	-0.0830643	-0.586879	0.0221976	-0.0171803	-0.341802	0.215841	0.666667
203	1	carbamoyl-phosphate synthase [ammonia], mitochondrial isoform a precursor [Homo sapiens]	gi|169790915	GYSFGHPSSVAGEVVFNTGLGGYPEAITDPAYK	iTRAQ8plex@N-term; Deamidated(N)@17; iTRAQ8plex(K)@33		3996	3		Can.	99	19	2	4	0.0194179	4.85933	4.9224	0.080795			5	64.6238	64.6306	2	-0.0994919	-0.0948743	0.018487	-0.552483	0.0594918	0.0236869	-0.401473	0.00450811	-0.0508743	0.0344871	-0.384483	0.0794918	0.039687	-0.285473	0.180641	0
204	1	carbamoyl-phosphate synthase [ammonia], mitochondrial isoform a precursor [Homo sapiens]	gi|169790915	GYSFGHPSSVAGEVVFNTGLGGYPEAITDPAYK	iTRAQ8plex@N-term; Oxidation(P)@24; iTRAQ8plex(K)@33		4011.02	3		Can.	94.76	10	1	4	0.0161165	4.01806	4.26091	0.0176152			1	64.3827	64.3264	1																0
205	1	carbamoyl-phosphate synthase [ammonia], mitochondrial isoform a precursor [Homo sapiens]	gi|169790915	GYSFGHPSSVAGEVVFNTGLGGYPEAITDPAYK	iTRAQ8plex@N-term; iTRAQ8plex(S)@9; Oxidation(N)@17; Dehydrated(T)@18; iTRAQ8plex(K)@33		4297.21	5		Can.	99	15	2	6	0.0233996	5.4453	4.53754	0.033306			1	29.2766	29.3845	1	-0.499694	-0.271567	-0.0832524	-0.791039	0.0129308	-0.0177801	-0.356352	-0.395694	-0.227567	-0.0672523	-0.623039	0.0329308	-0.00178005	-0.240352	0.234045	0
206	1	carbamoyl-phosphate synthase [ammonia], mitochondrial isoform a precursor [Homo sapiens]	gi|169790915	GYSFGHPSSVAGEVVFNTGLGGYPEAITDPAYK	iTRAQ8plex@N-term; iTRAQ8plex(S)@9; Oxidation(F)@16; Ammonia-loss(N)@17; iTRAQ8plex(K)@33		4298.19	5		Can.	99	18	2	4	0.0355547	8.27201	5.1667	0.141802			3	29.4406	29.3845	2	-0.420426	-0.245929	-0.0908756	-1.06747	-0.00991976	-0.0967198	-0.456461	-0.316426	-0.201929	-0.0748756	-0.899473	0.0100802	-0.0807198	-0.340461	0.305589	0
207	1	carbamoyl-phosphate synthase [ammonia], mitochondrial isoform a precursor [Homo sapiens]	gi|169790915	GYSFGHPSSVAGEVVFNTGLGGYPEAITDPAYK	iTRAQ8plex@N-term; iTRAQ8plex(Y)@23; iTRAQ8plex(K)@33		4299.23	3		Can.	99	11	1	5	0.00520436	1.21053	5.55903	0.349953			3	25.6083	25.6779	1	-0.3175	-0.224996	0.0915811	-1.01765	0.037104	0.0173564	-0.46034	-0.2135	-0.180995	0.107581	-0.849652	0.057104	0.0333565	-0.34434	0.331304	0
208	1	carbamoyl-phosphate synthase [ammonia], mitochondrial isoform a precursor [Homo sapiens]	gi|169790915	GYSFGHPSSVAGEVVFNTGLGGYPEAITDPAYK	iTRAQ8plex@N-term; Deamidated(N)@17; iTRAQ8plex(Y)@23; iTRAQ8plex(K)@33		4300.21	4		Can.	99	11	1	5	0.0514564	11.966	4.23639	0.0166482			1	59.7892	59.6728	1		-0.228798	-0.0224376		-0.123832	-0.143192	-0.215082		-0.184798	-0.0064376		-0.103832	-0.127192	-0.0990818	0.064437	0
209	1	carbamoyl-phosphate synthase [ammonia], mitochondrial isoform a precursor [Homo sapiens]	gi|169790915	HIVLEDGTK	iTRAQ8plex@N-term; iTRAQ8plex(K)@9	cleaved A-H@N-term	1618.95	3		Over	97	12	1	3	0.00338248	2.0893	5.33666	1			5	12.915	12.9584	1	-0.0735258	-0.248872	-0.106282	-0.577014	-0.146884	-0.238718	-0.454442	0.0304742	-0.204872	-0.0902823	-0.409014	-0.126884	-0.222718	-0.338442	0.149268	0
210	1	carbamoyl-phosphate synthase [ammonia], mitochondrial isoform a precursor [Homo sapiens]	gi|169790915	HLGIVGECNIQFALHPTSMEYCIIEVNAR	iTRAQ8plex@N-term; Carbamidomethyl(C)@8; Carbamidomethyl(C)@22		3674.83	3	1	Can.	99	15	1	4	-0.0809927	-22.0398	3.37639	1			1	64.7523	64.706	1																0
211	1	carbamoyl-phosphate synthase [ammonia], mitochondrial isoform a precursor [Homo sapiens]	gi|169790915	HLPTLDHPIIPA	iTRAQ8plex@N-term	cleaved A-D@C-term	1626.94	2		Over	99	14	1	2	5.52805e-05	0.0339782	5.4647	1			2	22.4545	22.4136	1	-0.00935241	-0.286678	0.0143298	-0.608538	-0.143088	-0.211458	-0.579434	0.0946476	-0.242678	0.0303298	-0.440538	-0.123088	-0.195458	-0.463434	0.213843	0
212	1	carbamoyl-phosphate synthase [ammonia], mitochondrial isoform a precursor [Homo sapiens]	gi|169790915	HLPTLDHPIIPADYV	iTRAQ8plex@N-term	cleaved V-A@C-term	2004.1	2		Over	98.37	11	1	3	0.003796	1.89412	5.49587	1			3	28.6322	28.5479	2	-0.026933	-0.280616	-0.0200596	-0.352517	-0.182588	-0.287536	-0.27779	0.077067	-0.236616	-0.00405955	-0.184517	-0.162588	-0.271536	-0.16179	0.125841	0
213	1	carbamoyl-phosphate synthase [ammonia], mitochondrial isoform a precursor [Homo sapiens]	gi|169790915	HLPTLDHPIIPADYVAI	iTRAQ8plex@N-term	cleaved I-K@C-term	2188.22	2		Over	98.95	11	1	3	-0.00211672	-0.967325	5.64965	1			6	31.6693	31.7738	1	-0.127359	-0.343761	-0.101645	-0.864088	-0.273271	-0.386254	-0.572654	-0.0233592	-0.29976	-0.0856452	-0.696088	-0.253271	-0.370254	-0.456654	0.2273	0
214	1	carbamoyl-phosphate synthase [ammonia], mitochondrial isoform a precursor [Homo sapiens]	gi|169790915	HLPTLDHPIIPADYVAIK	No iTRAQ8plex@N-term; iTRAQ8plex(K)@18		2316.31	2		Can.	99	12	1	4	0.00016165	0.0697876	5.15331	0.0649916			4	25.9363	26.0525	1	-0.1508	-0.296311	-0.115573	-0.459728	0.0110559	0.0872023	-0.380454	-0.0468003	-0.252311	-0.0995729	-0.291728	0.0310559	0.103202	-0.264454	0.15611	0
215	1	carbamoyl-phosphate synthase [ammonia], mitochondrial isoform a precursor [Homo sapiens]	gi|169790915	HLPTLDHPIIPADYVAIK	iTRAQ8plex@N-term; iTRAQ8plex(K)@18		2620.52	2	1	Can.	99	13	1	4	0.00339904	1.29709	6.30446	0.920453			21	24.3805	24.3419	3	-0.589352	-0.132883	0.0160471	-1.66087	-0.020165	0.0166373	-0.313262	-0.485352	-0.0888833	0.0320471	-1.49287	-0.00016497	0.0326373	-0.197262	0.55103	1
216	1	carbamoyl-phosphate synthase [ammonia], mitochondrial isoform a precursor [Homo sapiens]	gi|169790915	HLPTLDHPIIPADYVAIK	iTRAQ8plex@N-term; Oxidation(P)@11; iTRAQ8plex(K)@18		2636.52	3		Can.	95.23	11	1	3	0.00449654	1.70549	4.50346	0.0145549			1	26.9981	26.9424	1	-0.181936	-0.110095	-0.115148	-0.442646	-0.0348198	-0.0923052	-0.207524	-0.077936	-0.0660952	-0.0991482	-0.274646	-0.0148198	-0.0763051	-0.0915236	0.0816776	0
217	1	carbamoyl-phosphate synthase [ammonia], mitochondrial isoform a precursor [Homo sapiens]	gi|169790915	HLVPWNHDFTK	iTRAQ8plex@N-term; iTRAQ8plex(K)@11	cleaved V-H@N-term	2001.1	3		Over	93.53	11	1	4	0.000209352	0.104618	5.26191	1			4	18.4192	18.4017	1	0.101518	-0.397765	-0.134217	-1.37995	-0.290085	-0.470081	-0.896998	0.205518	-0.353765	-0.118217	-1.21195	-0.270085	-0.454081	-0.780998	0.459637	0
218	1	carbamoyl-phosphate synthase [ammonia], mitochondrial isoform a precursor [Homo sapiens]	gi|169790915	IALGIPLPEIK	No iTRAQ8plex@N-term; iTRAQ8plex(K)@11		1466.94	2		Can.	99	14	1	2	-0.00456978	-3.11518	5.33858	0.066536			6	65.238	65.0841	2	-0.109881	-0.313134	-0.219759	-0.555449	0.119495	0.041738	-0.064479	-0.00588135	-0.269134	-0.203759	-0.387449	0.139495	0.057738	0.051521	0.19794	0
219	1	carbamoyl-phosphate synthase [ammonia], mitochondrial isoform a precursor [Homo sapiens]	gi|169790915	IALGIPLPEIK	Carbamyl@N-term; iTRAQ8plex(K)@11		1509.94	2		Can.	92.44	10	1	2	-0.00281615	-1.86507	4.52755	0.0102808			2	31.3981	31.3618	1			0.0109983		0.076889	0.249679				0.0269984		0.096889	0.265679		0.122708	0
220	1	carbamoyl-phosphate synthase [ammonia], mitochondrial isoform a precursor [Homo sapiens]	gi|169790915	IALGIPLPEIK	iTRAQ8plex@N-term; iTRAQ8plex(K)@11		1771.14	2	1	Can.	99	11	1	3	0.000692522	0.391003	6.46624	0.892713			15	28.6884	28.9186	3	-0.236377	-0.0552413	0.104012	-0.753607	-0.0137444	0.00299238	-0.291671	-0.132377	-0.0112413	0.120012	-0.585607	0.0062556	0.0189924	-0.175671	0.232312	1
221	1	carbamoyl-phosphate synthase [ammonia], mitochondrial isoform a precursor [Homo sapiens]	gi|169790915	IALGIPLPEIK	iTRAQ8plex@N-term; Pro->pyro-Glu(P)@8; iTRAQ8plex(K)@11		1785.12	3		Can.	97.79	12	1	2	-0.000662839	-0.371313	4.93979	0.0265623			4	29.6143	29.4381	2		-0.113221	-0.187706	-0.422256	-0.0940724	-0.376662			-0.0692211	-0.171706	-0.254256	-0.0740725	-0.360662		0.124031	0
222	1	carbamoyl-phosphate synthase [ammonia], mitochondrial isoform a precursor [Homo sapiens]	gi|169790915	IALGIPLPEIK	iTRAQ8plex@N-term; Cation:Na(E)@9; iTRAQ8plex(K)@11		1793.13	3		Can.	99	15	1	2	-0.00936018	-5.22004	4.10745	0.00390769			1	29.4263	29.5007	1	-0.197156	-0.205799	-0.0484317	-0.596489	0.12903	-0.077744	-0.372066	-0.0931558	-0.161799	-0.0324317	-0.428489	0.14903	-0.061744	-0.256066	0.182255	0
223	1	carbamoyl-phosphate synthase [ammonia], mitochondrial isoform a precursor [Homo sapiens]	gi|169790915	IAPSFAVESIEDALK	No iTRAQ8plex@N-term; iTRAQ8plex(K)@15		1893.04	2		Can.	99	16	1	3	0.00774509	4.09135	5.95033	0.161723			7	27.3961	27.3858	1	-0.255976	-0.493961	-0.340354	-2	0.0634677	0.166557	-0.352255	-0.151975	-0.449961	-0.324354	-1.832	0.0834677	0.182557	-0.236255	0.673245	0
224	1	carbamoyl-phosphate synthase [ammonia], mitochondrial isoform a precursor [Homo sapiens]	gi|169790915	IAPSFAVESIEDALK	Delta:H(2)C(2)@N-term; iTRAQ8plex(K)@15		1919.06	2		Can.	99	15	1	3	-0.00410178	-2.13739	4.82481	0.012113			3	28.8591	28.8528	2	-0.470913	-0.326774	-0.0583656	-1.68281	-0.026464	0.00432352	-0.410178	-0.366913	-0.282774	-0.0423656	-1.51481	-0.00646401	0.0203235	-0.294178	0.534524	0
225	1	carbamoyl-phosphate synthase [ammonia], mitochondrial isoform a precursor [Homo sapiens]	gi|169790915	IAPSFAVESIEDALK	Carbamyl@N-term; iTRAQ8plex(K)@15		1936.05	2		Can.	92.53	10	1	2	-0.00387625	-2.00215	4.8482	0.0127832			1	31.1714	31.1289	1																0
226	1	carbamoyl-phosphate synthase [ammonia], mitochondrial isoform a precursor [Homo sapiens]	gi|169790915	IAPSFAVESIEDALK	iTRAQ8plex@N-term; iTRAQ8plex(K)@15		2197.25	2	1	Can.	99	18	1	3	-0.00362806	-1.65119	6.60803	0.73532			27	27.477	27.3419	4	-0.44804	-0.17617	-0.0126263	-2	-0.0112987	-0.00709005	-0.617243	-0.34404	-0.13217	0.00337371	-1.832	0.00870126	0.00890997	-0.501243	0.662404	0.56
227	1	carbamoyl-phosphate synthase [ammonia], mitochondrial isoform a precursor [Homo sapiens]	gi|169790915	IAPSFAVESIEDALK	iTRAQ8plex@N-term; Pro->pyro-Glu(P)@3; iTRAQ8plex(K)@15		2211.22	3		Can.	99	15	1	3	-0.0326915	-14.7843	5.08765	0.0221868			2	29.933	29.9814	2	-0.400102	-0.0782367	-0.013477	-1.70776	-0.0450131	0.0540068	-0.336622	-0.296102	-0.0342367	0.00252297	-1.53976	-0.0250131	0.0700068	-0.220622	0.565322	0
228	1	carbamoyl-phosphate synthase [ammonia], mitochondrial isoform a precursor [Homo sapiens]	gi|169790915	IAPSFAVESIEDALK	iTRAQ8plex@N-term; Methyl(I)@10; iTRAQ8plex(K)@15		2211.26	3		Can.	99	13	1	3	-0.0132212	-5.97903	5.19826	0.0286224			4	69.89	69.8684	1	0.552772	0.608205						0.656772	0.652205						0.00322918	0
229	1	carbamoyl-phosphate synthase [ammonia], mitochondrial isoform a precursor [Homo sapiens]	gi|169790915	IAPSFAVESIEDALK	iTRAQ8plex@N-term; Cation:Na(E)@11; iTRAQ8plex(K)@15		2219.23	3		Can.	95.18	11	1	3	-0.00983807	-4.43311	4.57164	0.00676213			2	35.9003	35.8212	1	-0.292878	-0.128295	-0.16625	-0.627002	-0.166731	-0.186027	-0.444497	-0.188878	-0.0842948	-0.15025	-0.459002	-0.146731	-0.170027	-0.328497	0.129735	0
230	1	carbamoyl-phosphate synthase [ammonia], mitochondrial isoform a precursor [Homo sapiens]	gi|169790915	IAPSFAVESIEDALK	iTRAQ8plex@N-term; Cation:K(E)@8; iTRAQ8plex(K)@15		2235.2	3		Can.	95.56	11	1	3	-0.00787371	-3.5226	4.47322	0.00539099			1	35.7173	35.5696	1																0
231	1	carbamoyl-phosphate synthase [ammonia], mitochondrial isoform a precursor [Homo sapiens]	gi|169790915	IAPSFAVESIEDALK	iTRAQ8plex@N-term; Carbamidomethyl(E)@8; iTRAQ8plex(K)@15		2254.27	3		Can.	95.91	11	1	3	-0.00333264	-1.47837	4.03334	0.00195789			1	27.3587	27.3419	1	-0.187196	-0.215009	-0.0818596	-0.597417	-0.0321856	0.10226	-0.17043	-0.0831962	-0.171009	-0.0658596	-0.429417	-0.0121856	0.11826	-0.0544299	0.169524	0
232	1	carbamoyl-phosphate synthase [ammonia], mitochondrial isoform a precursor [Homo sapiens]	gi|169790915	IAPSFAVESIEDALK	iTRAQ8plex@N-term; iTRAQ8plex(S)@9; iTRAQ8plex(K)@15		2501.45	3		Can.	97.42	11	1	4	0.0047428	1.89602	4.86016	0.0131402			3	27.9429	27.9237	1	-0.238342	-0.16319	-0.0417712	-0.720406	0.113429	-0.10741	-0.490769	-0.134342	-0.11919	-0.0257712	-0.552406	0.133429	-0.0914103	-0.374769	0.227659	0
233	1	carbamoyl-phosphate synthase [ammonia], mitochondrial isoform a precursor [Homo sapiens]	gi|169790915	IASVQTNEVGLK	No iTRAQ8plex@N-term; iTRAQ8plex(K)@12	cleaved N-I@N-term	1561.9	3		Over	99	15	1	2	-0.00281748	-1.80388	4.9317	0.376749			1	17.387	17.3937	1	-0.057744	0.0205142	-0.0203624	-0.123674	-0.162521	0.0558025	-0.153493	0.046256	0.0645142	-0.00436239	0.0443257	-0.142521	0.0718025	-0.0374926	0.076268	0
234	1	carbamoyl-phosphate synthase [ammonia], mitochondrial isoform a precursor [Homo sapiens]	gi|169790915	IASVQTNEVGLK	iTRAQ8plex@N-term; iTRAQ8plex(K)@12	cleaved N-I@N-term	1866.1	3		Over	94.65	12	1	3	-1.01092	-541.728	5.15031	0.623251			7	18.5935	18.7538	3	-0.262895	-0.0772726	0.0120822	-0.362259	-0.169188	0.0162823	-0.261309	-0.158895	-0.0332725	0.0280823	-0.194259	-0.149188	0.0322823	-0.145309	0.0951143	0
235	1	carbamoyl-phosphate synthase [ammonia], mitochondrial isoform a precursor [Homo sapiens]	gi|169790915	IEFEGQPVDFVDPN	iTRAQ8plex@N-term	cleaved N-K@C-term	1908.94	2		Over	99	14	1	2	0.00154473	0.809208	4.35442	1			2	34.9724	34.9858	1																0
236	1	carbamoyl-phosphate synthase [ammonia], mitochondrial isoform a precursor [Homo sapiens]	gi|169790915	IEFEGQPVDFVDPNK	iTRAQ8plex@N-term; iTRAQ8plex(K)@15		2341.24	2	1	Can.	99	19	1	3	0.0038247	1.63362	5.64544	1			10	23.667	23.7442	1	-0.238865	-0.0675866	0.17104	-0.96759	0.100751	0.107393	-0.483884	-0.134865	-0.0235865	0.18704	-0.79959	0.120751	0.123394	-0.367884	0.352101	0.8
237	1	carbamoyl-phosphate synthase [ammonia], mitochondrial isoform a precursor [Homo sapiens]	gi|169790915	IEFEGQPVDFVDPNKQNLIAEVSTK	No iTRAQ8plex@N-term; iTRAQ8plex(K)@15; iTRAQ8plex(K)@25	missed K-Q@15	3424.83	4		Under	99	14	1	4	0.0183443	5.35626	5.58636	0.121392			11	32.8981	32.9165	2	-0.309545	-0.462926	-0.242147	-1.33016	-0.066983	0.169609	-0.352969	-0.205545	-0.418926	-0.226147	-1.16216	-0.046983	0.18561	-0.23697	0.423404	0
238	1	carbamoyl-phosphate synthase [ammonia], mitochondrial isoform a precursor [Homo sapiens]	gi|169790915	IEFEGQPVDFVDPNKQNLIAEVSTK	iTRAQ8plex@N-term; iTRAQ8plex(K)@15; iTRAQ8plex(K)@25	missed K-Q@15	3729.04	4		Under	99	16	2	4	0.00534025	1.43207	6.37818	0.751634			18	25.6776	25.6876	3	-0.558664	-0.209845	0.0138156	-2	0.00670388	-0.0067946	-0.475416	-0.454664	-0.165845	0.0298156	-1.832	0.0267039	0.00920542	-0.359416	0.66382	0.722222
239	1	carbamoyl-phosphate synthase [ammonia], mitochondrial isoform a precursor [Homo sapiens]	gi|169790915	IEFEGQPVDFVDPNKQNLIAEVSTK	iTRAQ8plex@N-term; iTRAQ8plex(K)@15; Deamidated(N)@17; iTRAQ8plex(K)@25	missed K-Q@15	3730.02	5		Under	99	11	3	5	0.0373024	10.0006	5.2815	0.060163			16	24.5748	24.5376	1	-0.317738	-0.0948394	-0.0292596	-0.799743	-0.058552	-0.0654607	-0.463912	-0.213738	-0.0508393	-0.0132596	-0.631743	-0.038552	-0.0494607	-0.347912	0.228726	0
240	1	carbamoyl-phosphate synthase [ammonia], mitochondrial isoform a precursor [Homo sapiens]	gi|169790915	IEFEGQPVDFVDPNKQNLIAEVSTK	iTRAQ8plex@N-term; Deamidated(N)@14; iTRAQ8plex(K)@15; Deamidated(N)@17; iTRAQ8plex(K)@25	missed K-Q@15	3731.01	6		Under	99	14	2	4	0.0048935	1.31158	5.05364	0.0356012			2	24.2534	24.3273	1	-0.483917	-0.187102	0.0227578	-0.78175	0.051838	0.0415991	-0.34982	-0.379917	-0.143102	0.0387578	-0.61375	0.071838	0.0575991	-0.23382	0.258076	0
241	1	carbamoyl-phosphate synthase [ammonia], mitochondrial isoform a precursor [Homo sapiens]	gi|169790915	IEFEGQPVDFVDPNKQNLIAEVSTK	iTRAQ8plex@N-term; Deamidated(N)@14; iTRAQ8plex(K)@15; Deamidated(Q)@16; Deamidated(N)@17; iTRAQ8plex(K)@25	missed K-Q@15	3731.99	7		Under	99	17	1	4	0.0244771	6.55872	4.12749	0.00422007			1	27.595	27.509	1	-0.387406	-0.030091	0.0524338	-0.634351	0.0475949	-0.00984534	-0.322428	-0.283406	0.0139091	0.0684338	-0.466351	0.0675949	0.00615468	-0.206428	0.207545	0
242	1	carbamoyl-phosphate synthase [ammonia], mitochondrial isoform a precursor [Homo sapiens]	gi|169790915	IEFEGQPVDFVDPNKQNLIAEVSTK	iTRAQ8plex@N-term; Methyl(D)@12; iTRAQ8plex(K)@15; iTRAQ8plex(K)@25	missed K-Q@15	3743.05	5		Under	99	14	1	4	-0.0151149	-4.03812	4.70296	0.0158775			2	32.826	32.7761	1	-0.243628	-0.153195	-0.0304058	-0.557899	0.016669	-0.0639057	-0.510735	-0.139628	-0.109195	-0.0144058	-0.389899	0.036669	-0.0479057	-0.394735	0.174577	0
243	1	carbamoyl-phosphate synthase [ammonia], mitochondrial isoform a precursor [Homo sapiens]	gi|169790915	IEFEGQPVDFVDPNKQNLIAEVSTK	iTRAQ8plex@N-term; Oxidation(F)@10; iTRAQ8plex(K)@15; iTRAQ8plex(K)@25	missed K-Q@15	3745.03	5		Under	99	17	1	4	0.0185633	4.95678	4.39536	0.00781965			1	32.8888	32.9022	1	-0.359609	-0.20537	0.0355262	-0.941647	0.0349768	-0.0162953	-0.387253	-0.255609	-0.16137	0.0515262	-0.773647	0.0549768	-0.000295275	-0.271253	0.290578	0
244	1	carbamoyl-phosphate synthase [ammonia], mitochondrial isoform a precursor [Homo sapiens]	gi|169790915	IEFEGQPVDFVDPNKQNLIAEVSTK	iTRAQ8plex@N-term; Cation:K(D)@12; Oxidation(P)@13; iTRAQ8plex(K)@15; iTRAQ8plex(K)@25	missed K-Q@15	3782.99	6		Under	99	13	1	5	-0.0122363	-3.23456	4.0197	0.00329248			1	32.8638	32.9022	1		-0.0950595	0.0113619	-0.14779	-0.0824782	0.125122	-0.22775		-0.0510595	0.0273619	0.0202102	-0.0624782	0.141122	-0.11175	0.0892727	0
245	1	carbamoyl-phosphate synthase [ammonia], mitochondrial isoform a precursor [Homo sapiens]	gi|169790915	IGNGGAPDTTALDELGLSK	iTRAQ8plex@N-term; Deamidated(N)@3; iTRAQ8plex(K)@19	cleaved I-I@N-term	2437.32	4		Over	99	17	1	3	-0.00699438	-2.86971	4.89515	1			5	56.5221	56.5389	2	-0.0805041	-0.426494	-0.150223	-1.20343	-0.207268	-0.267185	-0.667975	0.0234959	-0.382494	-0.134223	-1.03543	-0.187268	-0.251185	-0.551975	0.349591	0
246	1	carbamoyl-phosphate synthase [ammonia], mitochondrial isoform a precursor [Homo sapiens]	gi|169790915	IGSSMK	iTRAQ8plex@N-term; iTRAQ8plex(K)@6		1229.73	2	1	Can.	98.24	10	1	2	-0.00594305	-4.83282	6.18307	1			9	12.4111	12.481	1	-0.469487	-0.130271	0.0498353	-2	-0.0452591	-0.0859706	-0.462311	-0.365487	-0.0862709	0.0658353	-1.832	-0.0252591	-0.0699706	-0.346311	0.660386	0
247	1	carbamoyl-phosphate synthase [ammonia], mitochondrial isoform a precursor [Homo sapiens]	gi|169790915	ILDIYHQEACGGCIISV	iTRAQ8plex@N-term; Carbamidomethyl(C)@10; Carbamidomethyl(C)@13	cleaved V-G@C-term	2251.13	4		Over	97.95	11	1	3	0.00541595	2.40588	5.26591	1			6	33.6801	33.6524	1	0.0789184	-0.307167	0.00707277	-0.788908	-0.170948	-0.255222	-0.518666	0.182918	-0.263167	0.0230728	-0.620908	-0.150948	-0.239222	-0.402666	0.265154	0
248	1	carbamoyl-phosphate synthase [ammonia], mitochondrial isoform a precursor [Homo sapiens]	gi|169790915	ILDIYHQEACGGCIISVGGQIPNNLAVPLYK	No iTRAQ8plex@N-term; Carbamidomethyl(C)@10; Carbamidomethyl(C)@13; iTRAQ8plex(K)@31		3715.94	4		Can.	99	15	1	4	0.0738637	19.8775	4.44528	0.0715018			1	28.9286	28.9353	1	-0.0327516	-0.17074	0.0304171	-0.393727	-0.283245	-0.122908	-0.236327	0.0712484	-0.12674	0.0464172	-0.225727	-0.263245	-0.106908	-0.120327	0.125369	0
249	1	carbamoyl-phosphate synthase [ammonia], mitochondrial isoform a precursor [Homo sapiens]	gi|169790915	ILDIYHQEACGGCIISVGGQIPNNLAVPLYK	iTRAQ8plex@N-term; Carbamidomethyl(C)@10; Carbamidomethyl(C)@13; iTRAQ8plex(K)@31		4020.14	4	1	Can.	99	16	2	4	0.0101507	2.52496	5.3732	0.605674			13	31.1919	31.1986	3	-0.239214	-0.120153	0.0531899	-1.18111	-0.0860733	-0.0598548	-0.527737	-0.135214	-0.076153	0.0691899	-1.01311	-0.0660733	-0.0438547	-0.411738	0.371784	0.727273
250	1	carbamoyl-phosphate synthase [ammonia], mitochondrial isoform a precursor [Homo sapiens]	gi|169790915	ILDIYHQEACGGCIISVGGQIPNNLAVPLYK	iTRAQ8plex@N-term; Carbamidomethyl(C)@10; Carbamidomethyl(C)@13; Deamidated(N)@24; iTRAQ8plex(K)@31		4021.13	5		Can.	99	12	2	4	0.019508	4.85138	4.98013	0.245			2	31.3691	31.2597	1	-0.0702135	0.114067	0.164695	-0.565789	0.0248258	0.0248221	-0.207707	0.0337865	0.158067	0.180695	-0.397789	0.0448258	0.0408222	-0.0917067	0.195346	0
251	1	carbamoyl-phosphate synthase [ammonia], mitochondrial isoform a precursor [Homo sapiens]	gi|169790915	ILDIYHQEACGGCIISVGGQIPNNLAVPLYK	iTRAQ8plex@N-term; Carbamidomethyl(C)@10; Carbamidomethyl(C)@13; Deamidated(N)@23; Deamidated(N)@24; iTRAQ8plex(K)@31		4022.11	6		Can.	99	16	1	4	0.0402492	10.007	4.01841	0.0267577			1	26.5917	26.4207	1	-0.215121	0.00811195	-0.136565	-0.556523	-0.145441	-0.0102742	-0.168246	-0.111121	0.052112	-0.120565	-0.388523	-0.125441	0.00572581	-0.0522462	0.141896	0
252	1	carbamoyl-phosphate synthase [ammonia], mitochondrial isoform a precursor [Homo sapiens]	gi|169790915	ILDIYHQEACGGCIISVGGQIPNNLAVPLYK	iTRAQ8plex@N-term; Deamidated(Q)@7; Carbamidomethyl(C)@10; Carbamidomethyl(C)@13; Deamidated(N)@23; Deamidated(N)@24; iTRAQ8plex(K)@31		4023.09	7		Can.	99	15	1	4	0.0558924	13.8929	4.29909	0.0510662			1	31.3191	31.1986	1		-0.0493979	-0.0458538			0.120424			-0.00539782	-0.0298538			0.136424		0.0897773	0
253	1	carbamoyl-phosphate synthase [ammonia], mitochondrial isoform a precursor [Homo sapiens]	gi|169790915	ILDIYHQEACGGCIISVGGQIPNNLAVPLYKNGVK	iTRAQ8plex@N-term; Carbamidomethyl(C)@10; Carbamidomethyl(C)@13; iTRAQ8plex(K)@31; iTRAQ8plex(K)@35	missed K-N@31	4722.58	6		Under	99	13	1	6	-0.0113523	-2.40384	5.03192	0.68676			4	23.893	23.9733	1	-0.538953	-0.445084	-0.144783	-0.659214	-0.0587472	-0.00245823	-0.225526	-0.434953	-0.401084	-0.128783	-0.491214	-0.0387472	0.0135418	-0.109526	0.208208	0.5
254	1	carbamoyl-phosphate synthase [ammonia], mitochondrial isoform a precursor [Homo sapiens]	gi|169790915	ILDIYHQEACGGCIISVGGQIPNNLAVPLYKNGVK	iTRAQ8plex@N-term; Carbamidomethyl(C)@10; Carbamidomethyl(C)@13; Deamidated(N)@24; iTRAQ8plex(K)@31; Deamidated(N)@32; iTRAQ8plex(K)@35	missed K-N@31	4724.54	8		Under	99	13	1	5	0.012219	2.58628	4.69099	0.31324			2	32.3846	32.3363	2	-0.449185	-0.285539	-0.118733	-0.229805	-0.118612	-0.0513263	-0.0868601	-0.345185	-0.241539	-0.102733	-0.0618047	-0.0986121	-0.0353263	0.0291398	0.128451	0
255	1	carbamoyl-phosphate synthase [ammonia], mitochondrial isoform a precursor [Homo sapiens]	gi|169790915	ILESDR	iTRAQ8plex@N-term		1035.59	1	1	Can.	93.24	10	1	2	-0.00525363	-5.0731	5.70941	1			7	14.0365	13.9029	1	-0.166211	-0.0904503	0.0754455	-0.911976	-0.0399775	-0.0771961	-0.405098	-0.0622107	-0.0464502	0.0914455	-0.743976	-0.0199775	-0.0611961	-0.289098	0.280691	0
256	1	carbamoyl-phosphate synthase [ammonia], mitochondrial isoform a precursor [Homo sapiens]	gi|169790915	ILESDRKEPLFGISTGNLI	iTRAQ8plex@N-term; iTRAQ8plex(K)@7	cleaved I-T@C-term; missed R-K@6; missed K-E@7	2709.55	5		Under	99	11	1	4	-0.0145366	-5.36494	4.59661	1			1	27.6308	27.605	1	-0.177562	-0.398074	-0.148585	-0.417592	-0.0867037	-0.219919	-0.333312	-0.0735618	-0.354074	-0.132585	-0.249592	-0.0667037	-0.203919	-0.217312	0.102728	0
257	1	carbamoyl-phosphate synthase [ammonia], mitochondrial isoform a precursor [Homo sapiens]	gi|169790915	ILESDRKEPLFGISTGNLITGLAAGAK	iTRAQ8plex@N-term; iTRAQ8plex(K)@7; iTRAQ8plex(K)@27	missed R-K@6; missed K-E@7	3683.14	5		Under	99	12	1	5	0.00552368	1.49972	5.4636	1			6	67.0038	67.0372	2	-0.818921	-0.354024	-0.178305	-1.58191	0.0343469	-0.0808551	-0.215431	-0.714921	-0.310024	-0.162305	-1.41391	0.0543469	-0.0648551	-0.0994313	0.516357	1
258	1	carbamoyl-phosphate synthase [ammonia], mitochondrial isoform a precursor [Homo sapiens]	gi|169790915	IMGTSPLQIDR	No iTRAQ8plex@N-term		1229.64	1		Can.	99	15	1	2	-0.000446521	-0.36313	6.58134	0.388483			7	14.6012	14.6264	1	0.0279368	0.0356914	-0.142078	-0.169408	-0.101878	-0.0816595	-0.254016	0.131937	0.0796915	-0.126078	-0.00140819	-0.0818785	-0.0656595	-0.138016	0.103218	0
259	1	carbamoyl-phosphate synthase [ammonia], mitochondrial isoform a precursor [Homo sapiens]	gi|169790915	IMGTSPLQIDR	No iTRAQ8plex@N-term; Deamidated(Q)@8		1230.63	2		Can.	99	14	1	2	0.0173152	14.0702	4.73697	0.00555902			1	28.6972	28.7306	1	-0.307085	-0.197268	-0.379353	0.305697	-0.137978	-0.104149	0.201687	-0.203085	-0.153268	-0.363353	0.473697	-0.117978	-0.0881492	0.317687	0.300328	0
260	1	carbamoyl-phosphate synthase [ammonia], mitochondrial isoform a precursor [Homo sapiens]	gi|169790915	IMGTSPLQIDR	No iTRAQ8plex@N-term; Oxidation(M)@2		1245.64	2		Can.	99	13	1	2	0.0112102	8.99956	5.24161	0.0177678			4	16.6904	16.7171	2	-0.155796	-0.0213571	-0.213516	-0.227852	0.0255545	-0.0285823	-0.0352025	-0.0517962	0.0226429	-0.197516	-0.0598521	0.0455545	-0.0125823	0.0807975	0.0915505	0
261	1	carbamoyl-phosphate synthase [ammonia], mitochondrial isoform a precursor [Homo sapiens]	gi|169790915	IMGTSPLQIDR	Carbamyl@N-term		1272.65	1		Can.	98.62	12	1	2	-0.000990655	-0.778419	4.78513	0.00621096			5	54.5779	54.6825	1																0
262	1	carbamoyl-phosphate synthase [ammonia], mitochondrial isoform a precursor [Homo sapiens]	gi|169790915	IMGTSPLQIDR	iTRAQ8plex@N-term		1533.85	1	1	Can.	99	18	1	2	0.000831825	0.542312	6.69086	0.499906			9	23.0879	22.9789	3	-0.435155	-0.0928257	-0.0174289	-1.29736	-0.103834	-0.125668	-0.54469	-0.331155	-0.0488257	-0.00142887	-1.12936	-0.0838339	-0.109668	-0.42869	0.395895	1
263	1	carbamoyl-phosphate synthase [ammonia], mitochondrial isoform a precursor [Homo sapiens]	gi|169790915	IMGTSPLQIDR	iTRAQ8plex@N-term; Deamidated(Q)@8		1534.83	2		Can.	96.89	10	1	2	0.0151046	9.8412	5.51087	0.033029			2	20.5835	20.3513	1	-0.271766	-0.0466516	0.0154172	-0.652903	0.00982893	0.0104492	-0.275359	-0.167766	-0.00265152	0.0314172	-0.484903	0.0298289	0.0264492	-0.159359	0.189629	0
264	1	carbamoyl-phosphate synthase [ammonia], mitochondrial isoform a precursor [Homo sapiens]	gi|169790915	IMGTSPLQIDR	iTRAQ8plex@N-term; Oxidation(M)@2		1549.84	2		Can.	99	16	1	2	-0.00117491	-0.758083	5.55276	0.0363738			12	17.1181	17.1298	1	-0.416749	-0.141644	-0.108412	-1.48722	-0.164039	-0.139954	-0.495481	-0.312749	-0.0976439	-0.0924115	-1.31922	-0.144039	-0.123954	-0.379481	0.440671	0
265	1	carbamoyl-phosphate synthase [ammonia], mitochondrial isoform a precursor [Homo sapiens]	gi|169790915	IMGTSPLQIDR	iTRAQ8plex@N-term; Oxidation(M)@2; Deamidated(Q)@8		1550.83	3		Can.	97.86	12	1	3	0.00620661	4.00213	4.0249	0.00107876			1	30.996	30.9204	1		0.0861387			0.0718312	0.151605			0.130139			0.0918312	0.167605		0.0378876	0
266	1	carbamoyl-phosphate synthase [ammonia], mitochondrial isoform a precursor [Homo sapiens]	gi|169790915	IMGTSPLQIDR	iTRAQ8plex@N-term; Carbamyl(M)@2		1576.85	2		Can.	99	15	1	2	-0.0046563	-2.9529	5.05611	0.0115915			2	18.2137	18.1645	1	-0.0981351	-0.0342178	0.0797187	-0.279485	0.0909349	-0.28339	-0.0982037	0.00586491	0.00978226	0.0957187	-0.111485	0.110935	-0.26739	0.0177962	0.131079	0
267	1	carbamoyl-phosphate synthase [ammonia], mitochondrial isoform a precursor [Homo sapiens]	gi|169790915	INLPNNNTK	iTRAQ8plex@N-term; iTRAQ8plex(K)@9	cleaved V-I@N-term	1634.96	3		Over	99	14	1	2	-0.00539393	-3.29913	5.06	0.239568			3	12.3658	12.3708	1	-0.176718	-0.482592	-0.154543	-1.27947	-0.231297	-0.395178	-0.906547	-0.0727176	-0.438592	-0.138543	-1.11147	-0.211297	-0.379178	-0.790548	0.377488	0
268	1	carbamoyl-phosphate synthase [ammonia], mitochondrial isoform a precursor [Homo sapiens]	gi|169790915	INLPNNNTK	iTRAQ8plex@N-term; Deamidated(N)@6; iTRAQ8plex(K)@9	cleaved V-I@N-term	1635.94	4		Over	97.27	12	2	3	-0.00501103	-3.06309	4.9866	0.202315			6	15.1152	15.1032	1	-0.183475	-0.317997	-0.104041	-0.897162	-0.156895	-0.239211	-0.593232	-0.0794749	-0.273997	-0.0880411	-0.729162	-0.136895	-0.223211	-0.477232	0.238438	0
269	1	carbamoyl-phosphate synthase [ammonia], mitochondrial isoform a precursor [Homo sapiens]	gi|169790915	INLPNNNTK	iTRAQ8plex@N-term; Deamidated(N)@5; Deamidated(N)@6; iTRAQ8plex(K)@9	cleaved V-I@N-term	1636.92	5		Over	99	16	3	2	-0.00676792	-4.13453	5.36332	0.48167			6	16.2076	16.1635	2	0.074898	-0.0482143	0.0260493	-0.324271	-0.0210676	-0.142469	-0.19609	0.178898	-0.00421429	0.0420493	-0.156271	-0.00106763	-0.126469	-0.0800904	0.113671	0
270	1	carbamoyl-phosphate synthase [ammonia], mitochondrial isoform a precursor [Homo sapiens]	gi|169790915	INLPNNNTK	iTRAQ8plex@N-term; Deamidated(N)@2; Deamidated(N)@6; Deamidated(N)@7; iTRAQ8plex(K)@9	cleaved V-I@N-term	1637.91	6		Over	92.65	12	2	2	0.0213643	13.0436	4.56393	0.0764467			1	17.7815	17.8903	1	0.18484	0.00154291	0.0722742		0.130728	0.00142518		0.28884	0.045543	0.0882742		0.150728	0.0174252		0.107827	0
271	1	carbamoyl-phosphate synthase [ammonia], mitochondrial isoform a precursor [Homo sapiens]	gi|169790915	IVLEDGTK	iTRAQ8plex@N-term; iTRAQ8plex(K)@8	cleaved H-I@N-term	1481.89	3		Over	99	14	1	2	-0.00577576	-3.89756	4.97211	1			3	19.576	19.5927	1	-0.206698	-0.193264	0.0757644	-1.49399	0.0628545	-0.0115137	-0.468561	-0.102698	-0.149264	0.0917644	-1.32599	0.0828545	0.00448633	-0.352561	0.498746	0
272	1	carbamoyl-phosphate synthase [ammonia], mitochondrial isoform a precursor [Homo sapiens]	gi|169790915	IYAIAK	iTRAQ8plex@N-term; iTRAQ8plex(K)@6		1285.82	2	1	Can.	96.18	10	1	2	-0.0079804	-6.20646	6.28815	1			10	17.5031	17.5298	1	-0.81735	0.000119849	0.0885025	-2	0.0306167	0.0272093	-0.287931	-0.71335	0.0441199	0.104503	-1.832	0.0506167	0.0432093	-0.171931	0.711451	1
273	1	carbamoyl-phosphate synthase [ammonia], mitochondrial isoform a precursor [Homo sapiens]	gi|169790915	IYGVDTR	iTRAQ8plex@N-term	cleaved A-I@N-term	1126.63	2		Over	98.66	12	1	2	-0.00251517	-2.23247	5.09065	1			3	14.5284	14.5018	1	-0.0928503	-0.248994	-0.134277	-0.700664	-0.258049	-0.481036	-0.569907	0.0111497	-0.204994	-0.118277	-0.532664	-0.238049	-0.465036	-0.453907	0.202641	0
274	1	carbamoyl-phosphate synthase [ammonia], mitochondrial isoform a precursor [Homo sapiens]	gi|169790915	KAPMFSWPR	iTRAQ8plex@N-term; iTRAQ8plex(K)@1	cleaved I-K@N-term; missed K-A@1	1726.98	4		Under	97.36	10	1	3	-0.000352165	-0.20392	5.85258	1			4	18.5278	18.568	1	-0.0737241	-0.450312	-0.0919091	-1.75659	-0.178753	-0.221566	-0.767494	0.0302759	-0.406312	-0.0759091	-1.58859	-0.158753	-0.205566	-0.651494	0.555703	0
275	1	carbamoyl-phosphate synthase [ammonia], mitochondrial isoform a precursor [Homo sapiens]	gi|169790915	KELSEPSSTR	iTRAQ8plex@N-term; iTRAQ8plex(K)@1	missed K-E@1	1740.98	3		Under	99	14	1	3	-0.000616797	-0.354281	5.93234	1			7	11.0544	10.9873	3	-0.181692	-0.141397	-0.00011632	-0.793553	-0.0466037	-0.043116	-0.303861	-0.0776919	-0.0973971	0.0158837	-0.625553	-0.0266037	-0.0271159	-0.187861	0.221112	0.8
276	1	carbamoyl-phosphate synthase [ammonia], mitochondrial isoform a precursor [Homo sapiens]	gi|169790915	KEPLFGISTGNLI	iTRAQ8plex@N-term; iTRAQ8plex(K)@1	cleaved I-T@C-term; missed K-E@1	1996.18	4		Under	99	14	1	2	-0.00137891	-0.690774	5.59111	0.829629			4	25.3804	25.3278	1	-0.176048	-0.378818	-0.107492	-1.13539	-0.139484	-0.271996	-0.68684	-0.0720478	-0.334818	-0.0914917	-0.967388	-0.119484	-0.255996	-0.57084	0.325582	0
277	1	carbamoyl-phosphate synthase [ammonia], mitochondrial isoform a precursor [Homo sapiens]	gi|169790915	KEPLFGISTGNLI	iTRAQ8plex@N-term; iTRAQ8plex(K)@1; Deamidated(N)@11	cleaved I-T@C-term; missed K-E@1	1997.17	5		Under	99	10	1	3	0.00736199	3.68622	4.90362	0.170371			1	63.2276	63.3317	1	0.0808472	-0.216101	0.129271	-0.640408	-0.1791	-0.116619	-0.390844	0.184847	-0.172101	0.145271	-0.472408	-0.1591	-0.100619	-0.274844	0.22952	0
278	1	carbamoyl-phosphate synthase [ammonia], mitochondrial isoform a precursor [Homo sapiens]	gi|169790915	KEPLFGISTGNLITGLAAGAK	iTRAQ8plex@N-term; No iTRAQ8plex(K)@1; iTRAQ8plex(K)@21	missed K-E@1	2665.56	4		Under	99	15	1	4	0.0179715	6.7421	4.7321	0.0259345			2	27.7453	27.7074	1	-0.454836	-0.276288	-0.0906496	-0.813452	0.0527339	0.174388	-0.325348	-0.350836	-0.232288	-0.0746496	-0.645452	0.0727339	0.190388	-0.209348	0.27736	0
279	1	carbamoyl-phosphate synthase [ammonia], mitochondrial isoform a precursor [Homo sapiens]	gi|169790915	KEPLFGISTGNLITGLAAGAK	iTRAQ8plex@N-term; iTRAQ8plex(K)@1; iTRAQ8plex(K)@21	missed K-E@1	2969.77	4		Under	99	21	2	4	0.00627808	2.114	6.25471	0.863952			9	27.8595	27.807	2	-0.615193	-0.125971	0.0306523	-2	0.0325946	0.00500367	-0.334067	-0.511193	-0.0819708	0.0466524	-1.832	0.0525946	0.0210037	-0.218067	0.679197	0.5
280	1	carbamoyl-phosphate synthase [ammonia], mitochondrial isoform a precursor [Homo sapiens]	gi|169790915	KEPLFGISTGNLITGLAAGAK	iTRAQ8plex@N-term; iTRAQ8plex(K)@1; Deamidated(N)@11; iTRAQ8plex(K)@21	missed K-E@1	2970.75	5		Under	99	11	2	4	0.00252984	0.851582	5.31739	0.0998103			8	29.1959	29.1634	2	-0.50364	-0.0180776	0.0998177	-0.841691	0.0655364	0.0312392	-0.329895	-0.39964	0.0259224	0.115818	-0.673691	0.0855364	0.0472392	-0.213895	0.299011	0
281	1	carbamoyl-phosphate synthase [ammonia], mitochondrial isoform a precursor [Homo sapiens]	gi|169790915	KEPLFGISTGNLITGLAAGAK	iTRAQ8plex@N-term; iTRAQ8plex(K)@1; Carbamidomethyl(T)@14; iTRAQ8plex(K)@21	missed K-E@1	3026.79	5		Under	94.85	12	1	4	-0.0302449	-9.9924	4.3312	0.0103036			1	25.7139	25.6833	1	-0.51552	-0.144145	-0.0300753	-0.56984	-0.139308	-0.0772678	-0.362342	-0.41152	-0.100145	-0.0140753	-0.40184	-0.119308	-0.0612678	-0.246342	0.162085	0
282	1	carbamoyl-phosphate synthase [ammonia], mitochondrial isoform a precursor [Homo sapiens]	gi|169790915	KFLEEATR	iTRAQ8plex@N-term; iTRAQ8plex(K)@1	missed K-F@1	1600.94	3		Under	99	13	1	2	-0.00871308	-5.44248	5.41775	1			10	15.3129	15.257	1	-0.460287	-0.242919	-0.0672282	-1.32759	-0.0758617	-0.0703721	-0.486239	-0.356287	-0.198919	-0.0512282	-1.15959	-0.0558617	-0.054372	-0.370239	0.394963	1
283	1	carbamoyl-phosphate synthase [ammonia], mitochondrial isoform a precursor [Homo sapiens]	gi|169790915	KILESDRK	iTRAQ8plex@N-term; iTRAQ8plex(K)@1; iTRAQ8plex(K)@8	missed K-I@1; missed R-K@7	1900.19	5		Under	99	12	1	4	-0.00317089	-1.66872	5.57265	1			4	12.3084	12.2747	1	-0.30859	-0.183797	0.0254365	-0.627648	0.0328113	0.0161965	-0.111431	-0.20459	-0.139797	0.0414366	-0.459648	0.0528113	0.0321965	0.00456922	0.188649	1
284	1	carbamoyl-phosphate synthase [ammonia], mitochondrial isoform a precursor [Homo sapiens]	gi|169790915	KLFAEAVQK	iTRAQ8plex@N-term; iTRAQ8plex(K)@1; iTRAQ8plex(K)@9	cleaved T-K@N-term; missed K-L@1	1945.21	5		Under	99	16	1	3	-0.00325046	-1.671	5.42179	1			11	16.8818	16.9102	3	-0.156272	-0.476026	-0.119698	-1.41351	-0.184866	-0.28778	-0.745755	-0.0522721	-0.432026	-0.103698	-1.24551	-0.164866	-0.27178	-0.629755	0.417874	0
285	1	carbamoyl-phosphate synthase [ammonia], mitochondrial isoform a precursor [Homo sapiens]	gi|169790915	KNIHPWVK	iTRAQ8plex@N-term; iTRAQ8plex(K)@1; iTRAQ8plex(K)@8	missed K-N@1	1933.2	4		Under	99	13	1	3	-0.00528363	-2.7331	5.10714	1			8	12.2888	12.3578	1	-0.497579	-0.346249	-0.108644	-2	-0.118425	-0.125291	-0.523387	-0.393579	-0.302249	-0.0926435	-1.832	-0.0984252	-0.109291	-0.407387	0.619556	1
286	1	carbamoyl-phosphate synthase [ammonia], mitochondrial isoform a precursor [Homo sapiens]	gi|169790915	KTVVVNCNPETVSTDFDECDKLYFEELSLER	iTRAQ8plex@N-term; iTRAQ8plex(K)@1; Carbamidomethyl(C)@7; Carbamidomethyl(C)@19; iTRAQ8plex(K)@21	missed K-T@1; missed K-L@21	4648.34	7		Under	99	15	2	4	0.0206787	4.44862	4.85794	0.506395			7	34.2643	34.2097	3	-0.142916	-0.063405	-0.0371951		0.089331	-0.0941172		-0.0389156	-0.0194049	-0.0211951		0.109331	-0.0781171		0.0705853	0.285714
287	1	carbamoyl-phosphate synthase [ammonia], mitochondrial isoform a precursor [Homo sapiens]	gi|169790915	KTVVVNCNPETVSTDFDECDKLYFEELSLER	iTRAQ8plex@N-term; iTRAQ8plex(K)@1; Deamidated(N)@6; Carbamidomethyl(C)@7; Carbamidomethyl(C)@19; iTRAQ8plex(K)@21	missed K-T@1; missed K-L@21	4649.33	8		Under	99	19	2	5	0.0225188	4.84345	4.84683	0.493605			1	34.2638	34.2175	1	-0.277449	-0.0427771	0.147223	-0.816661	0.0534188	0.0508648	-0.25879	-0.173449	0.00122295	0.163223	-0.648661	0.0734188	0.0668648	-0.14279	0.272482	0
288	1	carbamoyl-phosphate synthase [ammonia], mitochondrial isoform a precursor [Homo sapiens]	gi|169790915	LFAEAVQK	No iTRAQ8plex@N-term; iTRAQ8plex(K)@8		1208.71	2		Can.	99	12	1	2	-0.00537926	-4.45042	5.56666	0.178979			6	13.1422	13.1806	1	-0.271135	-0.221901	-0.107423	-0.723937	0.0826809	0.191569	-0.377626	-0.167135	-0.177901	-0.0914226	-0.555937	0.102681	0.207569	-0.261626	0.248944	0
289	1	carbamoyl-phosphate synthase [ammonia], mitochondrial isoform a precursor [Homo sapiens]	gi|169790915	LFAEAVQK	Carbamyl@N-term; iTRAQ8plex(K)@8		1251.71	2		Can.	99	11	1	2	-0.00847556	-6.77117	4.6986	0.0242515			2	27.884	27.8641	1	-0.233408	-0.162499	-0.000336578	-0.587502	-0.0376995	0.132645	-0.971943	-0.129408	-0.118499	0.0156634	-0.419502	-0.0176995	0.148645	-0.855943	0.339433	0
290	1	carbamoyl-phosphate synthase [ammonia], mitochondrial isoform a precursor [Homo sapiens]	gi|169790915	LFAEAVQK	iTRAQ8plex@N-term; iTRAQ8plex(K)@8		1512.91	2	1	Can.	99	14	2	2	-0.00575897	-3.80655	6.14369	0.675814			10	19.6764	19.5842	1	-0.569763	-0.143057	0.0085874	-2	0.00402931	0.0300777	-0.33999	-0.465763	-0.0990568	0.0245874	-1.832	0.0240293	0.0460777	-0.22399	0.673899	1
291	1	carbamoyl-phosphate synthase [ammonia], mitochondrial isoform a precursor [Homo sapiens]	gi|169790915	LFAEAVQK	iTRAQ8plex@N-term; Deamidated(Q)@7; iTRAQ8plex(K)@8		1513.9	3		Can.	98.67	12	2	2	0.00523017	3.45477	5.39648	0.120955			1	19.3196	19.2828	1	-0.231496	-0.0883576	-0.0156003	-0.511728	-0.0266039	0.00186476	-0.194051	-0.127496	-0.0443576	0.000399681	-0.343728	-0.00660389	0.0178648	-0.0780507	0.12546	0
292	1	carbamoyl-phosphate synthase [ammonia], mitochondrial isoform a precursor [Homo sapiens]	gi|169790915	LFATEATSDWLN	iTRAQ8plex@N-term	cleaved N-A@C-term	1670.85	2		Over	99	11	1	2	-0.00129367	-0.774261	4.85476	1			4	27.1884	27.2201	1	-0.0671272	0.00405685	0.111739	-0.167751	0.0567753	0.0226906	-0.11794	0.0368728	0.0480569	0.127739	0.000248899	0.0767753	0.0386906	-0.00193979	0.0450147	0
293	1	carbamoyl-phosphate synthase [ammonia], mitochondrial isoform a precursor [Homo sapiens]	gi|169790915	LFATEATSDWLNANNVPATPV	iTRAQ8plex@N-term	cleaved V-A@C-term	2534.3	2		Over	99	13	2	3	0.00141195	0.557137	5.81564	0.470557			4	28.1206	28.0816	1	-0.199356	-0.184124	-0.100578	-0.836196	-0.0568674	-0.14925	-0.543437	-0.0953563	-0.140124	-0.0845785	-0.668196	-0.0368674	-0.13325	-0.427437	0.232712	0
294	1	carbamoyl-phosphate synthase [ammonia], mitochondrial isoform a precursor [Homo sapiens]	gi|169790915	LFATEATSDWLNANNVPATPV	iTRAQ8plex@N-term; Deamidated(N)@15	cleaved V-A@C-term	2535.28	3		Over	99	15	2	3	0.00174972	0.690149	5.60523	0.289869			11	27.6793	27.6422	1	-0.268004	-0.311512	-0.310267	-0.76865	-0.255588	-0.345245	-0.567617	-0.164004	-0.267512	-0.294267	-0.60065	-0.235588	-0.329245	-0.451617	0.146934	0
295	1	carbamoyl-phosphate synthase [ammonia], mitochondrial isoform a precursor [Homo sapiens]	gi|169790915	LFATEATSDWLNANNVPATPV	iTRAQ8plex@N-term; Deamidated(N)@14; Deamidated(N)@15	cleaved V-A@C-term	2536.26	4		Over	99	14	1	3	0.0414105	16.3274	4.88373	0.0550427			5	36.3371	36.2402	1	-0.032768		-0.0267952		-0.0892124	-0.00247295	-0.253275	0.071232		-0.0107952		-0.0692124	0.0135271	-0.137275	0.079837	0
296	1	carbamoyl-phosphate synthase [ammonia], mitochondrial isoform a precursor [Homo sapiens]	gi|169790915	LFATEATSDWLNANNVPATPV	iTRAQ8plex@N-term; Deamidated(N)@14; Oxidation(N)@15	cleaved V-A@C-term	2551.27	4		Over	99	17	2	3	0.0302124	11.8421	5.06175	0.0829317			4	69.0935	69.1135	2	0.347495	0.286681	0.547507	0.0772789	0.320034	0.268835	0.218231	0.451495	0.330681	0.563507	0.245279	0.340034	0.284835	0.334231	0.108313	0
297	1	carbamoyl-phosphate synthase [ammonia], mitochondrial isoform a precursor [Homo sapiens]	gi|169790915	LFATEATSDWLNANNVPATPV	iTRAQ8plex@N-term; Deamidated(N)@14; Deamidated(N)@15; Oxidation(P)@17	cleaved V-A@C-term	2552.26	5		Over	99	13	2	3	0.0466955	18.2958	5.14992	0.101599			2	69.1564	69.1135	2	-0.236304	-0.107837	-0.135372	-0.759511	-0.00151795	-0.0220275	-0.412794	-0.132304	-0.063837	-0.119372	-0.591511	0.0184821	-0.00602753	-0.296794	0.212687	0
298	1	carbamoyl-phosphate synthase [ammonia], mitochondrial isoform a precursor [Homo sapiens]	gi|169790915	LFATEATSDWLNANNVPATPVAWPSQEGQNPSLSSIR	iTRAQ8plex@N-term		4272.14	1	1	Can.	99	19	2	4	0.0290019	6.78861	5.13875	0.159131			7	27.3182	27.2675	1	-0.397999	-0.106102	-0.0678683	-0.468952	-0.0712901	0.0963252	-0.166981	-0.293999	-0.0621018	-0.0518683	-0.300952	-0.0512901	0.112325	-0.0509806	0.148115	0.833333
299	1	carbamoyl-phosphate synthase [ammonia], mitochondrial isoform a precursor [Homo sapiens]	gi|169790915	LFATEATSDWLNANNVPATPVAWPSQEGQNPSLSSIR	iTRAQ8plex@N-term; Deamidated(N)@15		4273.12	2		Can.	99	20	2	4	0.0155287	3.63404	5.55681	0.416686			7	27.5248	27.4739	1	-0.703871	0.0866929	0.0256855	-0.772681	0.0410285	0.139245	-0.0708808	-0.599871	0.130693	0.0416855	-0.604681	0.0610285	0.155245	0.0451192	0.338943	0
300	1	carbamoyl-phosphate synthase [ammonia], mitochondrial isoform a precursor [Homo sapiens]	gi|169790915	LFATEATSDWLNANNVPATPVAWPSQEGQNPSLSSIR	iTRAQ8plex@N-term; Deamidated(N)@14; Deamidated(N)@15		4274.11	3		Can.	99	18	1	4	0.0639828	14.9699	5.06057	0.132914			3	68.5921	68.7264	1	-0.357784	0.183554	0.0241818	-0.247187	-0.190016	-0.00713106	-0.337884	-0.253784	0.227554	0.0401818	-0.079187	-0.170017	0.00886896	-0.221884	0.17009	0
301	1	carbamoyl-phosphate synthase [ammonia], mitochondrial isoform a precursor [Homo sapiens]	gi|169790915	LFATEATSDWLNANNVPATPVAWPSQEGQNPSLSSIR	iTRAQ8plex@N-term; Trp->Kynurenin(W)@23		4276.13	2		Can.	99	15	1	4	0.0250533	5.85887	3.63114	0.00494473			1	35.3542	35.4257	1																0
302	1	carbamoyl-phosphate synthase [ammonia], mitochondrial isoform a precursor [Homo sapiens]	gi|169790915	LFATEATSDWLNANNVPATPVAWPSQEGQNPSLSSIR	iTRAQ8plex@N-term; Deamidated(N)@15; FormaldehydeAdduct(W)@23		4285.12	3		Can.	99	13	1	4	0.0253806	5.92296	3.73239	0.00624306			2	32.9964	33.065	1	-0.506593	-0.0947127	0.0908581	-0.669836	0.0143874	0.164373	-0.343629	-0.402593	-0.0507127	0.106858	-0.501836	0.0343874	0.180373	-0.227629	0.260609	0
303	1	carbamoyl-phosphate synthase [ammonia], mitochondrial isoform a precursor [Homo sapiens]	gi|169790915	LFATEATSDWLNANNVPATPVAWPSQEGQNPSLSSIR	iTRAQ8plex@N-term; Pro->pyro-Glu(P)@20		4286.12	2		Can.	98.02	13	1	4	0.0125813	2.93536	4.82547	0.0773515			2	27.5265	27.4739	1		0.00861209	0.135585	0.0229502	-0.0874606		-0.0612056		0.0526121	0.151586	0.19095	-0.0674606		0.0547944	0.100627	0
304	1	carbamoyl-phosphate synthase [ammonia], mitochondrial isoform a precursor [Homo sapiens]	gi|169790915	LFATEATSDWLNANNVPATPVAWPSQEGQNPSLSSIR	iTRAQ8plex@N-term; Methyl(N)@15		4286.16	2		Can.	99	19	1	4	-0.00165357	-0.385793	4.54856	0.0408851			1	67.9125	67.8578	1																0
305	1	carbamoyl-phosphate synthase [ammonia], mitochondrial isoform a precursor [Homo sapiens]	gi|169790915	LFATEATSDWLNANNVPATPVAWPSQEGQNPSLSSIR	iTRAQ8plex@N-term; Oxidation(P)@20		4288.13	2		Can.	99	14	2	4	0.0190567	4.44405	4.35301	0.0260624			2	33.0936	32.9128	1	-0.100015	-0.0332311	0.00687404	-0.348178	-0.0274841	0.0620202	-0.337995	0.0039849	0.010769	0.0228741	-0.180178	-0.0074841	0.0780203	-0.221995	0.112691	0
306	1	carbamoyl-phosphate synthase [ammonia], mitochondrial isoform a precursor [Homo sapiens]	gi|169790915	LFATEATSDWLNANNVPATPVAWPSQEGQNPSLSSIR	iTRAQ8plex@N-term; Deamidated(N)@15; Oxidation(P)@20		4289.12	3		Can.	99	15	2	5	0.0324539	7.56657	3.81803	0.00760381			1	32.8362	32.8514	1	-0.386935	-0.0933887	0.0313559	-0.340923	0.0163764	-0.074342	-0.34581	-0.282935	-0.0493887	0.047356	-0.172923	0.0363764	-0.058342	-0.22981	0.129247	0
307	1	carbamoyl-phosphate synthase [ammonia], mitochondrial isoform a precursor [Homo sapiens]	gi|169790915	LFATEATSDWLNANNVPATPVAWPSQEGQNPSLSSIR	iTRAQ8plex@N-term; Deamidated(N)@14; Deamidated(N)@15; Oxidation(P)@20		4290.1	4		Can.	99	16	2	5	0.0634074	14.7799	4.51937	0.0382272			2	68.768	68.7264	2		0.149125	0.132175		0.189465	0.113536			0.193125	0.148175		0.209465	0.129536		0.0374428	0
308	1	carbamoyl-phosphate synthase [ammonia], mitochondrial isoform a precursor [Homo sapiens]	gi|169790915	LFATEATSDWLNANNVPATPVAWPSQEGQNPSLSSIR	iTRAQ8plex@N-term; Deamidated(N)@12; Deamidated(N)@14; Deamidated(N)@15; Oxidation(P)@20		4291.09	5		Can.	99	18	2	4	0.0905985	21.1132	4.70934	0.0592027			1	68.7197	68.7264	1	-0.444887	-0.381141	-0.0744477	-0.463666	0.014041	-0.0841172	-0.0487695	-0.340887	-0.337141	-0.0584477	-0.295666	0.034041	-0.0681172	0.0672305	0.177226	0
309	1	carbamoyl-phosphate synthase [ammonia], mitochondrial isoform a precursor [Homo sapiens]	gi|169790915	LFATEATSDWLNANNVPATPVAWPSQEGQNPSLSSIR	iTRAQ8plex@N-term; Dioxidation(W)@23		4304.13	2		Can.	99	16	1	4	0.0767877	17.8405	3.74819	0.00647428			1	32.9981	33.065	1	-0.36367	-0.162944	0.088973	-0.487225	0.0753148	-0.00654221	-0.286429	-0.25967	-0.118944	0.104973	-0.319225	0.0953148	0.00945781	-0.170429	0.168706	0
310	1	carbamoyl-phosphate synthase [ammonia], mitochondrial isoform a precursor [Homo sapiens]	gi|169790915	LFATEATSDWLNANNVPATPVAWPSQEGQNPSLSSIR	iTRAQ8plex@N-term; Cation:K(D)@9		4310.1	2		Can.	99	17	1	4	0.0970372	22.5139	3.47914	0.00348455			1	35.1664	35.1093	1																0
311	1	carbamoyl-phosphate synthase [ammonia], mitochondrial isoform a precursor [Homo sapiens]	gi|169790915	LFATEATSDWLNANNVPATPVAWPSQEGQNPSLSSIR	iTRAQ8plex@N-term; Deamidated(N)@15; Trioxidation(W)@23		4321.11	3		Can.	99	13	1	4	0.0264612	6.12371	4.25486	0.0207905			2	35.1043	35.0463	1																0
312	1	carbamoyl-phosphate synthase [ammonia], mitochondrial isoform a precursor [Homo sapiens]	gi|169790915	LNEINEK	iTRAQ8plex@N-term; iTRAQ8plex(K)@7		1466.86	2	1	Can.	99	12	1	2	-0.00247251	-1.68559	5.95187	0.903938			10	16.597	16.6205	2	-0.256898	-0.146181	0.0927764	-2	0.0273043	-0.0363531	-0.40289	-0.152898	-0.102181	0.108776	-1.832	0.0473043	-0.0203531	-0.28689	0.679603	0.111111
313	1	carbamoyl-phosphate synthase [ammonia], mitochondrial isoform a precursor [Homo sapiens]	gi|169790915	LNEINEK	iTRAQ8plex@N-term; Deamidated(N)@2; iTRAQ8plex(K)@7		1467.84	3		Can.	99	12	1	2	-0.0112756	-7.68177	4.97828	0.0960617			8	23.7367	23.6309	3	0.114382	0.124538	0.226713	0.0185919				0.218382	0.168538	0.242713	0.186592				0.0329955	0
314	1	carbamoyl-phosphate synthase [ammonia], mitochondrial isoform a precursor [Homo sapiens]	gi|169790915	LPMNKEWPSNLDLR	iTRAQ8plex@N-term; iTRAQ8plex(K)@5	missed K-E@5	2320.28	3		Under	99	13	2	4	0.00777423	3.35055	5.66793	0.581332			7	24.5067	24.4949	1	-0.584637	-0.255528	-0.205664	-1.9996	-0.0393671	-0.0265425	-0.35286	-0.480637	-0.211528	-0.189664	-1.8316	-0.0193671	-0.0105425	-0.23686	0.639566	1
315	1	carbamoyl-phosphate synthase [ammonia], mitochondrial isoform a precursor [Homo sapiens]	gi|169790915	LPMNKEWPSNLDLR	iTRAQ8plex@N-term; Deamidated(N)@4; iTRAQ8plex(K)@5	missed K-E@5	2321.27	4		Under	97.61	11	2	3	-0.0073891	-3.18322	5.52537	0.418668			9	25.0051	24.9477	1	-0.378526	-0.294984	-0.140052	-0.78874	-0.0799241	-0.115862	-0.343336	-0.274526	-0.250984	-0.124052	-0.62074	-0.0599241	-0.0998619	-0.227336	0.187915	0
316	1	carbamoyl-phosphate synthase [ammonia], mitochondrial isoform a precursor [Homo sapiens]	gi|169790915	LRDADPILR	iTRAQ8plex@N-term	missed R-D@2	1371.81	2		Under	99	14	1	2	-0.00473974	-3.45509	5.39296	1			5	16.1438	16.1622	1	0.016491	0.0862267	-0.036476	-0.142681	0.0529873	0.0488134	-0.0576708	0.120491	0.130227	-0.020476	0.0253188	0.0729873	0.0648134	0.0583292	0.0521557	1
317	1	carbamoyl-phosphate synthase [ammonia], mitochondrial isoform a precursor [Homo sapiens]	gi|169790915	LTYIDK	iTRAQ8plex@N-term; iTRAQ8plex(K)@6		1359.82	2	1	Can.	94.89	10	1	2	-0.00682269	-5.01734	6.03319	1			7	19.3218	19.2313	1	-0.297332	-0.137488	0.0691269	-2	-0.0481535	-0.0732686	-0.444525	-0.193332	-0.0934884	0.0851269	-1.832	-0.0281535	-0.0572685	-0.328525	0.666551	0.8
318	1	carbamoyl-phosphate synthase [ammonia], mitochondrial isoform a precursor [Homo sapiens]	gi|169790915	LTYIDKWFLYK	iTRAQ8plex@N-term; iTRAQ8plex(K)@6; iTRAQ8plex(K)@11	missed K-W@6	2401.42	4		Under	92.44	10	1	4	-0.000419614	-0.174736	6.18705	1			5	29.3125	29.4938	3	0.133298	0.169801	-0.744455	-1.01943	-0.44985	-0.508299	-0.869286	0.237298	0.213801	-0.728455	-0.851429	-0.42985	-0.492299	-0.753286	0.452547	0.8
319	1	carbamoyl-phosphate synthase [ammonia], mitochondrial isoform a precursor [Homo sapiens]	gi|169790915	LYFEELSLER	No iTRAQ8plex@N-term		1297.66	1		Can.	99	10	1	2	0.00305766	2.3563	4.76409	0.0554026			2	28.643	28.5576	1		0.028492		-0.0802267		-0.0161772	-0.0771665		0.072492		0.0877733		-0.000177156	0.0388335	0.0390506	0
320	1	carbamoyl-phosphate synthase [ammonia], mitochondrial isoform a precursor [Homo sapiens]	gi|169790915	LYFEELSLER	iTRAQ8plex@N-term		1601.86	1	1	Can.	99	18	1	2	-0.0020965	-1.30879	5.9958	0.944597			5	30.923	30.9514	1	-0.203382	-0.0949556	0.114541	-2	-0.062943	-0.0958398	-0.567826	-0.0993818	-0.0509556	0.130541	-1.832	-0.042943	-0.0798397	-0.451826	0.677869	1
321	1	carbamoyl-phosphate synthase [ammonia], mitochondrial isoform a precursor [Homo sapiens]	gi|169790915	MANPIIGNGGAPDTTALDELGLSK	iTRAQ8plex@N-term; iTRAQ8plex(K)@24	cleaved T-M@N-term	2962.59	3		Over	99	13	1	3	-0.0223629	-7.54843	4.44431	0.312656			1	33.016	33.0277	1	0.0545725	0.117027	0.0386571	-0.143998	-0.142802	0.0899658	-0.225726	0.158572	0.161027	0.0546571	0.0240019	-0.122802	0.105966	-0.109726	0.117219	0
322	1	carbamoyl-phosphate synthase [ammonia], mitochondrial isoform a precursor [Homo sapiens]	gi|169790915	MANPIIGNGGAPDTTALDELGLSK	iTRAQ8plex@N-term; Deamidated(N)@8; iTRAQ8plex(K)@24	cleaved T-M@N-term	2963.57	4		Over	99	15	1	4	-0.0139109	-4.69396	4.78642	0.687344			1	26.0711	26.0507	1	-0.126655	0.074021	0.00957411	-0.145858	-0.063585	0.025778	-0.186973	-0.0226545	0.118021	0.0255741	0.0221416	-0.043585	0.041778	-0.0709735	0.0626667	0
323	1	carbamoyl-phosphate synthase [ammonia], mitochondrial isoform a precursor [Homo sapiens]	gi|169790915	MCHPSIEGFTPR	No iTRAQ8plex@N-term; Carbamidomethyl(C)@2		1430.64	2		Can.	96.39	11	1	2	0.0305696	21.3677	4.71171	0.0176462			5	16.1699	16.1324	1	-0.0349584	-0.184688	-0.093415	-0.207303	-0.0290833	-0.174507	-0.206825	0.0690416	-0.140688	-0.077415	-0.0393027	-0.00908329	-0.158506	-0.0908248	0.0785681	0
324	1	carbamoyl-phosphate synthase [ammonia], mitochondrial isoform a precursor [Homo sapiens]	gi|169790915	MCHPSIEGFTPR	iTRAQ8plex@N-term; Carbamidomethyl(C)@2		1734.85	2	1	Can.	99	16	1	3	0.00257149	1.48226	6.34052	0.750693			12	18.6575	18.7075	1	-0.323236	-0.188181	-0.104001	-1.50988	-0.0435662	-0.0545829	-0.527189	-0.219236	-0.144181	-0.0880007	-1.34188	-0.0235662	-0.0385829	-0.411189	0.468046	0.818182
325	1	carbamoyl-phosphate synthase [ammonia], mitochondrial isoform a precursor [Homo sapiens]	gi|169790915	MCHPSIEGFTPR	iTRAQ8plex@N-term; Oxidation(M)@1; Carbamidomethyl(C)@2		1750.84	3		Can.	99	13	1	3	-0.00190019	-1.0853	5.22532	0.0575796			11	12.9531	12.9932	1	-0.164131	-0.146504	-0.177315	0.0151925	-0.057473	-0.134505	-0.384585	-0.0601312	-0.102504	-0.161315	0.183192	-0.037473	-0.118505	-0.268585	0.138825	0
326	1	carbamoyl-phosphate synthase [ammonia], mitochondrial isoform a precursor [Homo sapiens]	gi|169790915	MCHPSIEGFTPR	iTRAQ8plex@N-term; Carbamidomethyl(C)@2; iTRAQ8plex(S)@5		2039.05	3		Can.	99	15	1	3	-0.00174219	-0.854411	5.70581	0.174081			8	12.6186	12.6337	1	-0.363055	-0.113609	0.0362144	-1.37332	-0.0279266	0.0340767	-0.491981	-0.259055	-0.0696092	0.0522144	-1.20532	-0.00792664	0.0500767	-0.375981	0.447304	0
327	1	carbamoyl-phosphate synthase [ammonia], mitochondrial isoform a precursor [Homo sapiens]	gi|169790915	MEYDGILIAGGPG	iTRAQ8plex@N-term; Amidated@C-term	cleaved G-N@C-term	1594.83	3		Over	99	14	1	2	-0.00522557	-3.27656	4.1498	0.306508			1	55.8344	55.9168	1																0
328	1	carbamoyl-phosphate synthase [ammonia], mitochondrial isoform a precursor [Homo sapiens]	gi|169790915	MEYDGILIAGGPG	iTRAQ8plex@N-term	cleaved G-N@C-term	1595.82	2		Over	99	12	1	2	0.0169466	10.6194	4.5044	0.693492			1	28.3085	28.2722	1	0.0094271	-0.0698856	0.0881613	0.0164082	0.0280109	0.0826274	-0.223809	0.113427	-0.0258855	0.104161	0.184408	0.0480109	0.0986274	-0.107809	0.0978524	0
329	1	carbamoyl-phosphate synthase [ammonia], mitochondrial isoform a precursor [Homo sapiens]	gi|169790915	MEYDGILIAGGPGN	iTRAQ8plex@N-term	cleaved N-P@C-term	1709.86	2		Over	99	18	1	2	-0.00375265	-2.19471	5.49006	1			6	23.7337	23.6882	1	0.633607	0.659729	0.384938	-0.0727461	0.101081	0.0556451	0.791937	0.737607	0.703729	0.400938	0.0952539	0.121081	0.0716451	0.907937	0.349907	0
330	1	carbamoyl-phosphate synthase [ammonia], mitochondrial isoform a precursor [Homo sapiens]	gi|169790915	MEYDGILIAGGPGNPALAEPLIQN	iTRAQ8plex@N-term	cleaved N-V@C-term	2756.44	2		Over	99	11	1	3	0.0156732	5.68604	4.51059	1			1	68.0906	68.1024	1																0
331	1	carbamoyl-phosphate synthase [ammonia], mitochondrial isoform a precursor [Homo sapiens]	gi|169790915	MEYDGILIAGGPGNPALAEPLIQNV	iTRAQ8plex@N-term	cleaved V-R@C-term	2855.5	2		Over	99	14	1	3	0.0109987	3.85175	5.45965	1			2	27.7064	27.7148	1	-0.131316	-0.385511	-0.1446	-0.509572	-0.338602	-0.338941	-0.622155	-0.0273164	-0.341511	-0.1286	-0.341572	-0.318602	-0.322941	-0.506155	0.15744	0
332	1	carbamoyl-phosphate synthase [ammonia], mitochondrial isoform a precursor [Homo sapiens]	gi|169790915	MEYDGILIAGGPGNPALAEPLIQNVR	No iTRAQ8plex@N-term		2707.4	1		Can.	99	15	1	3	0.00604501	2.23277	5.0884	0.0365195			2	33.7616	33.7151	1	-0.255225	-0.20042	-0.137646	-0.115541	0.0462887	-0.0455359	-0.278586	-0.151225	-0.15642	-0.121646	0.0524595	0.0662887	-0.0295359	-0.162586	0.100408	0
333	1	carbamoyl-phosphate synthase [ammonia], mitochondrial isoform a precursor [Homo sapiens]	gi|169790915	MEYDGILIAGGPGNPALAEPLIQNVR	Delta:H(2)C(2)@N-term		2733.42	1		Can.	98.34	13	1	3	-0.0181086	-6.6249	4.64361	0.0131139			1	29.1591	29.1136	1	0.0909504	0.140817		0.0098319				0.19495	0.184817		0.177832				0.00860739	0
334	1	carbamoyl-phosphate synthase [ammonia], mitochondrial isoform a precursor [Homo sapiens]	gi|169790915	MEYDGILIAGGPGNPALAEPLIQNVR	iTRAQ8plex@N-term; Dehydrated(D)@4		2993.6	2		Can.	99	12	1	4	0.0228901	7.64636	4.39533	0.00740371			1	68.3131	68.2848	1																0
335	1	carbamoyl-phosphate synthase [ammonia], mitochondrial isoform a precursor [Homo sapiens]	gi|169790915	MEYDGILIAGGPGNPALAEPLIQNVR	iTRAQ8plex@N-term		3011.61	1	1	Can.	99	17	1	3	0.00940539	3.12305	6.30238	0.59772			29	30.7617	30.7736	3	-0.402741	-0.0709312	-0.00484582	-1.46111	0.0166118	0.0584294	-0.347249	-0.298741	-0.0269311	0.0111542	-1.29311	0.0366118	0.0744295	-0.231249	0.482372	0.551724
336	1	carbamoyl-phosphate synthase [ammonia], mitochondrial isoform a precursor [Homo sapiens]	gi|169790915	MEYDGILIAGGPGNPALAEPLIQNVR	iTRAQ8plex@N-term; Deamidated(N)@14		3012.59	2		Can.	99	19	1	4	0.0109179	3.62409	5.63721	0.12922			10	67.1828	66.9107	1	-0.0196672	-0.0659148	0.18206	-0.187056	-0.00865814	0.043602	-0.141217	0.0843328	-0.0219147	0.19806	-0.0190559	0.0113419	0.059602	-0.0252173	0.0813643	0
337	1	carbamoyl-phosphate synthase [ammonia], mitochondrial isoform a precursor [Homo sapiens]	gi|169790915	MEYDGILIAGGPGNPALAEPLIQNVR	iTRAQ8plex@N-term; Deamidated(N)@14; Deamidated(Q)@23; Deamidated(N)@24		3014.56	4		Can.	99	15	1	3	0.011233	3.72625	4.56677	0.0109873			1	68.7274	68.7341	1	-0.296625	0.0319136	0.0462438	-0.341831	-0.0386125	-0.0666889	-0.363876	-0.192625	0.0759136	0.0622438	-0.173831	-0.0186125	-0.0506889	-0.247876	0.12833	0
338	1	carbamoyl-phosphate synthase [ammonia], mitochondrial isoform a precursor [Homo sapiens]	gi|169790915	MEYDGILIAGGPGNPALAEPLIQNVR	iTRAQ8plex@N-term; Oxidation(M)@1		3027.6	2		Can.	99	19	1	3	0.00624315	2.06208	5.41143	0.0768341			9	65.4574	65.4624	3	-0.251877	-0.13378	-0.158038	-0.444075	-0.210408	-0.143095	-0.227363	-0.147877	-0.0897797	-0.142038	-0.276075	-0.190408	-0.127095	-0.111363	0.0620057	0
339	1	carbamoyl-phosphate synthase [ammonia], mitochondrial isoform a precursor [Homo sapiens]	gi|169790915	MEYDGILIAGGPGNPALAEPLIQNVR	iTRAQ8plex@N-term; Oxidation(P)@12; Deamidated(N)@14		3028.58	3		Can.	99	15	1	3	0.0524422	17.3157	5.29108	0.0582381			8	30.8885	30.7736	2	-0.259953	-0.0605731	-0.00736007	-0.56831	-0.0211743	0.0725139	-0.198621	-0.155953	-0.0165731	0.00863995	-0.40031	-0.00117428	0.0885139	-0.0826211	0.160657	0
340	1	carbamoyl-phosphate synthase [ammonia], mitochondrial isoform a precursor [Homo sapiens]	gi|169790915	MEYDGILIAGGPGNPALAEPLIQNVR	iTRAQ8plex@N-term; Deamidated(N)@14; Oxidation(P)@15; Deamidated(Q)@23		3029.57	4		Can.	99	15	1	3	0.0707034	23.3378	5.08819	0.0365013			1	67.0883	66.9107	1	-0.658877	-0.162678	-0.0785416	-0.723191	-0.1322	0.0856687	-0.145341	-0.554877	-0.118678	-0.0625416	-0.555191	-0.1122	0.101669	-0.0293405	0.259733	0
341	1	carbamoyl-phosphate synthase [ammonia], mitochondrial isoform a precursor [Homo sapiens]	gi|169790915	MEYDGILIAGGPGNPALAEPLIQNVR	iTRAQ8plex@N-term; Cation:Na(D)@4		3033.59	2		Can.	99	12	1	3	0.00645683	2.12845	4.41135	0.00768198			1	67.09	66.9107	1																0
342	1	carbamoyl-phosphate synthase [ammonia], mitochondrial isoform a precursor [Homo sapiens]	gi|169790915	MEYDGILIAGGPGNPALAEPLIQNVR	iTRAQ8plex@N-term; Oxidation(P)@12; Deamidated(N)@14; Pro->pyro-Glu(P)@15		3042.56	4		Can.	99	16	1	3	0.0177242	5.82542	4.5028	0.00948241			1	33.7849	33.7933	1			-0.107625	-0.186822		-0.0223914	-0.0182013			-0.0916249	-0.0188224		-0.00639141	0.0977987	0.0780261	0
343	1	carbamoyl-phosphate synthase [ammonia], mitochondrial isoform a precursor [Homo sapiens]	gi|169790915	MEYDGILIAGGPGNPALAEPLIQNVR	iTRAQ8plex@N-term; Oxidation(P)@15; Cation:K(E)@19		3065.56	3		Can.	99	13	1	4	-0.0227258	-7.41327	4.738	0.0162974			1	66.9418	66.9735	1	-0.00229413		0.168237		-0.0144032	0.264499		0.101706		0.184237		0.00559679	0.280499		0.117177	0
344	1	carbamoyl-phosphate synthase [ammonia], mitochondrial isoform a precursor [Homo sapiens]	gi|169790915	MIGENVDEK	iTRAQ8plex@N-term; iTRAQ8plex(K)@9	cleaved V-M@N-term	1641.89	3		Over	99	16	1	2	0.000449112	0.273534	5.45306	1			6	20.051	19.9981	1	-0.00105396	-0.457551	-0.227203	-1.02476	-0.291261	-0.383337	-0.762068	0.102946	-0.413551	-0.211203	-0.856763	-0.271261	-0.367337	-0.646068	0.309013	0
345	1	carbamoyl-phosphate synthase [ammonia], mitochondrial isoform a precursor [Homo sapiens]	gi|169790915	MLSTGFK	iTRAQ8plex@N-term; iTRAQ8plex(K)@7	cleaved A-M@N-term	1390.81	3		Over	99	12	1	2	-0.0012481	-0.89739	5.51823	0.84543			3	17.5097	17.5298	1	-0.150171	-0.31508	-0.0377372	-1.54213	-0.170211	-0.339768	-0.640328	-0.0461714	-0.27108	-0.0217372	-1.37413	-0.150211	-0.323768	-0.524328	0.468395	0
346	1	carbamoyl-phosphate synthase [ammonia], mitochondrial isoform a precursor [Homo sapiens]	gi|169790915	MLSTGFK	iTRAQ8plex@N-term; Oxidation(M)@1; iTRAQ8plex(K)@7	cleaved A-M@N-term	1406.81	4		Over	95.19	11	1	2	0.0208909	14.8499	4.78028	0.15457			1	13.103	13.1806	1	-0.122137	-0.257765	-0.193899	-0.419301	-0.301414	-0.276736	-0.664404	-0.0181374	-0.213765	-0.177899	-0.251301	-0.281414	-0.260736	-0.548404	0.158335	0
347	1	carbamoyl-phosphate synthase [ammonia], mitochondrial isoform a precursor [Homo sapiens]	gi|169790915	MRDILNMEK	iTRAQ8plex@N-term; iTRAQ8plex(K)@9	missed R-D@2	1756.98	3		Under	99	11	1	3	0.0214513	12.2092	5.25254	1			2	21.5133	21.4826	1	-0.184927	-0.140875	-0.150097	-0.41718	-0.0102714	-0.039168	0.00180984	-0.0809268	-0.0968752	-0.134097	-0.24918	0.00972863	-0.023168	0.11781	0.115988	1
348	1	carbamoyl-phosphate synthase [ammonia], mitochondrial isoform a precursor [Homo sapiens]	gi|169790915	MSMANR	iTRAQ8plex@N-term		1012.51	1	1	Can.	97.02	10	1	2	-0.00567593	-5.6058	6.16049	1			2	11.0518	10.993	1	-0.41928	-0.102763	-0.00721075	-1.74764	-0.0630003	-0.0995139	-0.481436	-0.31528	-0.0587632	0.00878926	-1.57964	-0.0430003	-0.0835138	-0.365436	0.561582	0
349	1	carbamoyl-phosphate synthase [ammonia], mitochondrial isoform a precursor [Homo sapiens]	gi|169790915	NIHPWVK	iTRAQ8plex@N-term; iTRAQ8plex(K)@7		1500.9	2	1	Can.	99	12	1	3	-0.000301144	-0.200642	6.36648	1			10	12.3526	12.3843	1	-0.489055	-0.182532	-0.00976009	-2	-0.0795405	-0.0875397	-0.526368	-0.385055	-0.138532	0.00623993	-1.832	-0.0595405	-0.0715397	-0.410368	0.646397	1
350	1	carbamoyl-phosphate synthase [ammonia], mitochondrial isoform a precursor [Homo sapiens]	gi|169790915	NVQFLVK	iTRAQ8plex@N-term; iTRAQ8plex(K)@7	cleaved F-N@N-term	1454.91	3		Over	97.88	12	1	2	-0.0410207	-28.1947	4.88132	1			2	21.0192	21.1017	1	-0.183537	-0.0301097	-0.00896013	-0.221636	0.0208264	-0.0219338	-0.155226	-0.0795366	0.0138903	0.00703988	-0.0536361	0.0408264	-0.00593378	-0.0392257	0.0423176	0
351	1	carbamoyl-phosphate synthase [ammonia], mitochondrial isoform a precursor [Homo sapiens]	gi|169790915	NVVSGK	iTRAQ8plex@N-term; iTRAQ8plex(K)@6		1210.75	2	1	Can.	96.9	10	1	2	-0.00537087	-4.43599	6.1717	1			3	9.9985	10.0753	1	-0.453138	-0.111342	0.0776193	-2	-0.0361525	-0.0247043	-0.39573	-0.349138	-0.0673416	0.0936193	-1.832	-0.0161525	-0.00870432	-0.27973	0.671551	1
352	1	carbamoyl-phosphate synthase [ammonia], mitochondrial isoform a precursor [Homo sapiens]	gi|169790915	PALVASR	iTRAQ8plex@N-term	cleaved K-P@N-term	1016.63	2		Over	99	11	1	2	-0.0042414	-4.17203	4.82006	1			4	11.3069	11.3453	1	-0.140602	0.0822186	0.178668	-0.419188	-0.0903453	-0.161791	-0.292866	-0.0366023	0.126219	0.194668	-0.251188	-0.0703453	-0.145791	-0.176866	0.161886	0
353	1	carbamoyl-phosphate synthase [ammonia], mitochondrial isoform a precursor [Homo sapiens]	gi|169790915	PALAEPLIQNVR	No iTRAQ8plex@N-term	cleaved N-P@N-term	1319.76	2		Over	99	18	1	2	0.000925382	0.701177	5.65476	0.784378			1	19.7981	19.7586	1	-0.157143	-0.0660708	-0.155887	-0.172265	-0.0982567	-0.0413807	-0.127573	-0.0531428	-0.0220708	-0.139887	-0.00426528	-0.0782567	-0.0253807	-0.0115735	0.0479731	0
354	1	carbamoyl-phosphate synthase [ammonia], mitochondrial isoform a precursor [Homo sapiens]	gi|169790915	PALAEPLIQNVR	iTRAQ8plex@N-term	cleaved N-P@N-term	1623.96	2		Over	99	12	1	2	-0.00646081	-3.97843	5.09393	0.215622			5	26.5403	26.6184	2	-0.158981	0.0186439	0.00879173	-0.175675	0.00757582	-0.180925	-0.31748	-0.054981	0.062644	0.0247917	-0.00767458	0.0275758	-0.164925	-0.20148	0.101723	0
355	1	carbamoyl-phosphate synthase [ammonia], mitochondrial isoform a precursor [Homo sapiens]	gi|169790915	PIIGNGGAPDTTALDELGLSK	No iTRAQ8plex@N-term; Deamidated(N)@5; iTRAQ8plex(K)@21	cleaved N-P@N-term	2343.25	4		Over	99	18	1	3	0.00394278	1.68261	5.43487	0.666401			4	32.0575	32.0992	1	-0.370686	-0.162954	-0.0193756	-0.500118	0.0467164	0.0668319	-0.234606	-0.266686	-0.118954	-0.00337563	-0.332118	0.0667163	0.0828319	-0.118606	0.159642	0
356	1	carbamoyl-phosphate synthase [ammonia], mitochondrial isoform a precursor [Homo sapiens]	gi|169790915	PIIGNGGAPDTTALDELGLSK	iTRAQ8plex@N-term; Deamidated(N)@5; iTRAQ8plex(K)@21	cleaved N-P@N-term	2647.45	4		Over	99	19	1	3	0.000289973	0.109529	5.13436	0.333599			4	32.3391	32.2896	1	-0.296399	0.0582924	0.0212766	-0.425994	0.0549316	-0.0139941	-0.300822	-0.192399	0.102292	0.0372766	-0.257994	0.0749316	0.00200587	-0.184822	0.147289	0
357	1	carbamoyl-phosphate synthase [ammonia], mitochondrial isoform a precursor [Homo sapiens]	gi|169790915	PSYVLSGSAMNVVFSEDEMKK	No iTRAQ8plex@N-term; iTRAQ8plex(K)@20; iTRAQ8plex(K)@21	cleaved R-P@N-term; missed K-K@20	2925.51	5		Under	99	14	1	4	0.0208768	7.13613	4.83698	1			1	21.6072	21.5833	1	-0.293667	-0.197367	-0.128392	-0.271597	0.036136	-0.0689799	-0.292741	-0.189667	-0.153367	-0.112392	-0.103597	0.056136	-0.0529799	-0.176741	0.0850308	0
358	1	carbamoyl-phosphate synthase [ammonia], mitochondrial isoform a precursor [Homo sapiens]	gi|169790915	QADTVYFLPITPQFVTEVIK	Gln->pyro-Glu@N-term; iTRAQ8plex(K)@20		2595.41	2		Can.	99	17	1	3	0.00452988	1.74534	6.32542	0.344848			2	29.2849	29.2999	1	-0.417082	-0.0221929	0.0553332	-2	0.0151052	0.0264663	-0.444524	-0.313082	0.0218072	0.0713332	-1.832	0.0351052	0.0424663	-0.328524	0.684733	1
359	1	carbamoyl-phosphate synthase [ammonia], mitochondrial isoform a precursor [Homo sapiens]	gi|169790915	QADTVYFLPITPQFVTEVIK	Gln->pyro-Glu@N-term; Oxidation(P)@9; iTRAQ8plex(K)@20		2611.41	3		Can.	99	14	1	3	0.00635297	2.43277	4.71945	0.00854392			1	32.3203	32.2545	1	-0.307068	-0.165042	-0.0790066	-1.29713	0.146508	0.0816756	-0.347124	-0.203068	-0.121042	-0.0630065	-1.12913	0.166508	0.0976756	-0.231124	0.430352	0
360	1	carbamoyl-phosphate synthase [ammonia], mitochondrial isoform a precursor [Homo sapiens]	gi|169790915	QADTVYFLPITPQFVTEVIK	Gln->pyro-Glu@N-term; Oxidation(P)@9; Deamidated(Q)@13; iTRAQ8plex(K)@20		2612.39	4		Can.	99	14	1	3	0.0475785	18.2126	5.38444	0.0395052			1	29.3371	29.2999	1	-0.465432	-0.096182	-0.0231939	-1.43351	-0.0404857	0.0250407	-0.444798	-0.361432	-0.0521819	-0.00719389	-1.26551	-0.0204857	0.0410407	-0.328798	0.461304	0
361	1	carbamoyl-phosphate synthase [ammonia], mitochondrial isoform a precursor [Homo sapiens]	gi|169790915	QADTVYFLPITPQFVTEVIK	No iTRAQ8plex@N-term; iTRAQ8plex(K)@20		2612.44	2		Can.	99	14	1	3	0.00359684	1.37681	5.50606	0.0522725			4	35.2694	35.3586	2		-0.112975	-0.158834		-0.105003	-0.0315496	-0.436895		-0.0689754	-0.142834		-0.0850027	-0.0155495	-0.320895	0.117683	0
362	1	carbamoyl-phosphate synthase [ammonia], mitochondrial isoform a precursor [Homo sapiens]	gi|169790915	QADTVYFLPITPQFVTEVIK	No iTRAQ8plex@N-term; Deamidated(Q)@13; iTRAQ8plex(K)@20		2613.42	3		Can.	99	16	1	3	0.0213422	8.16637	4.85569	0.0116923			2	31.6252	31.6603	1	-0.274062	-0.320786	-0.152418	-1.32653	0.109139	0.202036	-0.257415	-0.170062	-0.276786	-0.136418	-1.15853	0.129139	0.218036	-0.141415	0.449721	0
363	1	carbamoyl-phosphate synthase [ammonia], mitochondrial isoform a precursor [Homo sapiens]	gi|169790915	QADTVYFLPITPQFVTEVIK	Gln->pyro-Glu@N-term; iTRAQ8plex(Y)@6; iTRAQ8plex(K)@20		2899.62	3		Can.	99	14	1	4	-0.000541303	-0.186681	4.75371	0.00924518			3	34.6854	34.6684	2	-0.0838276	0.0817591	0.213821	-0.246874	0.109661	-0.0778407	-0.275193	0.0201724	0.125759	0.229821	-0.0788745	0.129661	-0.0618407	-0.159193	0.138568	0
364	1	carbamoyl-phosphate synthase [ammonia], mitochondrial isoform a precursor [Homo sapiens]	gi|169790915	QADTVYFLPITPQFVTEVIK	iTRAQ8plex@N-term; iTRAQ8plex(K)@20		2916.65	2	1	Can.	99	15	2	4	0.0151191	5.18373	6.43166	0.440419			17	31.5969	31.5608	2	-0.617837	-0.172081	-0.0302412	-2	-0.00184733	0.00874832	-0.859893	-0.513837	-0.128081	-0.0142411	-1.832	0.0181527	0.0247483	-0.743893	0.675552	0.928571
365	1	carbamoyl-phosphate synthase [ammonia], mitochondrial isoform a precursor [Homo sapiens]	gi|169790915	QADTVYFLPITPQFVTEVIK	iTRAQ8plex@N-term; Deamidated(Q)@13; iTRAQ8plex(K)@20		2917.63	3		Can.	99	15	2	3	0.0295113	10.1148	5.71341	0.0842592			1	31.5457	31.5608	1	-0.56665	-0.184643	-0.015016	-2	0.0151191	-0.00416644	-0.522313	-0.46265	-0.140643	0.000983979	-1.832	0.0351191	0.0118336	-0.406313	0.663523	0
366	1	carbamoyl-phosphate synthase [ammonia], mitochondrial isoform a precursor [Homo sapiens]	gi|169790915	QADTVYFLPITPQFVTEVIK	iTRAQ8plex@N-term; Oxidation(P)@12; Deamidated(Q)@13; iTRAQ8plex(K)@20		2933.63	4		Can.	99	12	1	3	0.0700848	23.8902	4.50573	0.00522328			2	35.2805	35.1134	1	-0.208328	-0.0756841	-0.0358694	-0.556073	0.00189287	0.00987436	-0.351216	-0.104328	-0.031684	-0.0198693	-0.388073	0.0218929	0.0258744	-0.235216	0.154347	0
367	1	carbamoyl-phosphate synthase [ammonia], mitochondrial isoform a precursor [Homo sapiens]	gi|169790915	QADTVYFLPITPQFVTEVIK	iTRAQ8plex@N-term; iTRAQ8plex(Y)@6; iTRAQ8plex(K)@20		3220.85	3		Can.	99	15	1	4	-0.00157792	-0.489908	4.38897	0.00399191			3	32.3608	32.4556	2	-0.457149	-0.13103	-0.00983383	-0.677791	-0.0826884	-0.00436143	-0.27552	-0.353149	-0.0870301	0.00616619	-0.509791	-0.0626884	0.0116386	-0.15952	0.196366	0
368	1	carbamoyl-phosphate synthase [ammonia], mitochondrial isoform a precursor [Homo sapiens]	gi|169790915	QFHPEVTPGPIDTEYLFDSFFSLIK	Gln->pyro-Glu@N-term; iTRAQ8plex(K)@25	cleaved V-Q@N-term	3213.62	3		Over	99	19	1	3	0.0158675	4.93758	5.34876	0.547104			2	30.9238	30.9322	2	-0.0418946	-0.407207	-0.179532	-1.75945	-0.209738	-0.409214	-2	0.0621054	-0.363207	-0.163532	-1.59145	-0.189738	-0.393214	-1.884	0.765153	0
369	1	carbamoyl-phosphate synthase [ammonia], mitochondrial isoform a precursor [Homo sapiens]	gi|169790915	QFHPEVTPGPIDTEYLFDSFFSLIK	iTRAQ8plex@N-term; iTRAQ8plex(K)@25	cleaved V-Q@N-term	3534.85	3		Over	98.53	13	1	4	0.0129132	3.65311	5.26669	0.452896			2	31.4096	31.3729	2	-0.0233552	-0.457118	-0.135	-1.83141	-0.107582	-0.485936	-2	0.0806448	-0.413118	-0.119	-1.66341	-0.0875819	-0.469936	-1.884	0.792716	0
370	1	carbamoyl-phosphate synthase [ammonia], mitochondrial isoform a precursor [Homo sapiens]	gi|169790915	QLFSDKLNEINEK	Gln->pyro-Glu@N-term; iTRAQ8plex(K)@6; iTRAQ8plex(K)@13	missed K-L@6	2168.19	4		Under	99	16	1	3	-0.000359064	-0.165605	5.66842	0.231917			10	45.716	45.8087	2	-0.362061	-0.134017	-0.0126231	-1.69127	-0.0329353	-0.0302541	-0.660139	-0.258061	-0.090017	0.00337688	-1.52327	-0.0129353	-0.014254	-0.544139	0.554001	1
371	1	carbamoyl-phosphate synthase [ammonia], mitochondrial isoform a precursor [Homo sapiens]	gi|169790915	QLFSDKLNEINEK	Gln->pyro-Glu@N-term; iTRAQ8plex(K)@6; Deamidated(N)@8; iTRAQ8plex(K)@13	missed K-L@6	2169.18	5		Under	99	14	2	3	-0.00129375	-0.596424	5.41001	0.127913			14	32.671	32.6467	4	-0.27243	-0.0752805	-0.0916342	-0.512469	-0.0762292	-0.190662	-0.606875	-0.16843	-0.0312804	-0.0756342	-0.344469	-0.0562292	-0.174662	-0.490875	0.168935	0
372	1	carbamoyl-phosphate synthase [ammonia], mitochondrial isoform a precursor [Homo sapiens]	gi|169790915	QLFSDKLNEINEK	Gln->pyro-Glu@N-term; iTRAQ8plex(K)@6; Deamidated(N)@8; Deamidated(N)@11; iTRAQ8plex(K)@13	missed K-L@6	2170.16	6		Under	96.91	11	2	2	0.0209871	9.67075	4.92589	0.0419569			1	31.2574	31.2642	1	-0.273189	-0.0785696	-0.0193161	-1.46418	0.0297911	-0.0575991	-0.560608	-0.169189	-0.0345696	-0.00331605	-1.29618	0.0497911	-0.0415991	-0.444608	0.478596	0
373	1	carbamoyl-phosphate synthase [ammonia], mitochondrial isoform a precursor [Homo sapiens]	gi|169790915	QLFSDKLNEINEK	No iTRAQ8plex@N-term; iTRAQ8plex(K)@6; iTRAQ8plex(K)@13	missed K-L@6	2185.22	4		Under	98.12	11	1	3	-0.00954037	-4.36586	5.0486	0.0556557			2	27.8354	27.7973	1	-0.356261	-0.387023	-0.20132	-0.618465	-0.209528	0.0983765	-0.331249	-0.252261	-0.343023	-0.18532	-0.450465	-0.189528	0.114377	-0.215249	0.174739	0
374	1	carbamoyl-phosphate synthase [ammonia], mitochondrial isoform a precursor [Homo sapiens]	gi|169790915	QLFSDKLNEINEK	iTRAQ8plex@N-term; iTRAQ8plex(K)@6; iTRAQ8plex(K)@13	missed K-L@6	2489.43	4		Under	99	13	1	4	-0.00168103	-0.675268	5.7281	0.266081			11	20.8683	20.9067	2	-0.566416	-0.274982	-0.108322	-1.768	-0.0332305	-0.027773	-0.501617	-0.462416	-0.230982	-0.0923221	-1.6	-0.0132305	-0.011773	-0.385617	0.557919	0.666667
375	1	carbamoyl-phosphate synthase [ammonia], mitochondrial isoform a precursor [Homo sapiens]	gi|169790915	QLFSDKLNEINEK	iTRAQ8plex@N-term; iTRAQ8plex(K)@6; Deamidated(N)@8; iTRAQ8plex(K)@13	missed K-L@6	2490.41	5		Under	99	14	2	4	0.0240234	9.64636	5.66471	0.229941			13	27.2487	27.2294	1	-0.518259	-0.200987	-0.031221	-0.84776	-0.0394787	-0.0701931	-0.567889	-0.414259	-0.156987	-0.015221	-0.67976	-0.0194787	-0.0541931	-0.451889	0.260588	0
376	1	carbamoyl-phosphate synthase [ammonia], mitochondrial isoform a precursor [Homo sapiens]	gi|169790915	QLFSDKLNEINEK	iTRAQ8plex@N-term; iTRAQ8plex(K)@6; Deamidated(N)@8; Deamidated(N)@11; iTRAQ8plex(K)@13	missed K-L@6	2491.39	6		Under	98.25	11	2	4	0.00140537	0.56409	4.97088	0.0465361			3	28.7674	28.8108	2	-0.275129	-0.149413	-0.0417674	-0.603777	0.0250354	-0.186506	-0.410617	-0.171129	-0.105413	-0.0257674	-0.435777	0.0450354	-0.170506	-0.294617	0.161884	0
377	1	carbamoyl-phosphate synthase [ammonia], mitochondrial isoform a precursor [Homo sapiens]	gi|169790915	QNLIAEVSTK	Gln->pyro-Glu@N-term; iTRAQ8plex(K)@10		1388.78	2		Can.	99	12	1	2	-0.00955677	-6.88141	5.36914	0.499605			1	24.9952	24.938	1	0.180211	0.0329458	0.0385252	-0.0823057	-0.0879786	0.128443	-0.0470151	0.284211	0.0769458	0.0545252	0.0856943	-0.0679786	0.144443	0.0689848	0.106057	1
378	1	carbamoyl-phosphate synthase [ammonia], mitochondrial isoform a precursor [Homo sapiens]	gi|169790915	QNLIAEVSTK	iTRAQ8plex@N-term; iTRAQ8plex(K)@10		1710.01	2	1	Can.	99	13	1	3	-0.00980018	-5.73105	5.3438	0.471287			7	22.2065	22.2765	1	-0.185591	-0.327859	-0.121885	-0.53184	-0.00721619	-0.199402	-0.564443	-0.0815914	-0.283859	-0.105885	-0.36384	0.0127838	-0.183402	-0.448443	0.165131	0.857143
379	1	carbamoyl-phosphate synthase [ammonia], mitochondrial isoform a precursor [Homo sapiens]	gi|169790915	QNLIAEVSTK	iTRAQ8plex@N-term; Deamidated(N)@2; iTRAQ8plex(K)@10		1711	3		Can.	99	12	1	3	-0.0127591	-7.45711	4.13453	0.0291079			1	28.1335	28.1191	1	-0.0735407	0.00220927	0.00619554	-0.0383047	0.11832	-0.0418246		0.0304593	0.0462093	0.0221956	0.129695	0.13832	-0.0258246		0.0644818	0
380	1	carbamoyl-phosphate synthase [ammonia], mitochondrial isoform a precursor [Homo sapiens]	gi|169790915	QTISQGAIEK	Gln->pyro-Glu@N-term; iTRAQ8plex(K)@10	cleaved T-Q@N-term	1360.75	3		Over	99	12	1	2	-0.00146576	-1.07717	4.82531	0.512911			3	20.1684	20.0648	1	0.177324		0.0857746	0.0211107	-0.0165605		-0.0665987	0.281324		0.101775	0.189111	0.00343954		0.0494013	0.111332	0
381	1	carbamoyl-phosphate synthase [ammonia], mitochondrial isoform a precursor [Homo sapiens]	gi|169790915	QTISQGAIEK	iTRAQ8plex@N-term; iTRAQ8plex(K)@10	cleaved T-Q@N-term	1681.98	3		Over	99	13	1	3	0.00457884	2.72229	4.80288	0.487089			1	14.0416	14.022	1	0.00315927	-0.127894	-0.0663659	-0.395558	-0.178158	-0.280368	-0.378075	0.107159	-0.0838943	-0.0503659	-0.227558	-0.158158	-0.264368	-0.262075	0.135646	0
382	1	carbamoyl-phosphate synthase [ammonia], mitochondrial isoform a precursor [Homo sapiens]	gi|169790915	QTLSNAEFQMLR	iTRAQ8plex@N-term	cleaved A-Q@N-term	1740.91	2		Over	99	14	1	3	0.0102582	5.89242	4.35476	1			1	47.5709	47.8046	1																0
383	1	carbamoyl-phosphate synthase [ammonia], mitochondrial isoform a precursor [Homo sapiens]	gi|169790915	RTAVDSGIPLLTNFQVTK	No iTRAQ8plex@N-term; iTRAQ8plex(K)@18	missed R-T@1	2263.28	3		Under	99	15	1	3	-0.000171859	-0.0759335	4.41338	1			2	25.7773	25.8632	1	0.0193643	-0.13803	-0.0131451		0.101325	0.150118		0.123364	-0.09403	0.00285493		0.121325	0.166118		0.10718	0
384	1	carbamoyl-phosphate synthase [ammonia], mitochondrial isoform a precursor [Homo sapiens]	gi|169790915	SAVLDELK	iTRAQ8plex@N-term; iTRAQ8plex(K)@8	cleaved F-S@N-term	1481.89	3		Over	99	14	1	2	-0.00310504	-2.09532	4.24204	1			3	29.7756	29.7429	1	-0.0530601	0.0387985	0.192057	-0.106799	0.12552	0.0790991	-0.363456	0.0509399	0.0827986	0.208057	0.0612009	0.14552	0.0950991	-0.247456	0.144636	0
385	1	carbamoyl-phosphate synthase [ammonia], mitochondrial isoform a precursor [Homo sapiens]	gi|169790915	SAYALGGLGSGICPN	iTRAQ8plex@N-term; Carbamidomethyl(C)@13	cleaved N-R@C-term	1739.88	3		Over	99	19	1	2	-0.00257824	-1.48185	5.12188	1			3	24.9745	24.9879	1	-0.31911	0.00781944	0.0537094	-0.290978	0.074914	-0.0482861	-0.396985	-0.21511	0.0518195	0.0697095	-0.122978	0.094914	-0.032286	-0.280985	0.147717	0
386	1	carbamoyl-phosphate synthase [ammonia], mitochondrial isoform a precursor [Homo sapiens]	gi|169790915	SAYALGGLGSGICPNR	No iTRAQ8plex@N-term; Carbamidomethyl(C)@13		1591.78	2		Can.	99	14	1	2	0.00152988	0.961114	6.0712	0.261984			9	17.9532	18.0859	1	0.0701173	0.147844	0.0678899	0.053211	0.0816619	0.10194	0.0912926	0.174117	0.191844	0.0838899	0.221211	0.101662	0.11794	0.207293	0.0549127	0
387	1	carbamoyl-phosphate synthase [ammonia], mitochondrial isoform a precursor [Homo sapiens]	gi|169790915	SAYALGGLGSGICPNR	No iTRAQ8plex@N-term; Carbamidomethyl(C)@13; Deamidated(N)@15		1592.76	3		Can.	99	12	1	2	0.0114211	7.17063	4.44262	0.00616161			2	20.5932	20.6049	1	0.0777399	0.117071		0.431704		0.00647931		0.18174	0.161071		0.599704		0.0224793		0.249212	0
388	1	carbamoyl-phosphate synthase [ammonia], mitochondrial isoform a precursor [Homo sapiens]	gi|169790915	SAYALGGLGSGICPNR	No iTRAQ8plex@N-term; Oxidation(Y)@3; Carbamidomethyl(C)@13		1607.77	3		Can.	93.31	13	1	2	0.00414244	2.57651	4.61185	0.00909755			1	20.2626	20.2743	1			0.0718916		-0.0511015					0.0878916		-0.0311015			0.0841408	0
389	1	carbamoyl-phosphate synthase [ammonia], mitochondrial isoform a precursor [Homo sapiens]	gi|169790915	SAYALGGLGSGICPNR	Delta:H(2)C(2)@N-term; Carbamidomethyl(C)@13		1617.79	2		Can.	98.29	12	1	2	0.0315509	19.5024	4.15174	0.00315363			1	26.0469	26.0062	1	0.0985288	0.159518	-0.0962484	0.131492	0.17495	0.0325728	0.130254	0.202529	0.203518	-0.0802484	0.299492	0.19495	0.0485729	0.246254	0.130354	0
390	1	carbamoyl-phosphate synthase [ammonia], mitochondrial isoform a precursor [Homo sapiens]	gi|169790915	SAYALGGLGSGICPNR	Carbamyl@N-term; Carbamidomethyl(C)@13		1634.78	2		Can.	99	11	2	2	0.03173	19.4093	4.81425	0.0144987			1	25.0019	24.9347	1	0.0813401	-0.137105	-0.19644	-0.0166523	-0.0876232	-0.254043	-0.285008	0.18534	-0.0931049	-0.18044	0.151348	-0.0676232	-0.238043	-0.169008	0.165374	0
391	1	carbamoyl-phosphate synthase [ammonia], mitochondrial isoform a precursor [Homo sapiens]	gi|169790915	SAYALGGLGSGICPNR	Delta:H(4)C(2)@N-term; Oxidation(Y)@3; Carbamidomethyl(C)@13		1635.8	3		Can.	95.94	13	2	2	0.00183628	1.12256	4.51238	0.00723521			1	25.3837	25.3416	1	0.0746497	0.114719	0.00653578	0.193818	0.0697199	0.00507278	0.0434413	0.17865	0.158719	0.0225358	0.361818	0.0897199	0.0210728	0.159441	0.116815	0
392	1	carbamoyl-phosphate synthase [ammonia], mitochondrial isoform a precursor [Homo sapiens]	gi|169790915	SAYALGGLGSGICPNR	iTRAQ8plex@N-term; No Carbamidomethyl(C)@13		1838.96	2		Can.	99	16	1	2	0.00786658	4.27773	4.52978	0.00753096			3	21.0425	20.8635	2																0
393	1	carbamoyl-phosphate synthase [ammonia], mitochondrial isoform a precursor [Homo sapiens]	gi|169790915	SAYALGGLGSGICPNR	iTRAQ8plex@N-term; No Carbamidomethyl(C)@13; Deamidated(N)@15		1839.95	3		Can.	95.31	13	1	3	0.00246371	1.33901	4.34195	0.00488677			1	39.6485	39.8103	1	0.0812421		0.0298304			-0.140612		0.185242		0.0458304			-0.124612		0.155186	0
394	1	carbamoyl-phosphate synthase [ammonia], mitochondrial isoform a precursor [Homo sapiens]	gi|169790915	SAYALGGLGSGICPNR	iTRAQ8plex@N-term; Carbamidomethyl(C)@13		1895.98	2	1	Can.	99	25	2	2	0.00150122	0.79179	6.42966	0.598048			15	20.2349	20.3003	1	-0.440957	-0.0594026	0.0395156	-1.53365	-0.00953754	-0.0107685	-0.397458	-0.336957	-0.0154026	0.0555157	-1.36565	0.0104625	0.00523152	-0.281458	0.504982	0.857143
395	1	carbamoyl-phosphate synthase [ammonia], mitochondrial isoform a precursor [Homo sapiens]	gi|169790915	SAYALGGLGSGICPNR	iTRAQ8plex@N-term; Carbamidomethyl(C)@13; Deamidated(N)@15		1896.97	3		Can.	99	20	2	3	0.0410611	21.6457	5.14062	0.0307394			5	20.3398	20.3833	1	-0.175501	-0.00821245	-0.022089	-0.130456	0.0247922	0.0101714	-0.142253	-0.0715012	0.0357876	-0.00608894	0.0375439	0.0447922	0.0261714	-0.0262531	0.0427912	0
396	1	carbamoyl-phosphate synthase [ammonia], mitochondrial isoform a precursor [Homo sapiens]	gi|169790915	SAYALGGLGSGICPNR	iTRAQ8plex@N-term; Methyl(L)@8; Carbamidomethyl(C)@13		1910	3		Can.	99	14	2	2	0.000586738	0.307193	4.39436	0.00551363			1	20.6709	20.6776	1																0
397	1	carbamoyl-phosphate synthase [ammonia], mitochondrial isoform a precursor [Homo sapiens]	gi|169790915	SAYALGGLGSGICPNR	iTRAQ8plex@N-term; Amino(Y)@3; Carbamidomethyl(C)@13		1910.99	3		Can.	99	15	3	2	-0.0147863	-7.73749	4.84409	0.0155298			1	20.2953	20.3003	1	-0.231138	-0.0511632	0.185675	-0.43045	0.109295	0.0911286	-0.344216	-0.127138	-0.00716318	0.201675	-0.26245	0.129295	0.107129	-0.228216	0.183056	0
398	1	carbamoyl-phosphate synthase [ammonia], mitochondrial isoform a precursor [Homo sapiens]	gi|169790915	SAYALGGLGSGICPNR	iTRAQ8plex@N-term; Oxidation(Y)@3; Carbamidomethyl(C)@13		1911.98	3		Can.	99	16	2	2	0.00423707	2.21607	4.69538	0.0110268			2	20.7312	20.8635	1						0.134657							0.150657			0
399	1	carbamoyl-phosphate synthase [ammonia], mitochondrial isoform a precursor [Homo sapiens]	gi|169790915	SAYALGGLGSGICPNR	iTRAQ8plex@N-term; Dioxidation(Y)@3; Carbamidomethyl(C)@13		1927.97	3		Can.	97.51	13	1	2	0.00263284	1.3656	4.45986	0.00641111			3	39.1883	39.2551	2																0
400	1	carbamoyl-phosphate synthase [ammonia], mitochondrial isoform a precursor [Homo sapiens]	gi|169790915	SAYALGGLGSGICPNR	iTRAQ8plex@N-term; iTRAQ8plex(Y)@3; Carbamidomethyl(C)@13		2200.19	3		Can.	99	13	1	3	0.00362355	1.64693	4.91258	0.0181826			5	17.0988	17.228	1	-0.322403	-0.193707	0.0844075	-0.554821	-0.0919126	-0.110515	-0.29535	-0.218403	-0.149707	0.100408	-0.386821	-0.0719126	-0.0945147	-0.17935	0.14897	0
401	1	carbamoyl-phosphate synthase [ammonia], mitochondrial isoform a precursor [Homo sapiens]	gi|169790915	SAYALGGLGSGICPNRETLMDLSTK	iTRAQ8plex@N-term; Carbamidomethyl(C)@13; iTRAQ8plex(K)@25	missed R-E@16	3218.69	4		Under	99	13	2	4	0.0113957	3.54048	4.72185	0.347498			2	29.1066	29.1333	1	-0.448634	-0.0951117	-0.184085	-0.397321	-0.149388	-0.184608	-0.237389	-0.344634	-0.0511117	-0.168085	-0.229321	-0.129388	-0.168608	-0.121389	0.0931806	0.5
402	1	carbamoyl-phosphate synthase [ammonia], mitochondrial isoform a precursor [Homo sapiens]	gi|169790915	SAYALGGLGSGICPNRETLMDLSTK	iTRAQ8plex@N-term; Carbamidomethyl(C)@13; Deamidated(N)@15; iTRAQ8plex(K)@25	missed R-E@16	3219.67	5		Under	99	16	2	4	0.0205579	6.38509	4.99548	0.652502			2	29.7795	29.7432	1	-0.237139	-0.0138747	0.00444004	-0.249798	-0.118889	-0.0733999	-0.280809	-0.133139	0.0301253	0.0204401	-0.0817979	-0.0988887	-0.0573999	-0.164809	0.0733817	0
403	1	carbamoyl-phosphate synthase [ammonia], mitochondrial isoform a precursor [Homo sapiens]	gi|169790915	SESMTEETLKR	iTRAQ8plex@N-term; iTRAQ8plex(K)@10	cleaved N-S@N-term; missed K-R@10	1918.03	4		Under	99	17	1	3	0.000621258	0.323904	5.05872	1			2	15.8374	15.8013	1	-0.578422	-0.0857798	-0.0496903	-1.74223	-0.0416631	-0.130908	-0.454456	-0.474422	-0.0417798	-0.0336903	-1.57423	-0.0216631	-0.114908	-0.338456	0.558166	0
404	1	carbamoyl-phosphate synthase [ammonia], mitochondrial isoform a precursor [Homo sapiens]	gi|169790915	SFPFVSK	iTRAQ8plex@N-term; iTRAQ8plex(K)@7		1418.84	2	1	Can.	99	12	1	2	-0.00398222	-2.80668	6.59903	0.976485			14	19.038	19.1206	1	-0.411726	-0.133873	-0.00584062	-2	-0.0521926	-0.0774579	-0.484557	-0.307726	-0.0898726	0.0101594	-1.832	-0.0321926	-0.0614579	-0.368557	0.654781	0
405	1	carbamoyl-phosphate synthase [ammonia], mitochondrial isoform a precursor [Homo sapiens]	gi|169790915	SFPFVSK	iTRAQ8plex@N-term; Oxidation(F)@4; iTRAQ8plex(K)@7		1434.83	3		Can.	97.7	12	1	2	0.0183586	12.7949	4.98071	0.0235147			2	19.2862	19.1206	1	-0.307331	-0.202615	-0.0282095	-0.470988	-0.112364	0.0153002	-0.395469	-0.203331	-0.158615	-0.0122095	-0.302988	-0.092364	0.0313002	-0.279469	0.127877	0
406	1	carbamoyl-phosphate synthase [ammonia], mitochondrial isoform a precursor [Homo sapiens]	gi|169790915	SGLLVLDYSK	iTRAQ8plex@N-term; iTRAQ8plex(K)@10	cleaved V-S@N-term	1702.01	3		Over	99	13	1	3	0.00518099	3.04404	5.13678	1			6	24.5034	24.5551	2	-0.0575929	-0.339812	-0.0671654	-0.548129	-0.139253	-0.354229	-0.571319	0.0464071	-0.295812	-0.0511653	-0.380129	-0.119253	-0.338229	-0.455319	0.187065	0
407	1	carbamoyl-phosphate synthase [ammonia], mitochondrial isoform a precursor [Homo sapiens]	gi|169790915	SGPFNVQFLVK	No iTRAQ8plex@N-term; iTRAQ8plex(K)@11	cleaved I-S@N-term	1538.88	3		Over	99	13	1	2	-0.0242056	-15.7294	5.12622	0.122437			3	26.662	26.3088	1	-0.0541579	-0.224646	-0.167601	-0.239762	-0.114138	0.00390494	-0.285955	0.0498421	-0.180646	-0.151601	-0.0717618	-0.094138	0.019905	-0.169955	0.0915112	0
408	1	carbamoyl-phosphate synthase [ammonia], mitochondrial isoform a precursor [Homo sapiens]	gi|169790915	SGPFNVQFLVK	iTRAQ8plex@N-term; iTRAQ8plex(K)@11	cleaved I-S@N-term	1843.08	3		Over	99	15	1	3	-0.00331501	-1.79862	5.96993	0.85432			14	25.6898	25.6127	3	-0.17087	-0.377798	-0.076597	-1.99619	-0.234924	-0.256393	-1.11026	-0.0668697	-0.333798	-0.0605969	-1.82819	-0.214924	-0.240393	-0.994257	0.652836	0
409	1	carbamoyl-phosphate synthase [ammonia], mitochondrial isoform a precursor [Homo sapiens]	gi|169790915	SGPFNVQFLVK	iTRAQ8plex@N-term; Deamidated(N)@5; iTRAQ8plex(K)@11	cleaved I-S@N-term	1844.07	4		Over	98.56	11	1	3	-0.0022179	-1.20272	4.40459	0.0232427			2	29.0236	29.007	1	-0.250728	-0.0962558	-0.0533418	-0.258318	-0.15057	-0.0999862	-0.410256	-0.146728	-0.0522558	-0.0373418	-0.0903176	-0.13057	-0.0839862	-0.294256	0.0863985	0
410	1	carbamoyl-phosphate synthase [ammonia], mitochondrial isoform a precursor [Homo sapiens]	gi|169790915	SHAISEHVEDAGVHSGDATLMLPTQTISQGAIEK	iTRAQ8plex@N-term; Deamidated(Q)@25; iTRAQ8plex(K)@34	cleaved I-S@N-term	4138.11	4		Over	99	15	1	4	0.0406369	9.82016	3.80161	1			1	41.408	41.3503	1																0
411	1	carbamoyl-phosphate synthase [ammonia], mitochondrial isoform a precursor [Homo sapiens]	gi|169790915	SIFSAVLDELK	No iTRAQ8plex@N-term; iTRAQ8plex(K)@11		1524.87	2		Can.	99	17	1	2	-0.00469067	-3.07611	5.59184	0.0703188			1	28.5411	28.5678	1	-0.339464	-0.422416	-0.245931	-1.45881	0.00139488	0.136064	-0.640175	-0.235464	-0.378416	-0.229931	-1.29081	0.0213949	0.152064	-0.524175	0.471456	0
412	1	carbamoyl-phosphate synthase [ammonia], mitochondrial isoform a precursor [Homo sapiens]	gi|169790915	SIFSAVLDELK	iTRAQ8plex@N-term; iTRAQ8plex(K)@11		1829.08	2	1	Can.	99	18	1	3	0.00225473	1.23272	6.7039	0.91018			21	30.7935	30.6814	3	-0.497266	-0.241343	-0.0518069	-2	-0.0664774	-0.0587535	-0.610608	-0.393266	-0.197343	-0.0358069	-1.832	-0.0464774	-0.0427535	-0.494608	0.642592	0.882353
413	1	carbamoyl-phosphate synthase [ammonia], mitochondrial isoform a precursor [Homo sapiens]	gi|169790915	SIFSAVLDELK	iTRAQ8plex@N-term; Methyl(L)@10; iTRAQ8plex(K)@11		1843.09	3		Can.	99	14	1	3	-0.0162466	-8.81486	4.75776	0.0103036			3	30.5947	30.6814	1	0.739114	1.08372	0.075474	-0.213193	-0.100607	0.1984	-0.530372	0.843114	1.12772	0.091474	-0.0451932	-0.0806066	0.2144	-0.414372	0.545647	0
414	1	carbamoyl-phosphate synthase [ammonia], mitochondrial isoform a precursor [Homo sapiens]	gi|169790915	SIFSAVLDELK	iTRAQ8plex@N-term; Cation:Na(D)@8; iTRAQ8plex(K)@11		1851.06	3		Can.	99	16	1	3	0.00581083	3.13919	4.32152	0.0037735			2	30.6983	30.6814	1	-0.443618	-0.185353	-0.0106372		-0.136136	-0.170837	-0.450857	-0.339618	-0.141353	0.00536279		-0.116136	-0.154837	-0.334857	0.134181	0
415	1	carbamoyl-phosphate synthase [ammonia], mitochondrial isoform a precursor [Homo sapiens]	gi|169790915	SIFSAVLDELK	iTRAQ8plex@N-term; iTRAQ8plex(S)@1; iTRAQ8plex(K)@11		2133.28	3		Can.	99	13	1	3	-0.0289396	-13.5658	4.47913	0.00542448			2	25.5298	25.5111	1	-0.306114	-0.154383	-0.0439804	-0.629956	-0.0207482	-0.0944771	-0.309086	-0.202114	-0.110383	-0.0279804	-0.461956	-0.000748224	-0.0784771	-0.193086	0.155805	0
416	1	carbamoyl-phosphate synthase [ammonia], mitochondrial isoform a precursor [Homo sapiens]	gi|169790915	SLFHYR	iTRAQ8plex@N-term		1125.62	1	1	Can.	95.8	10	1	2	-0.00376983	-3.3491	5.76699	1			13	12.6484	12.7287	1	-0.397089	-0.183681	-0.100947	-2	-0.0309197	-0.0492409	-0.528072	-0.293089	-0.139681	-0.0849473	-1.832	-0.0109197	-0.0332409	-0.412072	0.647446	0
417	1	carbamoyl-phosphate synthase [ammonia], mitochondrial isoform a precursor [Homo sapiens]	gi|169790915	SLGQWLQEEK	No iTRAQ8plex@N-term; iTRAQ8plex(K)@10		1520.81	2		Can.	99	15	1	2	-0.00185959	-1.22276	5.71647	0.155353			4	29.5269	29.6217	2	-0.140873	-0.296897	-0.17793	-0.187066	-0.109934	0.047343	-0.375419	-0.0368732	-0.252897	-0.16193	-0.0190659	-0.0899341	0.063343	-0.259419	0.122123	0
418	1	carbamoyl-phosphate synthase [ammonia], mitochondrial isoform a precursor [Homo sapiens]	gi|169790915	SLGQWLQEEK	Carbamyl@N-term; iTRAQ8plex(K)@10		1563.82	2		Can.	99	13	1	2	-0.000418176	-0.267407	4.941	0.0260526			3	24.7619	24.7802	1	-0.253543	-0.364806	-0.14208	-0.518537	-0.0144225	0.0341666	-0.231304	-0.149543	-0.320806	-0.12608	-0.350537	0.00557748	0.0501667	-0.115304	0.150093	0
419	1	carbamoyl-phosphate synthase [ammonia], mitochondrial isoform a precursor [Homo sapiens]	gi|169790915	SLGQWLQEEK	iTRAQ8plex@N-term; iTRAQ8plex(K)@10		1825.02	2	1	Can.	99	14	1	3	-0.00105639	-0.578838	6.39501	0.741075			9	22.5021	22.6007	1	-0.421414	-0.180482	-0.00384182	-2	-0.0194826	-0.0461981	-0.44248	-0.317414	-0.136482	0.0121582	-1.832	0.000517396	-0.0301981	-0.32648	0.657673	1
420	1	carbamoyl-phosphate synthase [ammonia], mitochondrial isoform a precursor [Homo sapiens]	gi|169790915	SLGQWLQEEK	iTRAQ8plex@N-term; Deamidated(Q)@4; iTRAQ8plex(K)@10		1826	3		Can.	99	12	1	3	-0.0015921	-0.871904	4.97141	0.027942			3	50.0896	49.8164	1	-0.199736	-0.0654453	-0.066752	-0.352099	0.0292287	-0.0641083	-0.289038	-0.0957361	-0.0214453	-0.050752	-0.184099	0.0492287	-0.0481083	-0.173038	0.0832224	0
421	1	carbamoyl-phosphate synthase [ammonia], mitochondrial isoform a precursor [Homo sapiens]	gi|169790915	SLGQWLQEEK	iTRAQ8plex@N-term; Methyl+Deamidated(Q)@4; iTRAQ8plex(K)@10		1840.02	3		Can.	99	12	1	2	-0.0122473	-6.65607	4.94334	0.0261932			1	24.7389	24.7539	1	-0.158303	0.0926294	-0.255176		-0.0594449	-0.0305652	-0.329385	-0.0543034	0.136629	-0.239176		-0.0394449	-0.0145652	-0.213385	0.138655	0
422	1	carbamoyl-phosphate synthase [ammonia], mitochondrial isoform a precursor [Homo sapiens]	gi|169790915	SLGQWLQEEK	iTRAQ8plex@N-term; Oxidation(W)@5; Deamidated(Q)@7; iTRAQ8plex(K)@10		1842	4		Can.	92.94	11	1	3	0.0128905	6.99811	4.50274	0.00949714			1	24.3019	24.2824	1	0.0741579	-0.0225495	-0.0548858	-0.254871	0.0180165	-0.0200442	-0.0231485	0.178158	0.0214505	-0.0388858	-0.0868706	0.0380165	-0.00404418	0.0928515	0.0871675	0
423	1	carbamoyl-phosphate synthase [ammonia], mitochondrial isoform a precursor [Homo sapiens]	gi|169790915	SLGQWLQEEK	iTRAQ8plex@N-term; Trioxidation(W)@5; iTRAQ8plex(K)@10		1873	3		Can.	99	11	1	3	0.01268	6.76987	4.66776	0.0138871			2	24.8782	24.7539	1	-0.279589	-0.11396	-0.0343158	-0.441528	-0.126513	0.00440392	-0.302234	-0.175589	-0.0699602	-0.0183158	-0.273528	-0.106513	0.0204039	-0.186234	0.103001	0
424	1	carbamoyl-phosphate synthase [ammonia], mitochondrial isoform a precursor [Homo sapiens]	gi|169790915	SLGQWLQEEKVPAIYGVDTR	iTRAQ8plex@N-term; iTRAQ8plex(K)@10	missed K-V@10	2896.59	3		Under	99	12	1	4	0.000622168	0.214793	5.01794	0.785206			5	63.9788	64.0763	2	-0.223497	-0.0885525	-0.312019	-0.187167	0.0181969	-0.0267445	0.22053	-0.119497	-0.0445525	-0.296019	-0.0191674	0.0381969	-0.0107444	0.33653	0.190258	0.8
425	1	carbamoyl-phosphate synthase [ammonia], mitochondrial isoform a precursor [Homo sapiens]	gi|169790915	SLGQWLQEEKVPAIYGVDTR	iTRAQ8plex@N-term; Deamidated(Q)@7; iTRAQ8plex(K)@10	missed K-V@10	2897.57	4		Under	99	12	1	3	0.0371085	12.8067	4.45498	0.214794			1	28.0495	28.0614	1	-0.583164	-0.0900578	-0.306499	-0.772454	-0.0324281	0.0352988	-0.143914	-0.479164	-0.0460578	-0.290499	-0.604454	-0.0124281	0.0512988	-0.027914	0.258631	0
426	1	carbamoyl-phosphate synthase [ammonia], mitochondrial isoform a precursor [Homo sapiens]	gi|169790915	SSALASK	iTRAQ8plex@N-term; iTRAQ8plex(K)@7		1270.77	2	1	Can.	99	12	1	2	-0.00558195	-4.39257	5.88019	1			5	11.5732	11.7044	2	-0.32744	-0.120564	0.012954	-1.09015	-0.0754652	-0.0958637	-0.439289	-0.22344	-0.0765638	0.028954	-0.922151	-0.0554652	-0.0798637	-0.323289	0.324338	0
427	1	carbamoyl-phosphate synthase [ammonia], mitochondrial isoform a precursor [Homo sapiens]	gi|169790915	STDFDECDKLYFEELSLER	iTRAQ8plex@N-term; Carbamidomethyl(C)@7; iTRAQ8plex(K)@9	cleaved V-S@N-term; missed K-L@9	3003.46	5		Under	99	17	1	3	0.00669924	2.2305	5.34622	1			4	34.4665	34.4184	3	-0.125978	-0.463793	-0.264015	-1.50052	-0.338826	-0.497709	-1.20477	-0.0219775	-0.419793	-0.248015	-1.33252	-0.318826	-0.481709	-1.08877	0.473838	0
428	1	carbamoyl-phosphate synthase [ammonia], mitochondrial isoform a precursor [Homo sapiens]	gi|169790915	STGNLITGLAAGAK	No iTRAQ8plex@N-term; iTRAQ8plex(K)@14	cleaved I-S@N-term	1576.91	3		Over	99	18	1	2	0.0041646	2.64099	5.0649	0.235437			2	21.3267	21.2807	1	-0.0937284	-0.333229	-0.102071	-0.398028	-0.154615	-0.0413697	-0.391436	0.0102716	-0.289229	-0.0860707	-0.230028	-0.134615	-0.0253696	-0.275436	0.120425	0
429	1	carbamoyl-phosphate synthase [ammonia], mitochondrial isoform a precursor [Homo sapiens]	gi|169790915	STGNLITGLAAGAK	iTRAQ8plex@N-term; iTRAQ8plex(K)@14	cleaved I-S@N-term	1881.11	3		Over	96.7	11	1	3	-0.00261211	-1.3886	5.53614	0.696815			4	19.83	19.862	2	-0.153008	-0.236937	-0.0247525	-0.767971	-0.115141	-0.236023	-0.493731	-0.0490082	-0.192937	-0.0087525	-0.599971	-0.0951406	-0.220023	-0.377731	0.207943	0
430	1	carbamoyl-phosphate synthase [ammonia], mitochondrial isoform a precursor [Homo sapiens]	gi|169790915	STGNLITGLAAGAK	iTRAQ8plex@N-term; Deamidated(N)@4; iTRAQ8plex(K)@14	cleaved I-S@N-term	1882.1	4		Over	99	15	1	3	-0.00184638	-0.981022	4.52392	0.0677478			1	22.1515	22.1341	1	-0.197687	-0.246749	-0.156114	-0.232673	-0.30294	-0.31028	-0.416901	-0.0936869	-0.202749	-0.140114	-0.0646733	-0.28294	-0.29428	-0.300901	0.099245	0
431	1	carbamoyl-phosphate synthase [ammonia], mitochondrial isoform a precursor [Homo sapiens]	gi|169790915	SVDYPCLLR	iTRAQ8plex@N-term; Carbamidomethyl(C)@6	cleaved R-P@C-term	1425.76	3		Over	99	16	1	2	-0.0028312	-1.98575	5.50458	1			9	19.7666	19.79	2	-0.33745	-0.00477907	-0.0635105	-1.11145	-0.0254238	-0.0427794	-0.428404	-0.23345	0.039221	-0.0475105	-0.943447	-0.00542379	-0.0267794	-0.312404	0.344578	0.333333
432	1	carbamoyl-phosphate synthase [ammonia], mitochondrial isoform a precursor [Homo sapiens]	gi|169790915	SVDYPCLLRPSYVLSGSAMNVVFSEDEMK	iTRAQ8plex@N-term; Carbamidomethyl(C)@6; iTRAQ8plex(K)@29		3900.96	3	1	Can.	99	17	1	4	0.00371561	0.952487	5.13466	0.91603			6	68.0968	67.9837	4	-0.366608	-0.163425	-0.0528965	-0.845339	0.0172997	-0.0252522	-0.29789	-0.262608	-0.119425	-0.0368965	-0.677339	0.0372997	-0.00925214	-0.18189	0.243133	0.6
433	1	carbamoyl-phosphate synthase [ammonia], mitochondrial isoform a precursor [Homo sapiens]	gi|169790915	SVDYPCLLRPSYVLSGSAMNVVFSEDEMK	iTRAQ8plex@N-term; Carbamidomethyl(C)@6; Oxidation(M)@19; Ammonia-loss(N)@20; Oxidation(M)@28; iTRAQ8plex(K)@29		3915.92	6		Can.	99	15	1	4	0.0160012	4.08619	4.09688	0.0839704			1	66.8471	66.7914	1					0.064702							0.084702				0
434	1	carbamoyl-phosphate synthase [ammonia], mitochondrial isoform a precursor [Homo sapiens]	gi|169790915	SVDYPCLLRPSYVLSGSAMNVVFSEDEMKK	iTRAQ8plex@N-term; Carbamidomethyl(C)@6; iTRAQ8plex(K)@29; iTRAQ8plex(K)@30	missed K-K@29	4333.26	5		Under	99	12	1	5	0.016512	3.81053	5.6905	1			5	66.1476	66.161	2	-0.627056	-0.297699	-0.0735779	-1.60944	-0.0671408	-0.0328978	-0.350056	-0.523056	-0.253699	-0.0575779	-1.44144	-0.0471408	-0.0168978	-0.234056	0.504959	1
435	1	carbamoyl-phosphate synthase [ammonia], mitochondrial isoform a precursor [Homo sapiens]	gi|169790915	SVESIMATEDR	iTRAQ8plex@N-term	cleaved T-S@N-term	1540.77	2		Over	99	16	1	2	-0.00328988	-2.13522	4.97953	1			3	24.8889	24.8414	1	0.0815554	0.0145012	-0.0269353		-0.0998642	-0.0440932	-0.329978	0.185555	0.0585013	-0.0109352		-0.0798642	-0.0280932	-0.213978	0.133875	0
436	1	carbamoyl-phosphate synthase [ammonia], mitochondrial isoform a precursor [Homo sapiens]	gi|169790915	SVGEVMAIGR	No iTRAQ8plex@N-term		1017.53	1		Can.	99	12	1	2	-0.00439958	-4.32379	4.80957	0.00831217			2	15.9926	15.9806	1	-0.0217942	-0.0730599	-0.0387609	-0.133405	-0.0196196	-0.0650277	-0.104735	0.0822058	-0.0290598	-0.0227609	0.034595	0.000380427	-0.0490276	0.0112649	0.0442325	0
437	1	carbamoyl-phosphate synthase [ammonia], mitochondrial isoform a precursor [Homo sapiens]	gi|169790915	SVGEVMAIGR	Carbamyl@N-term		1060.53	1		Can.	97.28	11	1	2	0.0194802	18.3683	3.82302	0.000857364			1	37.9879	37.9792	1																0
438	1	carbamoyl-phosphate synthase [ammonia], mitochondrial isoform a precursor [Homo sapiens]	gi|169790915	SVGEVMAIGR	iTRAQ8plex@N-term		1321.73	1	1	Can.	96.68	10	1	2	-0.00280629	-2.12319	6.85488	0.922628			13	18.3254	18.0396	3	0.1128	0.123883	0.149447	0.00867936	-0.0402449	0.0798196	0.00876492	0.2168	0.167883	0.165447	0.176679	-0.0202449	0.0958196	0.124765	0.0776016	1
439	1	carbamoyl-phosphate synthase [ammonia], mitochondrial isoform a precursor [Homo sapiens]	gi|169790915	SVGEVMAIGR	iTRAQ8plex@N-term; Methyl(S)@1		1335.75	2		Can.	95.42	13	1	3	0.0626242	46.8832	3.68771	0.000627849			1	33.4298	33.4204	1		0.267848							0.311848							0
440	1	carbamoyl-phosphate synthase [ammonia], mitochondrial isoform a precursor [Homo sapiens]	gi|169790915	SVGEVMAIGR	iTRAQ8plex@N-term; Oxidation(M)@6		1337.73	2		Can.	99	14	1	2	-0.00669745	-5.00659	5.6554	0.0582834			15	18.0079	18.0396	2	-0.305169	-0.119544	0.0187084	-1.10753	-0.0612508	-0.0243017	-0.390951	-0.201169	-0.0755444	0.0347084	-0.939535	-0.0412508	-0.00830166	-0.274951	0.337503	0
441	1	carbamoyl-phosphate synthase [ammonia], mitochondrial isoform a precursor [Homo sapiens]	gi|169790915	SVGEVMAIGR	iTRAQ8plex@N-term; Dehydrated(S)@1; Carbamidomethyl(E)@4		1360.74	3		Can.	94.41	13	1	2	-0.00834984	-6.13623	4.53144	0.00438115			1	33.7131	33.6707	1		0.0374257			0.123873				0.0814257			0.143873			0.0441568	0
442	1	carbamoyl-phosphate synthase [ammonia], mitochondrial isoform a precursor [Homo sapiens]	gi|169790915	SVGEVMAIGR	iTRAQ8plex@N-term; iTRAQ8plex(S)@1		1625.94	2		Can.	97.1	13	1	3	-0.00102644	-0.631291	4.58095	0.00491016			1	15.2688	15.3106	1	-0.167672	-0.0139018	0.146873	-0.14046	-0.0736878	0.0502475	-0.111798	-0.0636722	0.0300983	0.162873	0.02754	-0.0536878	0.0662475	0.00420173	0.0766265	0
443	1	carbamoyl-phosphate synthase [ammonia], mitochondrial isoform a precursor [Homo sapiens]	gi|169790915	SVTGWK	iTRAQ8plex@N-term; iTRAQ8plex(K)@6		1284.77	2	1	Can.	92.75	10	1	2	-0.00466499	-3.63101	6.33657	1			10	12.2231	12.2465	1	-0.397418	-0.102541	0.0485412	-2	-0.0232928	-0.0839242	-0.473851	-0.293418	-0.0585408	0.0645413	-1.832	-0.00329283	-0.0679242	-0.357851	0.665178	0
444	1	carbamoyl-phosphate synthase [ammonia], mitochondrial isoform a precursor [Homo sapiens]	gi|169790915	SVTGWKEIEYEVVR	iTRAQ8plex@N-term; iTRAQ8plex(K)@6	missed K-E@6	2302.28	3		Under	99	18	1	3	-0.00586347	-2.54681	5.63588	1			7	30.9367	30.9701	2	-0.783742	-0.110759	-0.235816	-1.37075	-0.0871585	-0.0812491	-0.387427	-0.679742	-0.0667593	-0.219816	-1.20275	-0.0671585	-0.065249	-0.271427	0.427822	1
445	1	carbamoyl-phosphate synthase [ammonia], mitochondrial isoform a precursor [Homo sapiens]	gi|169790915	TAVDSGIPLLT	iTRAQ8plex@N-term	cleaved T-N@C-term	1389.8	2		Over	99	12	1	2	-0.00333364	-2.39864	5.67778	1			10	29.2337	29.2175	2	-0.153949	-0.269125	-0.199398	-1.0641	-0.142317	-0.297713	-0.716565	-0.0499493	-0.225125	-0.183398	-0.896105	-0.122317	-0.281713	-0.600565	0.302687	0
446	1	carbamoyl-phosphate synthase [ammonia], mitochondrial isoform a precursor [Homo sapiens]	gi|169790915	TAVDSGIPLLTN	iTRAQ8plex@N-term	cleaved N-F@C-term	1503.85	2		Over	99	15	1	2	-0.00741648	-4.93168	5.86539	1			4	23.4806	23.3287	1	-0.244037	-0.101049	-0.0572897	-0.0674385	-0.192377	-0.0820801	-0.287123	-0.140037	-0.0570485	-0.0412896	0.100561	-0.172377	-0.0660801	-0.171123	0.0959516	0
447	1	carbamoyl-phosphate synthase [ammonia], mitochondrial isoform a precursor [Homo sapiens]	gi|169790915	TAVDSGIPLLTNF	iTRAQ8plex@N-term	cleaved F-Q@C-term	1650.91	2		Over	99	14	1	2	-0.0120204	-7.28106	5.33694	1			3	35.8965	35.9315	1	0.0611832	0.00938417	0.0918853	-0.141857	0.1209	0.0310783	-0.167785	0.165183	0.0533842	0.107885	0.0261432	0.1409	0.0470783	-0.0517849	0.0742498	0
448	1	carbamoyl-phosphate synthase [ammonia], mitochondrial isoform a precursor [Homo sapiens]	gi|169790915	TAVDSGIPLLTNFQV	iTRAQ8plex@N-term	cleaved V-T@C-term	1878.04	2		Over	99	19	1	2	-0.000330348	-0.1759	5.41468	0.859034			7	28.5902	28.6069	1	-0.169238	-0.117395	-0.0335423	-0.715593	-0.110167	-0.118949	-0.971208	-0.0652376	-0.0733945	-0.0175422	-0.547593	-0.0901674	-0.102949	-0.855208	0.32181	0
449	1	carbamoyl-phosphate synthase [ammonia], mitochondrial isoform a precursor [Homo sapiens]	gi|169790915	TAVDSGIPLLTNFQV	iTRAQ8plex@N-term; Deamidated(N)@12	cleaved V-T@C-term	1879.02	3		Over	99	15	1	2	-0.00774587	-4.12228	4.62979	0.140966			2	30.9801	30.9029	1																0
450	1	carbamoyl-phosphate synthase [ammonia], mitochondrial isoform a precursor [Homo sapiens]	gi|169790915	TAVDSGIPLLTNFQVT	iTRAQ8plex@N-term	cleaved T-K@C-term	1979.09	2		Over	99	15	1	2	-0.00270573	-1.36716	5.57041	0.935402			7	27.8651	27.8752	2	-0.225436	-0.255678	-0.125129	-0.555372	-0.16685	-0.147727	-0.652643	-0.121436	-0.211678	-0.109129	-0.387372	-0.14685	-0.131727	-0.536643	0.164279	0
451	1	carbamoyl-phosphate synthase [ammonia], mitochondrial isoform a precursor [Homo sapiens]	gi|169790915	TAVDSGIPLLTNFQVT	iTRAQ8plex@N-term; Deamidated(N)@12	cleaved T-K@C-term	1980.07	3		Over	93.87	11	1	3	0.00194316	0.981358	4.40963	0.0645979			1	30.0228	30.0083	1	-0.0819444	-0.107538	0.150718		-0.0337812	0.0111351	-0.26473	0.0220556	-0.0635378	0.166718		-0.0137812	0.0271351	-0.14873	0.105212	0
452	1	carbamoyl-phosphate synthase [ammonia], mitochondrial isoform a precursor [Homo sapiens]	gi|169790915	TAVDSGIPLLTNFQVTK	No iTRAQ8plex@N-term; iTRAQ8plex(K)@17		2107.18	2		Can.	99	11	1	3	0.00210471	0.998826	5.52976	0.114584			10	28.8206	28.917	1	-0.351314	-0.0683427	-0.0459511	-0.529561	0.0788793	0.142627	-0.292697	-0.247314	-0.0243427	-0.0299511	-0.361561	0.0988793	0.158627	-0.176697	0.187569	0
453	1	carbamoyl-phosphate synthase [ammonia], mitochondrial isoform a precursor [Homo sapiens]	gi|169790915	TAVDSGIPLLTNFQVTK	No iTRAQ8plex@N-term; Deamidated(N)@12; iTRAQ8plex(K)@17		2108.17	3		Can.	99	13	1	3	0.00281362	1.33463	4.92186	0.0282634			5	63.7883	63.8882	1	-0.274713	-0.0711113	-0.206556	-0.341231	-0.00261279	0.0363023	-0.344128	-0.170713	-0.0271112	-0.190556	-0.173231	0.0173872	0.0523023	-0.228128	0.11344	0
454	1	carbamoyl-phosphate synthase [ammonia], mitochondrial isoform a precursor [Homo sapiens]	gi|169790915	TAVDSGIPLLTNFQVTK	Delta:H(2)C(2)@N-term; iTRAQ8plex(K)@17		2133.2	2		Can.	98.34	12	1	3	0.00619789	2.90544	4.54261	0.0118027			1	28.9224	28.885	1	0.134064	0.0895533			0.169275	0.305008		0.238064	0.133553			0.189275	0.321008		0.0794673	0
455	1	carbamoyl-phosphate synthase [ammonia], mitochondrial isoform a precursor [Homo sapiens]	gi|169790915	TAVDSGIPLLTNFQVTK	Carbamyl@N-term; iTRAQ8plex(K)@17		2150.19	2		Can.	99	15	1	2	-0.00145056	-0.67462	4.60755	0.0137062			3	67.2247	67.2298	2																0
456	1	carbamoyl-phosphate synthase [ammonia], mitochondrial isoform a precursor [Homo sapiens]	gi|169790915	TAVDSGIPLLTNFQVTK	iTRAQ8plex@N-term; iTRAQ8plex(K)@17		2411.39	2	1	Can.	99	21	2	3	-0.00112521	-0.466623	6.25251	0.605168			14	24.002	23.9733	2	-0.700202	-0.0707836	0.0567886	-1.91897	0.0548014	0.0713403	-0.304677	-0.596202	-0.0267835	0.0727887	-1.75097	0.0748014	0.0873403	-0.188677	0.671088	0.75
457	1	carbamoyl-phosphate synthase [ammonia], mitochondrial isoform a precursor [Homo sapiens]	gi|169790915	TAVDSGIPLLTNFQVTK	iTRAQ8plex@N-term; Deamidated(N)@12; iTRAQ8plex(K)@17		2412.37	3		Can.	99	20	2	3	-0.000433471	-0.179687	5.68207	0.162718			12	25.7485	25.8346	1	-0.475962	-0.0815845	0.0485447	-0.665891	-0.0396303	-0.0222134	-0.322104	-0.371962	-0.0375845	0.0645448	-0.497891	-0.0196303	-0.00621334	-0.206104	0.212011	0
458	1	carbamoyl-phosphate synthase [ammonia], mitochondrial isoform a precursor [Homo sapiens]	gi|169790915	TAVDSGIPLLTNFQVTK	iTRAQ8plex@N-term; Deamidated(N)@12; Deamidated(Q)@14; iTRAQ8plex(K)@17		2413.36	4		Can.	99	16	1	3	0.0226582	9.38867	5.17083	0.0501415			1	32.1891	32.1526	1	-0.595283	0.0271706	0.0728316	-0.862488	0.067056	0.0969475	-0.355689	-0.491283	0.0711706	0.0888317	-0.694488	0.087056	0.112948	-0.239689	0.329708	0
459	1	carbamoyl-phosphate synthase [ammonia], mitochondrial isoform a precursor [Homo sapiens]	gi|169790915	TAVDSGIPLLTNFQVTK	iTRAQ8plex@N-term; Pro->pyro-Glu(P)@8; iTRAQ8plex(K)@17		2425.37	3		Can.	99	12	1	3	-0.0076815	-3.16715	4.47761	0.010162			1	64.558	64.5166	1	-0.4035	-0.0904046	-0.173308	-0.451594	0.0167589	0.011315	-0.41808	-0.2995	-0.0464046	-0.157308	-0.283594	0.0367589	0.027315	-0.30208	0.152938	0
460	1	carbamoyl-phosphate synthase [ammonia], mitochondrial isoform a precursor [Homo sapiens]	gi|169790915	TAVDSGIPLLTNFQVTK	iTRAQ8plex@N-term; Oxidation(N)@12; iTRAQ8plex(K)@17		2427.38	3		Can.	99	12	1	3	-0.0557848	-22.9815	4.00894	0.00345388			1	28.295	28.2456	1	-0.212635	-0.0693751	-0.023376	-0.229226	-0.0214712	0.0447173	-0.194268	-0.108635	-0.025375	-0.00737594	-0.0612263	-0.00147123	0.0607173	-0.0782683	0.0563409	0
461	1	carbamoyl-phosphate synthase [ammonia], mitochondrial isoform a precursor [Homo sapiens]	gi|169790915	TFEESFQK	No iTRAQ8plex@N-term; iTRAQ8plex(K)@8		1318.67	2		Can.	99	12	1	2	-0.000358912	-0.272177	5.59341	0.126822			6	16.6844	16.6205	1	-0.296327	-0.431559	-0.256197	-1.19455	-0.120481	0.0252633	-0.58834	-0.192327	-0.387559	-0.240197	-1.02655	-0.100481	0.0412633	-0.47234	0.347761	0
462	1	carbamoyl-phosphate synthase [ammonia], mitochondrial isoform a precursor [Homo sapiens]	gi|169790915	TFEESFQK	Carbamyl@N-term; iTRAQ8plex(K)@8		1361.68	2		Can.	93.44	10	1	2	0.00122185	0.897313	5.00798	0.0329433			3	22.1041	22.1309	1	-0.27277	-0.222601	-0.136989	-0.684303	0.0682271	0.0733601	-0.698435	-0.16877	-0.178601	-0.120989	-0.516303	0.0882271	0.0893602	-0.582436	0.264817	0
463	1	carbamoyl-phosphate synthase [ammonia], mitochondrial isoform a precursor [Homo sapiens]	gi|169790915	TFEESFQK	iTRAQ8plex@N-term; iTRAQ8plex(K)@8		1622.88	2	1	Can.	99	14	1	2	-0.00138104	-0.850983	6.39399	0.801257			8	16.997	17.0104	1	-0.442686	-0.151653	0.035107	-2	-0.020939	-0.0193163	-0.449339	-0.338686	-0.107653	0.051107	-1.832	-0.000938958	-0.00331632	-0.333339	0.665394	1
464	1	carbamoyl-phosphate synthase [ammonia], mitochondrial isoform a precursor [Homo sapiens]	gi|169790915	TFEESFQK	iTRAQ8plex@N-term; Oxidation(F)@2; iTRAQ8plex(K)@8		1638.87	3		Can.	98.15	14	1	2	-0.0341109	-20.8137	5.08103	0.0389779			1	17.002	17.0706	1	-0.0662837	-0.0503977	0.0292965	-0.345639	0.021054	-0.020652	-0.159898	0.0377163	-0.00639769	0.0452965	-0.177639	0.041054	-0.00465196	-0.0438981	0.078552	0
465	1	carbamoyl-phosphate synthase [ammonia], mitochondrial isoform a precursor [Homo sapiens]	gi|169790915	TGLAAGAK	iTRAQ8plex@N-term; iTRAQ8plex(K)@8	cleaved I-T@N-term	1295.8	3		Over	98.52	11	1	3	-0.00284395	-2.19474	5.56018	1			8	13.282	13.1629	1	-0.090227	-0.374668	-0.102214	-0.901475	-0.231734	-0.40056	-0.784026	0.013773	-0.330668	-0.0862142	-0.733475	-0.211734	-0.38456	-0.668026	0.280015	0
466	1	carbamoyl-phosphate synthase [ammonia], mitochondrial isoform a precursor [Homo sapiens]	gi|169790915	TGLGGYPEAITDPAYK	iTRAQ8plex@N-term; iTRAQ8plex(K)@16	cleaved N-T@N-term	2260.22	3		Over	99	18	1	3	-0.0204951	-9.06775	5.2333	1			4	29.0331	29.1177	1	-0.239616	-0.0590682	0.114378	-0.665712	-0.0270216	-0.0126016	-0.402305	-0.135616	-0.0150682	0.130378	-0.497712	-0.00702164	0.00339843	-0.286305	0.21296	0
467	1	carbamoyl-phosphate synthase [ammonia], mitochondrial isoform a precursor [Homo sapiens]	gi|169790915	TLGVDFIDVATK	No iTRAQ8plex@N-term; iTRAQ8plex(K)@12		1581.89	2		Can.	99	15	1	2	-0.00248772	-1.57262	5.95316	0.215916			12	57.355	57.2381	1																0
468	1	carbamoyl-phosphate synthase [ammonia], mitochondrial isoform a precursor [Homo sapiens]	gi|169790915	TLGVDFIDVATK	Delta:H(2)C(2)@N-term; iTRAQ8plex(K)@12		1607.91	2		Can.	98.78	13	1	2	-0.0408978	-25.4354	5.23486	0.0413029			3	30.4502	30.4054	1	-0.393111	-0.248497	-0.134718	-0.616926	-0.105511	-0.0515846	-0.243183	-0.289111	-0.204497	-0.118718	-0.448926	-0.0855114	-0.0355846	-0.127183	0.141895	0
469	1	carbamoyl-phosphate synthase [ammonia], mitochondrial isoform a precursor [Homo sapiens]	gi|169790915	TLGVDFIDVATK	Carbamyl@N-term; iTRAQ8plex(K)@12		1624.9	2		Can.	99	16	1	2	-0.0053073	-3.26624	5.00516	0.0243382			5	29.2659	29.2139	1	-0.179893	-0.00442798	-0.381446	-0.429618	0.00815969	0.13824	-0.310525	-0.0758927	0.0395721	-0.365446	-0.261618	0.0281597	0.15424	-0.194525	0.185542	0
470	1	carbamoyl-phosphate synthase [ammonia], mitochondrial isoform a precursor [Homo sapiens]	gi|169790915	TLGVDFIDVATK	iTRAQ8plex@N-term; iTRAQ8plex(K)@12		1886.1	2	1	Can.	99	18	1	3	0.000649092	0.344146	6.46821	0.706867			13	22.8099	22.8549	2	-0.440511	-0.0673307	0.0756473	-2	-0.00243849	3.7782e-05	-0.868385	-0.336511	-0.0233307	0.0916473	-1.832	0.0175615	0.0160378	-0.752385	0.696398	0.615385
471	1	carbamoyl-phosphate synthase [ammonia], mitochondrial isoform a precursor [Homo sapiens]	gi|169790915	TLGVDFIDVATK	iTRAQ8plex@N-term; Methyl(D)@8; iTRAQ8plex(K)@12		1900.11	3		Can.	98.29	12	1	3	-0.0384496	-20.2354	4.68242	0.0115758			2	29.8592	29.9093	2		-0.131638	0.00514446	-0.517953	-0.0361151	-0.0909294	-0.511746		-0.0876384	0.0211445	-0.349953	-0.0161151	-0.0749294	-0.395746	0.177263	0
472	1	carbamoyl-phosphate synthase [ammonia], mitochondrial isoform a precursor [Homo sapiens]	gi|169790915	TLGVDFIDVATKV	iTRAQ8plex@N-term; iTRAQ8plex(K)@12	cleaved V-M@C-term; missed K-V@12	1985.17	4		Under	99	17	1	3	-0.00143097	-0.720831	5.56816	1			3	66.6737	66.6591	1	-0.0902022	-0.421988	-0.165826	-1.2923	-0.277084	-0.368854	-2	0.0137978	-0.377988	-0.149826	-1.1243	-0.257084	-0.352854	-1.884	0.674568	0
473	1	carbamoyl-phosphate synthase [ammonia], mitochondrial isoform a precursor [Homo sapiens]	gi|169790915	TLNEALEFAK	iTRAQ8plex@N-term; iTRAQ8plex(K)@10	cleaved N-T@N-term	1743	3		Over	99	13	1	3	-0.00906003	-5.19794	4.92428	1			5	27.4645	27.5179	2	0.0792533	0.0449637	0.0653836	-0.0523378	0.123248	0.0259413	0.125386	0.183253	0.0889637	0.0813836	0.115662	0.143248	0.0419413	0.241386	0.0675735	0
474	1	carbamoyl-phosphate synthase [ammonia], mitochondrial isoform a precursor [Homo sapiens]	gi|169790915	TPQFVTEVIK	iTRAQ8plex@N-term; iTRAQ8plex(K)@10	cleaved I-T@N-term	1769.05	3		Over	99	15	1	2	-0.0238272	-13.4689	4.6482	1			1	23.6629	23.6199	1	-0.23517	-0.472397	-0.201407	-0.664656	-0.153195	-0.219284	-0.4217	-0.13117	-0.428396	-0.185407	-0.496656	-0.133195	-0.203283	-0.3057	0.145675	0
475	1	carbamoyl-phosphate synthase [ammonia], mitochondrial isoform a precursor [Homo sapiens]	gi|169790915	TSACFEPSLDYMVTK	No iTRAQ8plex@N-term; Carbamidomethyl(C)@4; iTRAQ8plex(K)@15		2051.99	3		Can.	99	16	1	3	0.00562214	2.73985	5.91265	0.236923			8	27.9268	27.9586	1	-0.330262	-0.292927	-0.133464	-1.45963	0.0128199	0.0995014	-0.290647	-0.226262	-0.248927	-0.117464	-1.29163	0.0328199	0.115501	-0.174647	0.46881	0
476	1	carbamoyl-phosphate synthase [ammonia], mitochondrial isoform a precursor [Homo sapiens]	gi|169790915	TSACFEPSLDYMVTK	Delta:H(2)C(2)@N-term; Carbamidomethyl(C)@4; iTRAQ8plex(K)@15		2078	3		Can.	94.01	12	1	2	-0.0292882	-14.0944	4.64797	0.0128802			1	32.4509	32.336	1																0
477	1	carbamoyl-phosphate synthase [ammonia], mitochondrial isoform a precursor [Homo sapiens]	gi|169790915	TSACFEPSLDYMVTK	Carbamyl@N-term; Carbamidomethyl(C)@4; iTRAQ8plex(K)@15		2094.99	3		Can.	99	14	1	2	0.00434182	2.07248	4.55267	0.0103424			4	31.7123	31.7833	1																0
478	1	carbamoyl-phosphate synthase [ammonia], mitochondrial isoform a precursor [Homo sapiens]	gi|169790915	TSACFEPSLDYMVTK	iTRAQ8plex@N-term; Carbamidomethyl(C)@4; iTRAQ8plex(K)@15		2356.19	3	1	Can.	99	18	1	3	-1.00718	-427.461	6.32945	0.61859			13	23.3675	23.0851	3	-0.31608	-0.104166	-0.0526456	-0.394689	-0.101098	-0.0886142	-0.30672	-0.21208	-0.0601661	-0.0366456	-0.226689	-0.0810978	-0.0726142	-0.19072	0.0805407	0.666667
479	1	carbamoyl-phosphate synthase [ammonia], mitochondrial isoform a precursor [Homo sapiens]	gi|169790915	TSACFEPSLDYMVTK	iTRAQ8plex@N-term; Carbamidomethyl(C)@4; Amino(Y)@11; iTRAQ8plex(K)@15		2371.2	4		Can.	99	13	2	3	-0.0190171	-8.02003	5.15855	0.0417354			1	27.1428	27.1711	1	-0.309122	-0.153284	-0.0435703	-0.389806	-0.123924	-0.185579	-0.338214	-0.205122	-0.109283	-0.0275702	-0.221806	-0.103924	-0.169579	-0.222214	0.0736543	0
480	1	carbamoyl-phosphate synthase [ammonia], mitochondrial isoform a precursor [Homo sapiens]	gi|169790915	TSACFEPSLDYMVTK	iTRAQ8plex@N-term; Carbamidomethyl(C)@4; Oxidation(M)@12; iTRAQ8plex(K)@15		2372.19	4		Can.	99	12	2	3	0.00180686	0.761686	5.43858	0.0795294			9	29.0431	28.9919	1	-0.204254	-0.0706206	-0.0135907	-0.283612	0.0090955	-0.0559122	-0.0841231	-0.100254	-0.0266205	0.00240935	-0.115612	0.0290955	-0.0399122	0.0318769	0.0587857	0
481	1	carbamoyl-phosphate synthase [ammonia], mitochondrial isoform a precursor [Homo sapiens]	gi|169790915	TSINVVR	iTRAQ8plex@N-term		1091.66	1	1	Can.	99	12	2	2	-0.0039576	-3.6253	6.06246	0.908838			7	12.5728	12.6609	1	-0.327754	-0.0486237	0.0702031	-1.12739	-0.0819357	-0.128457	-0.409393	-0.223754	-0.00462363	0.0862031	-0.95939	-0.0619357	-0.112457	-0.293393	0.34849	0
482	1	carbamoyl-phosphate synthase [ammonia], mitochondrial isoform a precursor [Homo sapiens]	gi|169790915	TSINVVR	iTRAQ8plex@N-term; Deamidated(N)@4		1092.64	2		Can.	99	12	2	2	-0.00224669	-2.05619	5.06378	0.0911617			3	13.4779	13.4392	1	0.0435434	0.226928	0.0979729	-0.32204	-0.0534345	-0.0721147	-0.135281	0.147543	0.270928	0.113973	-0.15404	-0.0334345	-0.0561147	-0.0192813	0.144998	0
483	1	carbamoyl-phosphate synthase [ammonia], mitochondrial isoform a precursor [Homo sapiens]	gi|169790915	TSVLPKPALV	iTRAQ8plex@N-term; iTRAQ8plex(K)@6	cleaved I-T@N-term; cleaved V-A@C-term	1632.04	4		Over	94.87	11	1	3	-0.000705282	-0.432147	4.95527	1			4	22.6792	22.6698	3	-0.185535	-0.630707	-0.304094	-1.04899	-0.520448	-0.702181	-0.860059	-0.0815352	-0.586707	-0.288094	-0.88099	-0.500448	-0.686181	-0.744059	0.275879	0
484	1	carbamoyl-phosphate synthase [ammonia], mitochondrial isoform a precursor [Homo sapiens]	gi|169790915	TSVLPKPALVASR	No iTRAQ8plex@N-term; iTRAQ8plex(K)@6	cleaved I-T@N-term	1642.01	3		Over	99	17	1	2	0.0027394	1.66832	5.11504	0.203756			3	15.3654	15.3704	1	-0.0648731	-0.260317	-0.129726	-1.12775	-0.0126239	-0.165327	-0.42839	0.0391269	-0.216317	-0.113726	-0.959754	0.00737605	-0.149327	-0.31239	0.338386	0
485	1	carbamoyl-phosphate synthase [ammonia], mitochondrial isoform a precursor [Homo sapiens]	gi|169790915	TSVLPKPALVASR	iTRAQ8plex@N-term; iTRAQ8plex(K)@6	cleaved I-T@N-term	1946.21	3		Over	99	11	1	3	0.00189815	0.975304	5.70698	0.796244			9	16.3694	16.1963	2	-0.19911	-0.209232	-0.00777071	-1.00363	-0.136923	-0.170503	-0.668916	-0.0951098	-0.165231	0.00822931	-0.835632	-0.116923	-0.154503	-0.552916	0.304318	0
486	1	carbamoyl-phosphate synthase [ammonia], mitochondrial isoform a precursor [Homo sapiens]	gi|169790915	TVLMNPNIASVQTN	iTRAQ8plex@N-term	cleaved N-E@C-term	1804.97	2		Over	99	15	1	2	0.002979	1.65045	4.75991	1			1	23.6616	23.6072	1																0
487	1	carbamoyl-phosphate synthase [ammonia], mitochondrial isoform a precursor [Homo sapiens]	gi|169790915	TVLMNPNIASVQTNEVGLK	No iTRAQ8plex@N-term; iTRAQ8plex(K)@19		2331.28	2		Can.	99	15	1	3	-0.000335914	-0.14409	5.63865	0.123667			7	21.3914	21.4114	1	-0.325716	-0.265787	-0.135507	-0.699799	0.0853191	0.104587	-0.265989	-0.221716	-0.221787	-0.119507	-0.531799	0.105319	0.120587	-0.149989	0.221835	0
488	1	carbamoyl-phosphate synthase [ammonia], mitochondrial isoform a precursor [Homo sapiens]	gi|169790915	TVLMNPNIASVQTNEVGLK	No iTRAQ8plex@N-term; Deamidated(N)@14; iTRAQ8plex(K)@19		2332.26	3		Can.	99	18	2	2	-0.00290488	-1.24552	5.18453	0.0434647			6	24.6842	24.626	1			0.0364824		0.14425	0.287732				0.0524824		0.16425	0.303732		0.125879	0
489	1	carbamoyl-phosphate synthase [ammonia], mitochondrial isoform a precursor [Homo sapiens]	gi|169790915	TVLMNPNIASVQTNEVGLK	No iTRAQ8plex@N-term; Deamidated(N)@7; Deamidated(N)@14; iTRAQ8plex(K)@19		2333.25	4		Can.	99	15	2	2	0.0108906	4.66758	4.26609	0.00524439			1	25.624	25.629	1																0
490	1	carbamoyl-phosphate synthase [ammonia], mitochondrial isoform a precursor [Homo sapiens]	gi|169790915	TVLMNPNIASVQTNEVGLK	No iTRAQ8plex@N-term; Oxidation(M)@4; Deamidated(N)@5; iTRAQ8plex(K)@19		2348.26	4		Can.	99	13	1	3	0.0233835	9.95781	4.69418	0.0140536			1	24.7498	24.7665	1	-0.0535171	-0.0816661	0.0241148	-0.0998141	0.0550448	0.0406909	-0.0851652	0.0504829	-0.0376661	0.0401149	0.0681859	0.0750448	0.0566909	0.0308348	0.0376943	0
491	1	carbamoyl-phosphate synthase [ammonia], mitochondrial isoform a precursor [Homo sapiens]	gi|169790915	TVLMNPNIASVQTNEVGLK	No iTRAQ8plex@N-term; Oxidation(P)@6; Deamidated(N)@7; Deamidated(N)@14; iTRAQ8plex(K)@19		2349.24	5		Can.	95.67	13	1	3	0.0578202	24.6123	3.68797	0.00138541			1	51.2433	51.255	1																0
492	1	carbamoyl-phosphate synthase [ammonia], mitochondrial isoform a precursor [Homo sapiens]	gi|169790915	TVLMNPNIASVQTNEVGLK	Carbamyl@N-term; Ammonia-loss(N)@5; iTRAQ8plex(K)@19		2357.26	3		Can.	99	16	1	2	-0.00103307	-0.438251	4.36071	0.00652096			1	63.0028	62.9444	1																0
493	1	carbamoyl-phosphate synthase [ammonia], mitochondrial isoform a precursor [Homo sapiens]	gi|169790915	TVLMNPNIASVQTNEVGLK	iTRAQ8plex@N-term; iTRAQ8plex(K)@19		2635.48	2	1	Can.	99	23	1	3	6.79291e-05	0.0257748	6.18803	0.43816			15	26.2883	26.178	2	-0.399637	-0.229519	0.0278794	-1.04347	-0.0245545	-0.0837051	-0.438294	-0.295637	-0.185519	0.0438794	-0.875468	-0.00455455	-0.0677051	-0.322294	0.311517	0.833333
494	1	carbamoyl-phosphate synthase [ammonia], mitochondrial isoform a precursor [Homo sapiens]	gi|169790915	TVLMNPNIASVQTNEVGLK	iTRAQ8plex@N-term; Deamidated(N)@14; iTRAQ8plex(K)@19		2636.47	3		Can.	99	22	1	3	0.000723487	0.274415	5.97492	0.268239			14	21.2638	21.2789	2	-0.359414	-0.121182	0.0281258	-1.25603	-0.0298987	-0.0443357	-0.400933	-0.255414	-0.0771817	0.0441258	-1.08803	-0.00989866	-0.0283357	-0.284933	0.392925	0
495	1	carbamoyl-phosphate synthase [ammonia], mitochondrial isoform a precursor [Homo sapiens]	gi|169790915	TVLMNPNIASVQTNEVGLK	iTRAQ8plex@N-term; Deamidated(Q)@12; Deamidated(N)@14; iTRAQ8plex(K)@19		2637.45	4		Can.	99	15	1	4	0.0171643	6.50791	5.39624	0.0707685			2	24.8876	24.9477	1	-0.339052	-0.135573	-0.084177	-0.873241	-0.0176636	-0.137874	-0.454532	-0.235052	-0.0915725	-0.068177	-0.705241	0.00233641	-0.121874	-0.338532	0.240934	0
496	1	carbamoyl-phosphate synthase [ammonia], mitochondrial isoform a precursor [Homo sapiens]	gi|169790915	TVLMNPNIASVQTNEVGLK	iTRAQ8plex@N-term; Methyl+Deamidated(Q)@12; Deamidated(N)@14; iTRAQ8plex(K)@19		2651.47	4		Can.	99	15	1	3	-0.00342245	-1.29078	4.85003	0.0201204			1	26.5189	26.4026	1	-0.143766	-0.00309313	0.0218431	-0.410398	0.0190843	-0.076577	-0.180278	-0.0397656	0.0409069	0.0378432	-0.242398	0.0390843	-0.0605769	-0.0642777	0.100685	0
497	1	carbamoyl-phosphate synthase [ammonia], mitochondrial isoform a precursor [Homo sapiens]	gi|169790915	TVLMNPNIASVQTNEVGLK	iTRAQ8plex@N-term; Oxidation(M)@4; iTRAQ8plex(K)@19		2651.48	3		Can.	99	14	1	4	0.00261197	0.9851	4.46942	0.00837585			2	45.3971	45.3641	1	-0.504854	-0.000849572	0.0665972	-0.300703	-0.000217332	-0.129376	-0.367285	-0.400854	0.0431505	0.0825972	-0.132703	0.0197827	-0.113376	-0.251285	0.174372	0
498	1	carbamoyl-phosphate synthase [ammonia], mitochondrial isoform a precursor [Homo sapiens]	gi|169790915	TVVVNCNPETV	iTRAQ8plex@N-term; Carbamidomethyl(C)@6	cleaved V-S@C-term	1534.8	3		Over	99	12	1	2	-0.000889086	-0.579286	5.00837	0.559765			2	21.4561	21.4052	1	0.021265	-0.160611	0.098642	-0.19264	-0.0393526	-0.0410228	-0.231966	0.125265	-0.11661	0.114642	-0.0246402	-0.0193526	-0.0250228	-0.115966	0.0974204	0
499	1	carbamoyl-phosphate synthase [ammonia], mitochondrial isoform a precursor [Homo sapiens]	gi|169790915	TVVVNCNPETV	iTRAQ8plex@N-term; Deamidated(N)@5; Carbamidomethyl(C)@6	cleaved V-S@C-term	1535.78	4		Over	99	12	1	2	-0.00213321	-1.38901	4.90404	0.440235			2	23.5467	23.6279	1																0
500	1	carbamoyl-phosphate synthase [ammonia], mitochondrial isoform a precursor [Homo sapiens]	gi|169790915	TVVVNCNPETVSTDFDE	iTRAQ8plex@N-term; Carbamidomethyl(C)@6	cleaved E-C@C-term	2229.04	3		Over	99	12	1	2	0.0139513	6.25888	3.62788	1			1	31.1539	31.159	1																0
501	1	carbamoyl-phosphate synthase [ammonia], mitochondrial isoform a precursor [Homo sapiens]	gi|169790915	TVVVNCNPETVSTDFDECDK	iTRAQ8plex@N-term; Carbamidomethyl(C)@6; Carbamidomethyl(C)@18; iTRAQ8plex(K)@20		2936.4	4	1	Can.	99	14	2	3	-0.00010721	-0.0365107	4.96459	0.445399			4	29.5444	29.488	1			0.0135682							0.0295682						0.75
502	1	carbamoyl-phosphate synthase [ammonia], mitochondrial isoform a precursor [Homo sapiens]	gi|169790915	TVVVNCNPETVSTDFDECDK	iTRAQ8plex@N-term; Deamidated(N)@5; Carbamidomethyl(C)@6; Carbamidomethyl(C)@18; iTRAQ8plex(K)@20		2937.38	5		Can.	99	18	2	3	0.00502388	1.71032	5.05982	0.554601			4	30.0999	30.1066	3		0.035457	0.0845452		-0.0346181		-0.189739		0.079457	0.100545		-0.0146181		-0.0737393	0.0815971	0
503	1	carbamoyl-phosphate synthase [ammonia], mitochondrial isoform a precursor [Homo sapiens]	gi|169790915	TVVVNCNPETVSTDFDECDKLYFEELSLER	No iTRAQ8plex@N-term; Carbamidomethyl(C)@6; Carbamidomethyl(C)@18; iTRAQ8plex(K)@20	missed K-L@20	3911.84	5		Under	99	13	1	4	0.0119245	3.04831	4.97625	0.125634			2	35.1536	35.1007	1	-0.509695	-0.255742	-0.0238848	-1.00399	0.0785757	0.157631	-0.153097	-0.405694	-0.211742	-0.00788478	-0.835993	0.0985757	0.173631	-0.037097	0.349956	0
504	1	carbamoyl-phosphate synthase [ammonia], mitochondrial isoform a precursor [Homo sapiens]	gi|169790915	TVVVNCNPETVSTDFDECDKLYFEELSLER	iTRAQ8plex@N-term; Carbamidomethyl(C)@6; Carbamidomethyl(C)@18; iTRAQ8plex(K)@20	missed K-L@20	4216.04	5		Under	99	20	1	4	0.00906339	2.14974	5.62509	0.559694			12	25.6766	25.6227	3	-0.172199	-0.10987	0.0179519	-0.883664	-0.010757	0.0360285	-0.300534	-0.0681995	-0.0658697	0.0339519	-0.715664	0.00924299	0.0520286	-0.184534	0.268698	0.666667
505	1	carbamoyl-phosphate synthase [ammonia], mitochondrial isoform a precursor [Homo sapiens]	gi|169790915	TVVVNCNPETVSTDFDECDKLYFEELSLER	iTRAQ8plex@N-term; Carbamidomethyl(C)@6; Deamidated(N)@7; Carbamidomethyl(C)@18; iTRAQ8plex(K)@20	missed K-L@20	4217.03	6		Under	99	15	1	5	0.0502713	11.921	5.25378	0.238032			5	65.5067	65.3991	2	0.0433874	-0.00989874	0.0602679	-0.311375	0.0355054	0.127949	-0.122897	0.147387	0.0341013	0.0762679	-0.143375	0.0555054	0.143949	-0.00689716	0.0997082	0
506	1	carbamoyl-phosphate synthase [ammonia], mitochondrial isoform a precursor [Homo sapiens]	gi|169790915	TVVVNCNPETVSTDFDECDKLYFEELSLER	iTRAQ8plex@N-term; Deamidated(N)@5; Carbamidomethyl(C)@6; Deamidated(N)@7; Carbamidomethyl(C)@18; iTRAQ8plex(K)@20	missed K-L@20	4218.01	7		Under	99	14	1	5	0.0384012	9.1041	4.76159	0.0766389			1	35.5129	35.4782	1	-0.664663	-0.255605	-0.19361	-0.711615	-0.178495	-0.165604	-0.531921	-0.560663	-0.211604	-0.17761	-0.543615	-0.158495	-0.149604	-0.415921	0.184479	0
507	1	carbamoyl-phosphate synthase [ammonia], mitochondrial isoform a precursor [Homo sapiens]	gi|169790915	VAPAQTLSNAEFQMLR	iTRAQ8plex@N-term	cleaved V-V@N-term	2079.11	2		Over	99	15	1	3	0.00704541	3.38867	5.06881	1			5	28.9535	28.8631	2	-0.00161854	0.124471	-0.0470791	0.113804	-0.0129478	0.0805424	0.189504	0.102381	0.168471	-0.0310791	0.281804	0.00705223	0.0965425	0.305504	0.127939	0
508	1	carbamoyl-phosphate synthase [ammonia], mitochondrial isoform a precursor [Homo sapiens]	gi|169790915	VAQAPWK	iTRAQ8plex@N-term; iTRAQ8plex(K)@7		1406.85	2	1	Can.	99	12	1	2	-0.00417563	-2.96807	6.32225	0.967413			7	18.292	18.3121	3	-0.42685	-0.135017	-0.00670479	-2	-0.0169025	-0.0410264	-0.41707	-0.32285	-0.0910172	0.00929522	-1.832	0.0030975	-0.0250264	-0.30107	0.661336	1
509	1	carbamoyl-phosphate synthase [ammonia], mitochondrial isoform a precursor [Homo sapiens]	gi|169790915	VAQAPWK	iTRAQ8plex@N-term; Oxidation(W)@6; iTRAQ8plex(K)@7		1422.84	3		Can.	92.44	11	1	2	-0.013823	-9.71505	4.84968	0.0325865			1	12.9587	12.6598	1	-0.0550031	-0.283971	-0.14679	-0.257605	-0.184687	-0.117529	-0.231178	0.0489969	-0.239971	-0.13079	-0.0896047	-0.164687	-0.101529	-0.115178	0.0875936	0
510	1	carbamoyl-phosphate synthase [ammonia], mitochondrial isoform a precursor [Homo sapiens]	gi|169790915	VFSEDEMK	iTRAQ8plex@N-term; iTRAQ8plex(K)@8	cleaved V-V@N-term	1591.84	3		Over	96.99	11	1	3	-0.000582567	-0.365971	4.82719	1			4	25.1019	25.2181	1	-0.00298891	-0.393652	-0.142707	-1.15654	-0.371605	-0.405009	-0.933584	0.101011	-0.349652	-0.126707	-0.988544	-0.351605	-0.389009	-0.817584	0.376238	0
511	1	carbamoyl-phosphate synthase [ammonia], mitochondrial isoform a precursor [Homo sapiens]	gi|169790915	VISHAISEHVEDAGVHSGDATLMLPT	iTRAQ8plex@N-term	cleaved T-Q@C-term	2989.51	2		Over	99	13	1	4	0.0189014	6.32257	4.66277	1			1	25.3166	25.2492	1	-0.0667707	-0.0848476	-0.153884	-0.107286	-0.0784894	-0.15038	-0.284394	0.0372293	-0.0408476	-0.137884	0.0607137	-0.0584894	-0.13438	-0.168394	0.089137	0
512	1	carbamoyl-phosphate synthase [ammonia], mitochondrial isoform a precursor [Homo sapiens]	gi|169790915	VISHAISEHVEDAGVHSGDATLMLPTQTI	iTRAQ8plex@N-term	cleaved I-S@C-term	3331.7	2		Over	99	17	1	4	0.00615274	1.84673	4.72115	1			1	63.362	63.2516	1	-0.3372	-0.216312	-0.17984	-0.365837	-0.00431247	-0.0712834	-0.407765	-0.2332	-0.172312	-0.16384	-0.197837	0.0156875	-0.0552834	-0.291765	0.104948	0
513	1	carbamoyl-phosphate synthase [ammonia], mitochondrial isoform a precursor [Homo sapiens]	gi|169790915	VISHAISEHVEDAGVHSGDATLMLPTQTISQGAIEK	No iTRAQ8plex@N-term; iTRAQ8plex(K)@36		4045.07	2		Can.	99	20	1	5	0.0181066	4.47621	5.66415	0.361328			6	24.454	24.4708	2	-0.414542	-0.242665	-0.121518	-1.00775	0.078331	0.170574	-0.260294	-0.310542	-0.198665	-0.105518	-0.839752	0.098331	0.186574	-0.144294	0.334394	0
514	1	carbamoyl-phosphate synthase [ammonia], mitochondrial isoform a precursor [Homo sapiens]	gi|169790915	VISHAISEHVEDAGVHSGDATLMLPTQTISQGAIEK	iTRAQ8plex@N-term; iTRAQ8plex(K)@36		4349.28	2	1	Can.	99	22	1	5	0.0175417	4.03324	5.69166	0.384962			24	21.4982	21.577	4	-0.430374	-0.0436312	0.0689695	-1.09762	0.0259466	-0.0218846	-0.23311	-0.326374	0.000368805	0.0849695	-0.929617	0.0459466	-0.00588454	-0.11711	0.358561	0.727273
515	1	carbamoyl-phosphate synthase [ammonia], mitochondrial isoform a precursor [Homo sapiens]	gi|169790915	VISHAISEHVEDAGVHSGDATLMLPTQTISQGAIEK	iTRAQ8plex@N-term; Deamidated(Q)@27; iTRAQ8plex(K)@36		4350.26	3		Can.	99	19	1	5	0.0406615	9.34691	5.25204	0.139893			2	61.0987	61.1104	2	-0.276025	0.100154	0.189628	-0.791452	0.0919007	0.214868	-0.221759	-0.172025	0.144154	0.205628	-0.623452	0.111901	0.230868	-0.105759	0.303352	0
516	1	carbamoyl-phosphate synthase [ammonia], mitochondrial isoform a precursor [Homo sapiens]	gi|169790915	VISHAISEHVEDAGVHSGDATLMLPTQTISQGAIEK	iTRAQ8plex@N-term; Oxidation(M)@23; iTRAQ8plex(K)@36		4365.27	3		Can.	99	14	1	6	0.0188746	4.32381	4.41657	0.0204328			2	20.9511	20.9104	1	-0.314734	-0.0759905	-0.162119	-0.258781	0.0300234	-0.182689	-0.26936	-0.210734	-0.0319904	-0.146119	-0.0907805	0.0500234	-0.166689	-0.15336	0.0899527	0
517	1	carbamoyl-phosphate synthase [ammonia], mitochondrial isoform a precursor [Homo sapiens]	gi|169790915	VISHAISEHVEDAGVHSGDATLMLPTQTISQGAIEK	iTRAQ8plex@N-term; Oxidation(M)@23; Deamidated(Q)@27; Deamidated(Q)@31; iTRAQ8plex(K)@36		4367.24	5		Can.	99	17	1	7	0.0765249	17.5225	3.66586	0.00362757			1	61.1863	61.1737	1	-0.356771	-0.0572752	0.152913	-0.562718	0.113815	0.0296313	-0.303445	-0.252771	-0.0132752	0.168913	-0.394718	0.133815	0.0456313	-0.187445	0.21128	0
518	1	carbamoyl-phosphate synthase [ammonia], mitochondrial isoform a precursor [Homo sapiens]	gi|169790915	VISHAISEHVEDAGVHSGDATLMLPTQTISQGAIEK	iTRAQ8plex@N-term; iTRAQ8plex(S)@7; iTRAQ8plex(K)@36		4653.48	3		Can.	92.51	12	1	6	0.0119477	2.56747	4.987	0.0759894			2	20.2276	20.3082	2	-0.487191	-0.144459	0.0772221	-0.716822	-0.0400254	-0.0176924	-0.365447	-0.383191	-0.100459	0.0932222	-0.548822	-0.0200254	-0.00169238	-0.249447	0.230994	0
519	1	carbamoyl-phosphate synthase [ammonia], mitochondrial isoform a precursor [Homo sapiens]	gi|169790915	VISHAISEHVEDAGVHSGDATLMLPTQTISQGAIEK	iTRAQ8plex@N-term; iTRAQ8plex(S)@7; Deamidated(Q)@27; iTRAQ8plex(K)@36		4654.47	4		Can.	97.94	12	1	7	0.0257688	5.53636	4.24512	0.013768			1	25.7099	25.8178	1	-0.317649	0.0198944	0.178475	-0.459317	-0.0557322	-0.0280555	-0.17952	-0.213649	0.0638945	0.194475	-0.291317	-0.0357322	-0.0120555	-0.0635199	0.163081	0
520	1	carbamoyl-phosphate synthase [ammonia], mitochondrial isoform a precursor [Homo sapiens]	gi|169790915	VLGTSVESIMATEDR	No iTRAQ8plex@N-term; Dethiomethyl(M)@10; Oxidation(D)@14		1574.78	3		Can.	98	13	1	2	0.00501983	3.18764	4.71172	0.0105456			2	23.6276	23.5902	1	0.0657533	0.281886		0.198746	0.0800363	0.293424	0.0402743	0.169753	0.325886		0.366746	0.100036	0.309424	0.156274	0.109336	0
521	1	carbamoyl-phosphate synthase [ammonia], mitochondrial isoform a precursor [Homo sapiens]	gi|169790915	VLGTSVESIMATEDR	No iTRAQ8plex@N-term		1606.79	1		Can.	99	21	1	2	0.000408561	0.254272	6.33614	0.44411			13	23.5088	23.5902	1	0.187376	0.0907524	0.0957174	0.141001	0.111412	0.0592396	-0.123067	0.291376	0.134752	0.111717	0.309001	0.131412	0.0752396	-0.00706687	0.113702	0
522	1	carbamoyl-phosphate synthase [ammonia], mitochondrial isoform a precursor [Homo sapiens]	gi|169790915	VLGTSVESIMATEDR	No iTRAQ8plex@N-term; Oxidation(M)@10		1622.78	2		Can.	99	16	1	2	0.00204918	1.26276	5.09615	0.0255565			2	38.4625	38.5381	1																0
523	1	carbamoyl-phosphate synthase [ammonia], mitochondrial isoform a precursor [Homo sapiens]	gi|169790915	VLGTSVESIMATEDR	Delta:H(2)C(2)@N-term		1632.8	1		Can.	99	19	1	2	0.000845471	0.517803	4.96768	0.0190122			2	54.5819	54.4782	1	-0.442828	-0.0612422	-0.133877	0.00844559	0.272539	-1.15908	-0.140486	-0.338828	-0.0172422	-0.117877	0.176446	0.292539	-1.14308	-0.0244857	0.475487	0
524	1	carbamoyl-phosphate synthase [ammonia], mitochondrial isoform a precursor [Homo sapiens]	gi|169790915	VLGTSVESIMATEDR	Delta:H(4)C(2)@N-term		1634.82	1		Can.	98.17	12	1	2	-0.00136138	-0.832741	4.37256	0.00482961			1	41.3319	41.2871	1																0
525	1	carbamoyl-phosphate synthase [ammonia], mitochondrial isoform a precursor [Homo sapiens]	gi|169790915	VLGTSVESIMATEDR	Carbamyl@N-term		1649.79	1		Can.	99	17	1	2	-0.0017178	-1.04122	5.15455	0.0292345			4	27.085	27.0478	1	-0.0386262	-0.0538119	-0.0232981	0.119346	-0.0809944	0.031383	-0.0702442	0.0653738	-0.00981189	-0.00729808	0.287346	-0.0609944	0.047383	0.0457558	0.112346	0
526	1	carbamoyl-phosphate synthase [ammonia], mitochondrial isoform a precursor [Homo sapiens]	gi|169790915	VLGTSVESIMATEDR	Carbamidomethyl@N-term; Carbamidomethyl(T)@4		1720.83	2		Can.	99	15	1	2	0.00840582	4.88475	4.30196	0.00410499			1	29.9048	29.9216	1																0
527	1	carbamoyl-phosphate synthase [ammonia], mitochondrial isoform a precursor [Homo sapiens]	gi|169790915	VLGTSVESIMATEDR	iTRAQ8plex@N-term		1910.99	1	1	Can.	99	23	1	2	-0.00354882	-1.85706	6.34074	0.448841			23	25.9174	25.6271	6	0.0678127	0.125005	0.0450294	-0.364807	-0.074844	-0.0104465	-0.127849	0.171813	0.169005	0.0610295	-0.196807	-0.054844	0.00555355	-0.0118495	0.12959	0.9
528	1	carbamoyl-phosphate synthase [ammonia], mitochondrial isoform a precursor [Homo sapiens]	gi|169790915	VLGTSVESIMATEDR	iTRAQ8plex@N-term; Oxidation(M)@10		1926.99	2		Can.	99	18	1	2	0.0100275	5.20372	4.82745	0.0137656			9	31.1586	31.167	1		0.217796	0.243546		0.320936	0.114942			0.261796	0.259546		0.340936	0.130942		0.0869154	0
529	1	carbamoyl-phosphate synthase [ammonia], mitochondrial isoform a precursor [Homo sapiens]	gi|169790915	VLILGSGGL	iTRAQ8plex@N-term	cleaved L-S@C-term	1131.72	2		Over	99	14	1	2	-0.00934768	-8.25973	4.50579	1			1	29.8236	29.7513	1	-0.130835		-0.0580339	0.0470173	-0.256789	-0.0741501		-0.0268346		-0.0420339	0.215017	-0.236789	-0.05815		0.161045	0
530	1	carbamoyl-phosphate synthase [ammonia], mitochondrial isoform a precursor [Homo sapiens]	gi|169790915	VLILGSGGLSIGQAGEFDYSGSQAVK	No iTRAQ8plex@N-term; Deamidated(Q)@13; iTRAQ8plex(K)@26		2857.5	3		Can.	99	8	1	3	0.0379559	13.2829	2.98137	0.000802419			1	71.714	71.6706	1																0
531	1	carbamoyl-phosphate synthase [ammonia], mitochondrial isoform a precursor [Homo sapiens]	gi|169790915	VLILGSGGLSIGQAGEFDYSGSQAVK	iTRAQ8plex@N-term; iTRAQ8plex(K)@26		3160.72	2	1	Can.	99	19	2	4	0.0100986	3.19503	5.96486	0.772489			127	29.9825	30.0656	22	-0.267248	-0.0228495	0.0163241	-0.912191	-0.00895708	-0.0955536	-0.377053	-0.163248	0.0211505	0.0323241	-0.744191	0.0110429	-0.0795536	-0.261053	0.275819	0.628099
532	1	carbamoyl-phosphate synthase [ammonia], mitochondrial isoform a precursor [Homo sapiens]	gi|169790915	VLILGSGGLSIGQAGEFDYSGSQAVK	iTRAQ8plex@N-term; Deamidated(Q)@23; iTRAQ8plex(K)@26		3161.71	3		Can.	99	13	2	4	0.0260788	8.24833	4.92818	0.0709923			16	31.7192	31.7626	7	-0.086895	0.044646	0.0131356	-0.282694	0.135688	0.0723639	-0.144977	0.017105	0.088646	0.0291357	-0.114694	0.155688	0.0883639	-0.0289773	0.0886318	0
533	1	carbamoyl-phosphate synthase [ammonia], mitochondrial isoform a precursor [Homo sapiens]	gi|169790915	VLILGSGGLSIGQAGEFDYSGSQAVK	iTRAQ8plex@N-term; Amino(Y)@19; iTRAQ8plex(K)@26		3175.73	3		Can.	92.02	12	1	4	0.0554316	17.4547	3.81564	0.00547873			1	24.8496	24.7003	1	-0.201825	-0.234543	-0.197171	-0.131907	-0.0498265	-0.0338147	-0.409242	-0.0978254	-0.190543	-0.181171	0.0360933	-0.0298265	-0.0178147	-0.293242	0.11658	0
534	1	carbamoyl-phosphate synthase [ammonia], mitochondrial isoform a precursor [Homo sapiens]	gi|169790915	VLILGSGGLSIGQAGEFDYSGSQAVK	iTRAQ8plex@N-term; Oxidation(F)@17; iTRAQ8plex(K)@26		3176.72	3		Can.	99	16	1	4	-0.00709935	-2.23481	3.99843	0.00834583			1	32.8069	32.8987	1	0.0381471				0.168877	-0.00472116	-0.0566377	0.142147				0.188877	0.0112789	0.0593623	0.079995	0
535	1	carbamoyl-phosphate synthase [ammonia], mitochondrial isoform a precursor [Homo sapiens]	gi|169790915	VLILGSGGLSIGQAGEFDYSGSQAVK	iTRAQ8plex@N-term; Deamidated(Q)@13; Oxidation(F)@17; iTRAQ8plex(K)@26		3177.7	4		Can.	99	19	2	4	0.035248	11.0923	4.59874	0.0332485			2	30.1139	30.0656	2	-0.323232	-0.22071	0.0240047	-0.864414	-0.135382	-0.174466	-0.598431	-0.219232	-0.17671	0.0400047	-0.696414	-0.115382	-0.158466	-0.482431	0.24824	0
536	1	carbamoyl-phosphate synthase [ammonia], mitochondrial isoform a precursor [Homo sapiens]	gi|169790915	VLILGSGGLSIGQAGEFDYSGSQAVK	iTRAQ8plex@N-term; Deamidated(Q)@13; Oxidation(Y)@19; Deamidated(Q)@23; iTRAQ8plex(K)@26		3178.69	5		Can.	98.25	12	2	4	0.00632678	1.99038	4.64352	0.0368602			1	30.1805	30.0824	1	-0.319882	-0.132459	-0.0261577	-0.349206	-0.0969577	-0.250697	-0.520314	-0.215882	-0.0884593	-0.0101577	-0.181206	-0.0769577	-0.234697	-0.404314	0.130453	0
537	1	carbamoyl-phosphate synthase [ammonia], mitochondrial isoform a precursor [Homo sapiens]	gi|169790915	VLILGSGGLSIGQAGEFDYSGSQAVK	iTRAQ8plex@N-term; Deamidated(Q)@13; iTRAQ8plex(Y)@19; iTRAQ8plex(K)@26		3465.91	4		Can.	99	19	1	4	0.038412	11.0828	4.93299	0.071783			2	27.5442	27.4947	2	-0.349086	-0.0918956	0.132923	-0.578561	0.081075	-0.0907836	-0.249325	-0.245086	-0.0478956	0.148923	-0.410561	0.101075	-0.0747836	-0.133325	0.19328	0
538	1	carbamoyl-phosphate synthase [ammonia], mitochondrial isoform a precursor [Homo sapiens]	gi|169790915	VMIGENVDEK	Delta:H(2)C(2)@N-term; iTRAQ8plex(K)@10		1462.76	2		Can.	98.43	12	1	2	-0.0338292	-23.1269	5.00298	0.0532888			1	33.8771	33.8506	1	-0.354959	-0.1914	-0.131835	-0.786707	-0.195445	0.0192052	-0.27746	-0.250959	-0.1474	-0.115835	-0.618707	-0.175445	0.0352052	-0.16146	0.202073	0
539	1	carbamoyl-phosphate synthase [ammonia], mitochondrial isoform a precursor [Homo sapiens]	gi|169790915	VMIGENVDEK	iTRAQ8plex@N-term; iTRAQ8plex(K)@10		1740.95	2	1	Can.	99	16	2	3	-0.00205814	-1.18219	6.12183	0.70062			22	18.5894	18.7465	2	-0.414106	-0.115517	0.0322742	-2	0.0120489	0.0100781	-0.375305	-0.310106	-0.0715167	0.0482742	-1.832	0.0320489	0.0260781	-0.259305	0.674378	0.846154
540	1	carbamoyl-phosphate synthase [ammonia], mitochondrial isoform a precursor [Homo sapiens]	gi|169790915	VMIGENVDEK	iTRAQ8plex@N-term; Deamidated(N)@6; iTRAQ8plex(K)@10		1741.94	3		Can.	99	14	2	3	0.00097556	0.560043	5.10867	0.0679716			8	20.3662	20.3179	1	-0.329114	0.0420011	0.107664	-0.981734	-0.0434073	0.0455057	-0.366505	-0.225114	0.0860011	0.123664	-0.813734	-0.0234073	0.0615057	-0.250505	0.328538	0
541	1	carbamoyl-phosphate synthase [ammonia], mitochondrial isoform a precursor [Homo sapiens]	gi|169790915	VMIGENVDEK	iTRAQ8plex@N-term; Deamidated(N)@6; Methyl(D)@8; iTRAQ8plex(K)@10		1755.95	4		Can.	96.21	11	1	3	-0.0117573	-6.69568	4.91007	0.0430253			1	23.6012	23.2684	1	-0.294004	-0.315911	-0.0676241	-0.513936	-0.328575	-0.0789224	-0.358316	-0.190004	-0.271911	-0.0516241	-0.345936	-0.308575	-0.0629224	-0.242316	0.115604	0
542	1	carbamoyl-phosphate synthase [ammonia], mitochondrial isoform a precursor [Homo sapiens]	gi|169790915	VMIGENVDEK	iTRAQ8plex@N-term; Oxidation(M)@2; iTRAQ8plex(K)@10		1756.95	3		Can.	99	16	1	3	-0.00472056	-2.68679	5.3421	0.116347			8	20.2725	20.2496	1	-0.468503	-0.187394	-0.0410344	-1.71185	-0.0648547	-0.0892071	-0.487086	-0.364503	-0.143394	-0.0250343	-1.54385	-0.0448547	-0.0732071	-0.371086	0.538832	0
543	1	carbamoyl-phosphate synthase [ammonia], mitochondrial isoform a precursor [Homo sapiens]	gi|169790915	VMIGENVDEK	iTRAQ8plex@N-term; Oxidation(M)@2; Deamidated(N)@6; iTRAQ8plex(K)@10		1757.93	4		Can.	97.37	11	1	3	0.0109357	6.22077	4.54927	0.0187468			4	16.9563	16.9931	1	-0.236056	-0.155111	-0.117254	-0.289543	-0.17743	-0.123761	-0.333858	-0.132056	-0.11111	-0.101254	-0.121543	-0.15743	-0.107761	-0.217858	0.0408399	0
544	1	carbamoyl-phosphate synthase [ammonia], mitochondrial isoform a precursor [Homo sapiens]	gi|169790915	VMIGENVDEKHLPTLDHPIIPADYVAIK	iTRAQ8plex@N-term; iTRAQ8plex(K)@10; iTRAQ8plex(K)@28	missed K-H@10	4039.26	4		Under	99	14	1	6	0.0234435	5.80391	4.86853	1			1	29.9504	29.9954	1	-0.42905	-0.048793	-0.238525	-0.418505	0.120542	0.0892118	-0.0774947	-0.32505	-0.00479294	-0.222525	-0.250505	0.140542	0.105212	0.0385053	0.187897	1
545	1	carbamoyl-phosphate synthase [ammonia], mitochondrial isoform a precursor [Homo sapiens]	gi|169790915	VPAIYGVDTR	No iTRAQ8plex@N-term		1089.58	1		Can.	99	14	1	2	0.0010602	0.973034	4.78102	0.0108174			1	14.0144	13.9965	1	-0.0121775	-0.0646085	-0.00913866	-0.0144313	0.131849	-0.0336411	0.0238547	0.0918225	-0.0206084	0.00686136	0.153569	0.151849	-0.0176411	0.139855	0.0804994	0
546	1	carbamoyl-phosphate synthase [ammonia], mitochondrial isoform a precursor [Homo sapiens]	gi|169790915	VPAIYGVDTR	iTRAQ8plex@N-term		1393.79	1	1	Can.	99	17	1	2	-0.00157555	-1.13041	6.74218	0.989183			10	18.5382	18.6171	1	-0.413971	-0.142136	-0.0511517	-1.27267	-0.0275531	-0.0120794	-0.385484	-0.309971	-0.0981359	-0.0351517	-1.10467	-0.00755314	0.00392058	-0.269484	0.392894	0.9
547	1	carbamoyl-phosphate synthase [ammonia], mitochondrial isoform a precursor [Homo sapiens]	gi|169790915	VSGLLVLDYSK	No iTRAQ8plex@N-term; iTRAQ8plex(K)@11		1496.88	2		Can.	99	17	1	2	-0.00333703	-2.22933	6.18913	0.430784			12	25.1092	25.0629	3	-0.282661	-0.246177	-0.100414	-2	0.015166	0.0410961	-0.38606	-0.178661	-0.202177	-0.0844145	-1.832	0.035166	0.0570961	-0.27006	0.66313	0
548	1	carbamoyl-phosphate synthase [ammonia], mitochondrial isoform a precursor [Homo sapiens]	gi|169790915	VSGLLVLDYSK	Carbamyl@N-term; iTRAQ8plex(K)@11		1539.88	2		Can.	99	11	1	2	-0.0140778	-9.14213	4.65955	0.0127256			3	29.4341	29.3918	1	0.0197587	-0.134005	-0.0151468	0.104118	-0.0547651	0.151286	0.132026	0.123759	-0.0900048	0.000853179	0.272118	-0.0347651	0.167286	0.248026	0.141832	0
549	1	carbamoyl-phosphate synthase [ammonia], mitochondrial isoform a precursor [Homo sapiens]	gi|169790915	VSGLLVLDYSK	iTRAQ8plex@N-term; iTRAQ8plex(K)@11		1801.08	2	1	Can.	99	12	1	3	-0.000359995	-0.199877	6.29673	0.5519			22	27.158	27.0199	4	-0.39659	-0.135113	0.0785855	-1.19854	-0.0281919	-0.0464116	-0.376442	-0.29259	-0.091113	0.0945855	-1.03054	-0.00819187	-0.0304116	-0.260442	0.378455	0.809524
550	1	carbamoyl-phosphate synthase [ammonia], mitochondrial isoform a precursor [Homo sapiens]	gi|169790915	VSGLLVLDYSK	iTRAQ8plex@N-term; iTRAQ8plex(Y)@9; iTRAQ8plex(K)@11		2105.29	3		Can.	99	12	1	3	-0.00435073	-2.06657	4.21675	0.00459069			1	54.5521	54.6516	1	-0.182241	-0.225436	0.181762	-0.420036	0.00477392	-0.11444	-0.26373	-0.078241	-0.181435	0.197762	-0.252036	0.0247739	-0.09844	-0.14773	0.148806	0
551	1	carbamoyl-phosphate synthase [ammonia], mitochondrial isoform a precursor [Homo sapiens]	gi|169790915	VSGLLVLDYSKDYNHWLATK	iTRAQ8plex@N-term; iTRAQ8plex(K)@11; iTRAQ8plex(K)@20	missed K-D@11	3233.82	4		Under	99	11	1	4	-0.00212417	-0.656861	5.77505	0.965461			10	28.7184	28.7353	3	-0.597922	-0.112943	-0.0664103	-1.17817	-0.00904819	-0.00948254	-0.306402	-0.493922	-0.0689426	-0.0504103	-1.01017	0.0109518	0.00651748	-0.190402	0.375746	0.666667
552	1	carbamoyl-phosphate synthase [ammonia], mitochondrial isoform a precursor [Homo sapiens]	gi|169790915	VSGLLVLDYSKDYNHWLATK	iTRAQ8plex@N-term; iTRAQ8plex(K)@11; Deamidated(N)@14; iTRAQ8plex(K)@20	missed K-D@11	3234.81	5		Under	99	15	1	3	0.00889221	2.74892	4.32862	0.034539			4	30.8229	30.7668	1	-0.427477	-0.197488	-0.0687983	-0.786252	-0.170723	-0.029587	-0.357594	-0.323477	-0.153488	-0.0527982	-0.618252	-0.150723	-0.013587	-0.241594	0.203935	0
553	1	carbamoyl-phosphate synthase [ammonia], mitochondrial isoform a precursor [Homo sapiens]	gi|169790915	VSQEHPVVLTK	No iTRAQ8plex@N-term; iTRAQ8plex(K)@11		1539.89	2		Can.	99	14	1	3	-0.0140613	-9.13135	5.53709	0.126842			8	13.4159	13.4593	1	-0.0901395	-0.176756	-0.0764132	-0.505507	0.0890261	0.158617	-0.151197	0.0138605	-0.132756	-0.0604132	-0.337507	0.109026	0.174617	-0.0351975	0.167683	0
554	1	carbamoyl-phosphate synthase [ammonia], mitochondrial isoform a precursor [Homo sapiens]	gi|169790915	VSQEHPVVLTK	Delta:H(2)C(2)@N-term; iTRAQ8plex(K)@11		1565.91	2		Can.	99	13	1	2	-0.0320137	-20.4442	4.77657	0.0220162			1	21.0084	21.0201	1	-0.252651	-0.0449047	-0.0404546	-0.332992	0.065076	0.065816	-0.110055	-0.148651	-0.000904658	-0.0244546	-0.164992	0.085076	0.081816	0.00594543	0.0999507	0
555	1	carbamoyl-phosphate synthase [ammonia], mitochondrial isoform a precursor [Homo sapiens]	gi|169790915	VSQEHPVVLTK	Carbamyl@N-term; iTRAQ8plex(K)@11		1582.9	2		Can.	99	13	1	2	-0.0125876	-7.95225	4.61932	0.0153283			1	20.1241	20.1325	1	-0.199822	-0.395835	-0.140839	-0.157875	-0.213847	0.0867217	-0.274628	-0.0958223	-0.351835	-0.124839	0.0101245	-0.193847	0.102722	-0.158628	0.145904	0
556	1	carbamoyl-phosphate synthase [ammonia], mitochondrial isoform a precursor [Homo sapiens]	gi|169790915	VSQEHPVVLTK	iTRAQ8plex@N-term; Dehydrated(S)@2; iTRAQ8plex(K)@11		1826.09	3		Can.	98.82	13	1	3	-0.00626702	-3.43194	4.5716	0.0137333			3	21.7302	21.7586	1	-0.276147	0.0936507	0.229567	-0.183066	-0.262583	0.00809959	-0.352714	-0.172147	0.137651	0.245567	-0.015066	-0.242583	0.0240996	-0.236714	0.189286	0
557	1	carbamoyl-phosphate synthase [ammonia], mitochondrial isoform a precursor [Homo sapiens]	gi|169790915	VSQEHPVVLTK	iTRAQ8plex@N-term; iTRAQ8plex(K)@11		1844.1	2	1	Can.	99	18	1	3	0.00383367	2.07889	6.27496	0.693635			16	13.2001	13.2235	2	-0.49421	-0.172169	-0.00397819	-2	-0.00707619	-0.0463424	-0.426827	-0.390209	-0.128169	0.0120218	-1.832	0.0129238	-0.0303424	-0.310827	0.659158	0.933333
558	1	carbamoyl-phosphate synthase [ammonia], mitochondrial isoform a precursor [Homo sapiens]	gi|169790915	VSQEHPVVLTK	iTRAQ8plex@N-term; Methyl(T)@10; iTRAQ8plex(K)@11		1858.11	3		Can.	92.27	12	1	3	-0.0178735	-9.61916	4.8759	0.027674			1	13.1338	13.2235	1	-0.0409462	0.250281	-0.220966	-0.294933	-0.11823	-0.172301	-0.28326	0.0630539	0.294281	-0.204966	-0.126933	-0.0982302	-0.156301	-0.16726	0.177159	0
559	1	carbamoyl-phosphate synthase [ammonia], mitochondrial isoform a precursor [Homo sapiens]	gi|169790915	VSQEHPVVLTK	iTRAQ8plex@N-term; iTRAQ8plex(S)@2; iTRAQ8plex(K)@11		2148.3	3		Can.	92.54	11	1	3	-0.00188144	-0.875779	5.43717	0.100772			8	10.866	10.876	2	-0.386239	-0.157169	-0.0175097	-0.742344	-0.0967752	-0.0970725	-0.460854	-0.282239	-0.113169	-0.00150971	-0.574344	-0.0767752	-0.0810725	-0.344854	0.201397	0
560	1	carbamoyl-phosphate synthase [ammonia], mitochondrial isoform a precursor [Homo sapiens]	gi|169790915	VVAVDCGIK	No iTRAQ8plex@N-term; Carbamidomethyl(C)@6; iTRAQ8plex(K)@9		1263.72	3		Can.	99	13	1	2	-0.00588438	-4.65641	5.22676	0.0575095			1	13.5129	13.5313	1	-0.289778	-0.383877	-0.209107	-0.696963	0.0999195	0.0659183	-0.353502	-0.185778	-0.339877	-0.193107	-0.528963	0.119919	0.0819183	-0.237502	0.227054	0
561	1	carbamoyl-phosphate synthase [ammonia], mitochondrial isoform a precursor [Homo sapiens]	gi|169790915	VVAVDCGIK	iTRAQ8plex@N-term; No Carbamidomethyl(C)@6; iTRAQ8plex(K)@9		1510.9	3		Can.	99	15	1	2	-0.0225608	-14.932	4.41042	0.00877809			1	16.9045	17.1009	1	-0.116264	-0.0745676	0.187107	-0.315406	0.0406941	0.0899655	-0.16179	-0.0122639	-0.0305676	0.203107	-0.147406	0.0606941	0.105966	-0.0457901	0.114397	0
562	1	carbamoyl-phosphate synthase [ammonia], mitochondrial isoform a precursor [Homo sapiens]	gi|169790915	VVAVDCGIK	iTRAQ8plex@N-term; Carbamidomethyl(C)@6; iTRAQ8plex(K)@9		1567.92	3	1	Can.	99	16	1	2	-0.00622669	-3.9713	6.43724	0.933712			13	16.7535	16.8254	2	-0.369423	-0.0847027	-0.00315713	-1.36348	-0.00833197	-0.0038933	-0.38003	-0.265423	-0.0407026	0.0128429	-1.19548	0.011668	0.0121067	-0.26403	0.436723	0.923077
563	1	carbamoyl-phosphate synthase [ammonia], mitochondrial isoform a precursor [Homo sapiens]	gi|169790915	VVAVDCGIKNNVI	iTRAQ8plex@N-term; Carbamidomethyl(C)@6; iTRAQ8plex(K)@9; Deamidated(N)@10	cleaved I-R@C-term; missed K-N@9	2009.14	6		Under	99	14	1	2	0.00822479	4.09368	5.26641	1			9	20.4434	20.3913	1	-0.327278	-0.417994	-0.2079	-0.0744879	-0.114907	-0.0990516	-0.193122	-0.223278	-0.373994	-0.1919	0.0935121	-0.0949068	-0.0830516	-0.0771223	0.146069	0
564	1	carbamoyl-phosphate synthase [ammonia], mitochondrial isoform a precursor [Homo sapiens]	gi|169790915	VVAVDCGIKNNVIR	iTRAQ8plex@N-term; Carbamidomethyl(C)@6; iTRAQ8plex(K)@9; Deamidated(N)@10	missed K-N@9	2165.25	5		Under	99	19	1	3	-0.00409644	-1.89191	5.82924	1			8	17.8662	17.8274	2	-0.592637	-0.356549	-0.0293826	-0.990003	0.0647739	0.102854	-0.18956	-0.488637	-0.312549	-0.0133826	-0.822003	0.0847739	0.118854	-0.0735597	0.345163	0
565	1	carbamoyl-phosphate synthase [ammonia], mitochondrial isoform a precursor [Homo sapiens]	gi|169790915	WDLDRFHGTSSR	iTRAQ8plex@N-term	missed R-F@5	1779.9	2		Under	99	15	1	4	0.00541532	3.04249	5.03792	1			2	17.2393	17.2237	1	-0.49839	-0.299834	-0.137954	-0.997606	-0.0749527	-0.0636687	-0.353148	-0.39439	-0.255834	-0.121954	-0.829606	-0.0549527	-0.0476686	-0.237148	0.272986	1
566	1	carbamoyl-phosphate synthase [ammonia], mitochondrial isoform a precursor [Homo sapiens]	gi|169790915	YFLPITPQFVTEVIK	iTRAQ8plex@N-term; iTRAQ8plex(K)@15	cleaved V-Y@N-term	2402.41	3		Over	99	16	1	2	-0.00351356	-1.46252	5.54387	1			3	28.3532	28.3032	1	-0.0730189	-0.287432	-0.10592	-1.17976	-0.169164	-0.400315	-0.769326	0.0309811	-0.243432	-0.0899199	-1.01176	-0.149164	-0.384315	-0.653326	0.364056	0
567	1	carbamoyl-phosphate synthase [ammonia], mitochondrial isoform a precursor [Homo sapiens]	gi|169790915	YLESNGIK	No iTRAQ8plex@N-term; Deamidated(N)@5; iTRAQ8plex(K)@8		1227.67	3		Under	99	12	1	2	-0.00443674	-3.61397	5.36326	0.111957			6	14.4267	14.4617	2	-0.180763	-0.282233	-0.0431869	-1.12958	0.184289	0.0652342	-0.258662	-0.0767627	-0.238233	-0.0271868	-0.961579	0.204289	0.0812342	-0.142662	0.379513	0
568	1	carbamoyl-phosphate synthase [ammonia], mitochondrial isoform a precursor [Homo sapiens]	gi|169790915	YLESNGIK	iTRAQ8plex@N-term; Deamidated(N)@5; iTRAQ8plex(K)@8		1531.87	3		Under	99	14	1	2	-0.00634828	-4.14414	6.26264	0.888043			14	16.6936	16.7691	1	-0.486368	-0.173819	-0.0238196	-2	-0.00222454	-0.0349215	-0.364111	-0.382368	-0.129819	-0.00781958	-1.832	0.0177755	-0.0189215	-0.248111	0.660167	0
569	1	carbamoyl-phosphate synthase [ammonia], mitochondrial isoform a precursor [Homo sapiens]	gi|169790915	YLESNGIKV	iTRAQ8plex@N-term; Deamidated(N)@5; iTRAQ8plex(K)@8	cleaved V-S@C-term; missed K-V@8	1630.94	5		Under	99	15	1	2	-0.00548308	-3.36192	5.25554	1			5	28.0976	28.2963	2	-0.0997043	-0.369392	-0.167682	-1.0952	-0.165777	-0.362308	-0.594757	0.00429573	-0.325392	-0.151681	-0.927204	-0.145777	-0.346308	-0.478757	0.30442	0
570	2	plectin isoform 1d [Homo sapiens]	gi|41322910	AALAHSEEVTASQVAATK	iTRAQ8plex@N-term; iTRAQ8plex(K)@18		2391.32	2	1	Can.	99	16	1	4	0.00452478	1.89217	4.89488	1			6	24.486	24.4038	2	0.260653	0.299136	-2	0.517858	0.281487	-0.0289777	0.318094	0.108653	0.111136	-2.052	0.013858	0.373487	-0.0689776	0.234094	0.836674	0.8
571	2	plectin isoform 1d [Homo sapiens]	gi|41322910	AELELELGR	iTRAQ8plex@N-term		1332.76	1	1	Can.	99	13	1	2	-0.00383286	-2.87589	5.18141	1			5	28.8436	28.9364	1	0.264137	0.24796	-1.04317	0.60224	0.288465	-0.18912	0.128219	0.112137	0.0599601	-1.09517	0.0982403	0.380465	-0.22912	0.0442189	0.477468	1
572	2	plectin isoform 1d [Homo sapiens]	gi|41322910	AEVVETTQVYTEEETRR	iTRAQ8plex@N-term	missed R-R@16	2343.19	2		Under	99	15	1	3	0.0142981	6.10199	5.61955	1			2	29.756	29.9629	2	0.64428	0.397869	0.282603	0.901942	0.267349	0.229361	0.457828	0.49228	0.209869	0.230603	0.397942	0.359349	0.189361	0.373828	0.113551	0.5
573	2	plectin isoform 1d [Homo sapiens]	gi|41322910	AFCGFEDPR	iTRAQ8plex@N-term; Carbamidomethyl(C)@3		1401.67	2	1	Can.	99	12	1	2	0.000303381	0.216443	5.03134	1			4	23.1927	23.0904	1	0.376778	0.545824	-0.0714787	0.79576	-0.00679994	0.321434	0.360616	0.224779	0.357824	-0.123479	0.29176	0.0852	0.281434	0.276616	0.165457	1
574	2	plectin isoform 1d [Homo sapiens]	gi|41322910	AGTLSITEFADMLSGNAGGFR	iTRAQ8plex@N-term		2418.22	1	1	Can.	96.3	10	1	3	0.0309441	12.7963	4.7797	0.456281			1	29.3556	29.3219	1	0.312529	0.481219	0.500919	-0.295161	0.719723	-0.461989	0.358568	0.160529	0.293219	0.448919	-0.799161	0.811723	-0.501989	0.274568	0.558365	1
575	2	plectin isoform 1d [Homo sapiens]	gi|41322910	AGTLSITEFADMLSGNAGGFR	iTRAQ8plex@N-term; Deamidated(N)@16		2419.2	2		Can.	99	18	1	3	0.0772295	31.9236	4.85584	0.543719			3	31.8032	31.8349	1	-0.289409	-0.145913	-0.0460031	-0.144257	-0.0125606	-0.0533253	-0.249784	-0.441409	-0.333913	-0.0980033	-0.648257	0.0794394	-0.0933253	-0.333784	0.246122	0
576	2	plectin isoform 1d [Homo sapiens]	gi|41322910	AGVVGPELHEQLLSAEK	iTRAQ8plex@N-term; iTRAQ8plex(K)@17		2384.35	2	1	Can.	99	14	1	4	-0.00166768	-0.699427	4.58822	0.722019			2	24.2714	24.1299	1	-0.934508	-0.674181	-0.779016	-0.601542	-0.49005	-0.178621	-0.216877	-1.08651	-0.862181	-0.831016	-1.10554	-0.39805	-0.218621	-0.300877	0.373758	0.5
577	2	plectin isoform 1d [Homo sapiens]	gi|41322910	AGVVGPELHEQLLSAEK	iTRAQ8plex@N-term; Deamidated(Q)@11; iTRAQ8plex(K)@17		2385.34	3		Can.	98.15	11	1	4	0.0240127	10.0668	4.17368	0.277981			1	38.0499	38.1033	1	0.15158	-0.0572456	0.132279	0.0906171		-0.0179295	0.0214763	-0.0004201	-0.245245	0.0802787	-0.413383		-0.0579295	-0.0625238	0.180696	0
578	2	plectin isoform 1d [Homo sapiens]	gi|41322910	AHAFAVQQK	iTRAQ8plex@N-term; iTRAQ8plex(K)@9		1606.94	2	1	Can.	99	12	1	3	-0.00609463	-3.79269	4.78654	1			1	11.7628	11.734	1	0.849046	0.829639	0.817444	1.16356	0.610567	0.347983	0.522344	0.697046	0.641639	0.765443	0.659555	0.702567	0.307983	0.438343	0.165315	1
579	2	plectin isoform 1d [Homo sapiens]	gi|41322910	AKLEQLFQDEVAK	iTRAQ8plex@N-term; iTRAQ8plex(K)@2; iTRAQ8plex(K)@13	missed K-L@2	2430.43	4		Under	99	12	1	4	-3.61312e-05	-0.0148662	4.69381	1			2	25.663	25.6457	1	-0.845227	-0.109419	-0.429229	0.129752	-0.310391	-0.983691	-0.377126	-0.997227	-0.297419	-0.481229	-0.374248	-0.218391	-1.02369	-0.461126	0.327025	0.5
580	2	plectin isoform 1d [Homo sapiens]	gi|41322910	ALAEEAK	iTRAQ8plex@N-term; iTRAQ8plex(K)@7		1338.8	2	1	Can.	93.52	10	1	3	-0.0031947	-2.38625	4.88148	1			7	14.9291	14.7919	1	0.0414168	-0.0260783	-0.0468666	0.212684	-0.241394	0.0227273	0.0301794	-0.110583	-0.214078	-0.0988668	-0.291316	-0.149394	-0.0172726	-0.0538207	0.0941926	0
581	2	plectin isoform 1d [Homo sapiens]	gi|41322910	ALLEAQAGTGHIIDPATSAR	iTRAQ8plex@N-term	cleaved V-A@N-term	2295.25	2		Over	99	17	1	3	0.00299293	1.30397	4.82765	1			4	19.1903	19.1562	1	0.0117248	-0.0671713	-0.0933845	0.231007	-0.0688479	-0.0462839	0.0265688	-0.140275	-0.255171	-0.145385	-0.272993	0.0231521	-0.0862838	-0.0574313	0.105676	0
582	2	plectin isoform 1d [Homo sapiens]	gi|41322910	ALQALEELR	iTRAQ8plex@N-term		1345.79	1	1	Can.	99	14	1	2	-0.00479935	-3.5662	5.55259	1			9	25.8269	25.9291	2	0.336735	0.201665	0.239291	0.632706	0.0421142	0.190329	-2	0.184735	0.0136648	0.187291	0.128706	0.134114	0.15033	-2.084	0.840005	1
583	2	plectin isoform 1d [Homo sapiens]	gi|41322910	APVPASELLASGVLSR	iTRAQ8plex@N-term		1870.08	1	1	Can.	99	19	1	3	-0.00579768	-3.10023	4.9585	1			4	56.7455	56.9165	2	0.0270004	-0.226951	0.195253	0.0604266	0.150763	-2	-0.359667	-0.124999	-0.414951	0.143253	-0.443573	0.242763	-2.04	-0.443667	0.760069	0.75
584	2	plectin isoform 1d [Homo sapiens]	gi|41322910	AQAQAAAEK	iTRAQ8plex@N-term; iTRAQ8plex(K)@9		1494.86	2	1	Can.	99	11	1	3	0.00216821	1.45044	5.02301	1			5	10.0856	10.0019	2																1
585	2	plectin isoform 1d [Homo sapiens]	gi|41322910	AQAEQAALR	iTRAQ8plex@N-term		1260.71	1	1	Can.	99	15	1	2	-0.00193472	-1.53463	4.80232	1			5	11.4191	11.4911	1	0.661759	0.239356	0.131759	0.701908	0.570628	-2	0.322563	0.509759	0.0513562	0.0797589	0.197908	0.662628	-2.04	0.238563	0.908547	0.5
586	2	plectin isoform 1d [Homo sapiens]	gi|41322910	AQAEVEGLGK	iTRAQ8plex@N-term; iTRAQ8plex(K)@10		1608.93	2	1	Can.	99	18	1	2	-0.00180979	-1.12484	5.11959	1			4	16.7094	16.7195	1	-0.49828	-0.546172	0.0467994	0.431234	-0.0573326	-0.116293	0.0235825	-0.65028	-0.734172	-0.00520079	-0.0727659	0.0346674	-0.156293	-0.0604176	0.318892	0.75
587	2	plectin isoform 1d [Homo sapiens]	gi|41322910	AQAEAQQPTFDALR	iTRAQ8plex@N-term		1848.96	1	1	Can.	99	20	1	2	0.00680333	3.67954	4.62248	1			1	22.1987	22.2055	1	0.910583			0.782249				0.758583			0.278249				0.339647	1
588	2	plectin isoform 1d [Homo sapiens]	gi|41322910	AQAEAQQPTFDALRDELR	iTRAQ8plex@N-term	missed R-D@14	2362.22	2		Under	99	15	1	3	0.00790307	3.34561	5.51177	1			4	30.7322	30.7606	2	0.892603	0.427165	0.60754	1.07421	0.111092	0.737096	1.02894	0.740603	0.239165	0.55554	0.570208	0.203092	0.697096	0.944939	0.267675	1
589	2	plectin isoform 1d [Homo sapiens]	gi|41322910	AQLMADFQAGR	iTRAQ8plex@N-term		1510.79	1	1	Can.	99	16	1	2	0.0085922	5.68724	4.56011	1			2	24.1171	24.2529	1	-0.252385	0.183198		0.314752	-0.0715959	-0.0132453	-0.511746	-0.404384	-0.0048018		-0.189248	0.0204041	-0.0532452	-0.595746	0.247628	1
590	2	plectin isoform 1d [Homo sapiens]	gi|41322910	AQLEPVASPAK	iTRAQ8plex@N-term; iTRAQ8plex(K)@11		1718.02	2	1	Can.	99	12	1	3	-0.0233718	-13.6039	4.66997	1			4	16.7669	16.8069	2	0.489046	0.749159	0.342806	-1.12321	0.105004	0.528094	0.278229	0.337046	0.561159	0.290806	-1.62721	0.197004	0.488094	0.194229	0.758051	0.5
591	2	plectin isoform 1d [Homo sapiens]	gi|41322910	AQVEQELTTLR	iTRAQ8plex@N-term		1590.89	1	1	Can.	93.54	10	1	2	-0.00520382	-3.27101	5.38026	1			4	30.618	30.446	2	0.930362	0.391232	0.936062	-2	0.587587	0.849714	0.744267	0.778362	0.203233	0.884062	-2.504	0.679587	0.809714	0.660267	1.21969	0.5
592	2	plectin isoform 1d [Homo sapiens]	gi|41322910	ATVSAPFGK	iTRAQ8plex@N-term; iTRAQ8plex(K)@9		1484.88	2	1	Can.	99	15	1	2	-0.00976298	-6.57492	4.64255	1			4	16.0588	16.012	1	0.874576	0.619201	0.417813	1.04878	0.516338	0.332158	0.592699	0.722576	0.431201	0.365813	0.54478	0.608338	0.292158	0.508699	0.14674	1
593	2	plectin isoform 1d [Homo sapiens]	gi|41322910	AVTGYKDPYSGK	iTRAQ8plex@N-term; iTRAQ8plex(K)@6; iTRAQ8plex(K)@12	missed K-D@6	2197.25	4		Under	99	12	1	4	0.0167175	7.60837	4.63689	1			1	14.8615	14.8344	1	2	2	2	2	2	2	2	1.848	1.812	1.948	1.496	2.092	1.96	1.916	0.186754	1
594	2	plectin isoform 1d [Homo sapiens]	gi|41322910	AVTGYRDPYTEQTISLFQAMK	iTRAQ8plex@N-term; iTRAQ8plex(K)@21	missed R-D@6	3026.6	3		Under	99	15	1	4	-0.000779303	-0.257485	4.50109	1			1	62.3542	62.3843	1		1.21672			1.40939	1.25064	1.25598		1.02872			1.50139	1.21064	1.17198	0.198235	1
595	2	plectin isoform 1d [Homo sapiens]	gi|41322910	AYSDPSTGEPATYGELQQR	iTRAQ8plex@N-term		2373.14	1	1	Can.	99	21	1	3	0.0056421	2.37748	5.05199	1			3	21.1292	21.0727	1	0.599121	0.17809	0.0765028	0.619302	0.0858323		0.335057	0.447121	-0.00990997	0.0245026	0.115302	0.177832		0.251057	0.167286	0.5
596	2	plectin isoform 1d [Homo sapiens]	gi|41322910	DALDGPAAEAEPEHSFDGLR	iTRAQ8plex@N-term		2400.15	1	1	Can.	99	19	1	3	0.00702862	2.92841	4.53129	1			2	38.9851	38.8092	2																0
597	2	plectin isoform 1d [Homo sapiens]	gi|41322910	DDGTGQLLLPLSDAR	iTRAQ8plex@N-term		1874.01	1	1	Can.	99	21	1	2	-0.00490533	-2.61756	4.66415	1			3	28.9452	28.9553	2				0.684824							0.180824					1
598	2	plectin isoform 1d [Homo sapiens]	gi|41322910	DGHNLISLLEVLSGDSLPR	iTRAQ8plex@N-term		2338.28	1	1	Can.	99	16	1	3	1.99588	853.568	4.00139	1			1	29.9534	29.926	1																0
599	2	plectin isoform 1d [Homo sapiens]	gi|41322910	DLLPSDMAVALLEAQAGTGHIIDPATSAR	iTRAQ8plex@N-term		3236.7	1	1	Can.	99	13	1	4	2.98201	921.311	4.51897	0.709972			2	35.4452	35.4285	1	-0.0984879	0.101462	-0.102286	-0.0175904	0.144076	0.148244	0.0900491	-0.250488	-0.0865381	-0.154286	-0.52159	0.236076	0.108244	0.00604908	0.24862	0
600	2	plectin isoform 1d [Homo sapiens]	gi|41322910	DLLPSDMAVALLEAQAGTGHIIDPATSAR	iTRAQ8plex@N-term; Deamidated(Q)@15		3237.69	2		Can.	99	13	1	4	0.0442429	13.665	4.13017	0.290028			1	30.4284	30.3841	1																0
601	2	plectin isoform 1d [Homo sapiens]	gi|41322910	DLSELGSVR	iTRAQ8plex@N-term		1278.71	1	1	Can.	99	15	1	2	-0.0059193	-4.62912	5.35807	1			4	22.7368	22.7718	1	0.545967	0.396858	0.104232	0.72175	-1.24308	0.129834	0.532587	0.393967	0.208858	0.0522321	0.21775	-1.15108	0.0898343	0.448587	0.543689	1
602	2	plectin isoform 1d [Homo sapiens]	gi|41322910	DPYTGQSVSLFQALK	iTRAQ8plex@N-term; iTRAQ8plex(K)@15		2261.25	2	1	Can.	99	14	1	3	-0.00273372	-1.20894	4.60592	1			3	30.0392	30.0135	1		-0.0250258	-0.113127	-1.01243	-0.123206	-0.224926	-0.508281		-0.213026	-0.165127	-1.51643	-0.0312063	-0.264926	-0.592281	0.548327	0.333333
603	2	plectin isoform 1d [Homo sapiens]	gi|41322910	DPYSGSTISLFQAMQK	iTRAQ8plex@N-term; iTRAQ8plex(K)@16		2380.26	2	1	Can.	99	15	1	3	-0.00536732	-2.25493	4.66305	0.746191			2	24.3375	24.2972	1	-0.1992	-0.0964036	-0.273516	0.443794	-0.0928693	-0.443919	0.149685	-0.351199	-0.284404	-0.325516	-0.0602057	-0.000869312	-0.483919	0.0656848	0.206519	1
604	2	plectin isoform 1d [Homo sapiens]	gi|41322910	DPYSGSTISLFQAMQK	iTRAQ8plex@N-term; Deamidated(Q)@12; iTRAQ8plex(K)@16		2381.24	3		Can.	99	14	1	3	0.0159173	6.68446	4.19471	0.253809			1	58.3456	58.3013	1	0.107687	0.302622	0.0582229	0.111021	0.183963	0.239566	0.193798	-0.0443131	0.114622	0.00622267	-0.392979	0.275963	0.199566	0.109798	0.218816	0
605	2	plectin isoform 1d [Homo sapiens]	gi|41322910	DVGAYSK	iTRAQ8plex@N-term; iTRAQ8plex(K)@7		1346.77	2	1	Can.	98.99	12	1	2	-0.00687779	-5.1069	4.85435	1			3	11.9005	11.9123	1	0.295456	0.521822	0.200444	0.745179	-1.24097	0.343009	0.32103	0.143456	0.333822	0.148444	0.241179	-1.14897	0.303009	0.23703	0.527707	1
606	2	plectin isoform 1d [Homo sapiens]	gi|41322910	EAAAATQK	iTRAQ8plex@N-term; iTRAQ8plex(K)@8		1396.81	2	1	Can.	98.51	11	1	3	0.00174399	1.24855	5.10227	1			4	10.8414	10.9048	2	0.26676	0.128385	0.0951589	0.724386	0.0621987	0.161709	0.26958	0.114761	-0.0596151	0.0431587	0.220386	0.154199	0.121709	0.18558	0.0941921	0.666667
607	2	plectin isoform 1d [Homo sapiens]	gi|41322910	EAIAELER	iTRAQ8plex@N-term		1233.69	1	1	Can.	99	13	1	2	-0.00560164	-4.54057	5.39275	1			6	25.9694	26.0161	1	0.148394	0.170556	0.0908003	0.324306	-0.0447683	0.11602	0.0516475	-0.00360575	-0.0174442	0.0388001	-0.179695	0.0472317	0.0760201	-0.0323525	0.0841114	0
608	2	plectin isoform 1d [Homo sapiens]	gi|41322910	EALEAESAWCYLYGTGSVAGVYLPGSR	iTRAQ8plex@N-term; Carbamidomethyl(C)@10		3209.56	2	1	Can.	99	23	1	3	0.00201783	0.628693	4.44851	1			1	34.475	34.4817	1			0.373138	0.317701						0.321137	-0.186299				0.358812	1
609	2	plectin isoform 1d [Homo sapiens]	gi|41322910	EAQAVPATLPELEATK	iTRAQ8plex@N-term; iTRAQ8plex(K)@16		2275.29	2	1	Can.	99	15	1	3	-0.00633037	-2.78223	4.92247	1			3	30.2916	30.2468	1	0.31938	-0.0524335	-0.195823	0.152317	-0.163423	-2	0.12475	0.16738	-0.240433	-0.247823	-0.351683	-0.0714228	-2.04	0.0407499	0.748803	0.666667
610	2	plectin isoform 1d [Homo sapiens]	gi|41322910	EGLTSIEEVTK	iTRAQ8plex@N-term; iTRAQ8plex(K)@11		1813.03	2	1	Can.	99	13	1	3	-0.00836198	-4.61216	5.23192	1			4	29.5312	29.5149	1	0.273118	0.107595	0.174331	0.688206	-0.159593	-0.0291476	0.46164	0.121119	-0.080405	0.122331	0.184206	-0.067593	-0.0691475	0.37764	0.169596	1
611	2	plectin isoform 1d [Homo sapiens]	gi|41322910	ELEQLGR	iTRAQ8plex@N-term		1147.65	1	1	Can.	99	12	1	2	-0.00770085	-6.7101	5.13505	1			12	16.4664	16.6205	1	0.142733	0.0716652	-0.0562607	0.132554	-0.0630281	-0.057065	0.00587217	-0.00926665	-0.116335	-0.108261	-0.371446	0.0289719	-0.0970649	-0.0781279	0.128447	0
612	2	plectin isoform 1d [Homo sapiens]	gi|41322910	ELIPTEEALR	iTRAQ8plex@N-term		1473.83	1	1	Can.	99	13	1	2	-0.00141849	-0.962449	5.30304	1			5	19.1034	19.0678	1	1.81037	1.70214	1.54612	2	1.18938	1.57743	1.79458	1.65837	1.51414	1.49412	1.496	1.28138	1.53743	1.71058	0.137601	0.75
613	2	plectin isoform 1d [Homo sapiens]	gi|41322910	EQELQQTLQQEQSVLDQLR	iTRAQ8plex@N-term		2616.37	1	1	Can.	99	12	1	3	0.00258504	0.988027	4.90543	1			3	36.6211	36.6023	1				0.0650405							-0.43896					0.666667
614	2	plectin isoform 1d [Homo sapiens]	gi|41322910	EQELQQTLQQEQSVLDQLRGEAEAAR	iTRAQ8plex@N-term	missed R-G@19	3300.69	2		Under	99	15	1	3	0.022747	6.8916	3.78104	1			1	68.2897	68.2334	1																1
615	2	plectin isoform 1d [Homo sapiens]	gi|41322910	EQLQLLEEQHR	iTRAQ8plex@N-term		1725.93	1	1	Can.	99	14	1	3	-0.00170621	-0.988573	4.75899	1			2	25.6263	25.7276	1	-0.0288411	0.20408	0.0875088	0.403413	0.26366	0.129926		-0.180841	0.0160797	0.0355086	-0.100587	0.35566	0.0899257		0.185021	1
616	2	plectin isoform 1d [Homo sapiens]	gi|41322910	ESADPLGAWLQDAR	iTRAQ8plex@N-term		1831.94	1	1	Can.	99	23	1	2	0.000990478	0.540672	5.22507	1			2	24.4381	24.3878	1	0.359068	0.195741	0.295001	0.719328	-0.0199863	0.0483727	0.0888124	0.207068	0.00774125	0.243001	0.215328	0.0720137	0.00837274	0.00481228	0.109147	1
617	2	plectin isoform 1d [Homo sapiens]	gi|41322910	EYGSCSHHYQQLLQSLEQGAQEESR	iTRAQ8plex@N-term; Carbamidomethyl(C)@5		3267.52	2	1	Can.	99	20	1	4	0.00284081	0.86941	4.29986	1			1	44.7944	44.8111	1																1
618	2	plectin isoform 1d [Homo sapiens]	gi|41322910	FISETLR	iTRAQ8plex@N-term		1168.68	1	1	Can.	99	12	1	2	0.00304456	2.60514	5.03319	1			2	21.6223	21.5817	1	0.63007	0.265252	0.0118702	0.669021	-0.0109703	0.0738726	0.164961	0.47807	0.077252	-0.04013	0.165021	0.0810297	0.0338727	0.0809607	0.167325	1
619	2	plectin isoform 1d [Homo sapiens]	gi|41322910	FLEGTSCIAGVFVDATK	iTRAQ8plex@N-term; Carbamidomethyl(C)@7; iTRAQ8plex(K)@17		2422.3	3	1	Can.	99	14	1	3	0.991019	409.123	3.55352	1			2	68.8247	68.7297	1		-0.0447053	0.0259973	0.072148	-0.113312		-0.16468		-0.232705	-0.0260029	-0.431852	-0.0213123		-0.24868	0.172546	0
620	2	plectin isoform 1d [Homo sapiens]	gi|41322910	FLEVQYLTGGLIEPDTPGR	iTRAQ8plex@N-term		2408.29	1	1	Can.	99	20	1	3	0.042457	17.6295	4.17219	1			2	30.6397	30.5826	1																0.5
621	2	plectin isoform 1d [Homo sapiens]	gi|41322910	FLQEEAEK	iTRAQ8plex@N-term; iTRAQ8plex(K)@8		1600.89	2	1	Can.	99	14	1	2	-0.0102108	-6.37819	5.05569	1			3	19.0799	19.095	1	-0.397394	-0.720493	-0.0808054	0.249128	-0.160683	-1.33545	0.00387481	-0.549394	-0.908493	-0.132806	-0.254872	-0.0686831	-1.37545	-0.0801253	0.498421	0.333333
622	2	plectin isoform 1d [Homo sapiens]	gi|41322910	FPVTDAVNK	iTRAQ8plex@N-term; iTRAQ8plex(K)@9		1597.93	2	1	Can.	99	13	1	3	-0.00310632	-1.94397	4.73211	1			2	16.9579	16.9419	1	-0.863989	-0.0750039	-0.182209	-0.554747	0.0200068	-2	-0.417841	-1.01599	-0.263004	-0.234209	-1.05875	0.112007	-2.04	-0.501842	0.722175	1
623	2	plectin isoform 1d [Homo sapiens]	gi|41322910	GANVIAGVWLEEAGQK	iTRAQ8plex@N-term; iTRAQ8plex(K)@16		2249.26	2	1	Can.	99	19	1	3	-0.00181273	-0.805922	4.94872	1			4	31.4441	31.4196	2	0.332944	0.553018	-0.107313	0.422031	-2	0.297332	0.313164	0.180944	0.365018	-0.159314	-0.0819694	-1.908	0.257332	0.229164	0.79363	1
624	2	plectin isoform 1d [Homo sapiens]	gi|41322910	GFFDPNTHENLTYR	iTRAQ8plex@N-term		2013.99	1	1	Can.	99	17	1	3	0.00513297	2.54866	5.109	1			5	19.5945	19.6922	2	-0.0292701	-0.132285	-0.369433	0.481194	-0.140315	-0.0860066	0.0189787	-0.18127	-0.320285	-0.421433	-0.0228063	-0.0483153	-0.126007	-0.0650214	0.150198	0.75
625	2	plectin isoform 1d [Homo sapiens]	gi|41322910	GFFDPNTEENLTYLQLMER	iTRAQ8plex@N-term		2620.28	1	1	Can.	99	20	1	3	0.00891511	3.40235	5.1578	1			2	68.0176	68.0393	1	0.107569	0.251603	-1.06734	0.638856	0.161291	0.160233	0.251138	-0.0444311	0.0636033	-1.11934	0.134856	0.253291	0.120233	0.167138	0.475732	1
626	2	plectin isoform 1d [Homo sapiens]	gi|41322910	GFFDPNTHENLTYLQLLER	iTRAQ8plex@N-term		2610.34	1	1	Can.	99	17	1	3	0.00309192	1.18449	5.11352	1			3	32.7639	32.7206	1	-0.224542	-0.158618	-0.0574635	-0.113898	0.0266493	0.0438784	-0.0407626	-0.376542	-0.346618	-0.109464	-0.617898	0.118649	0.00387849	-0.124763	0.252938	0
627	2	plectin isoform 1d [Homo sapiens]	gi|41322910	GGAEGELQALR	iTRAQ8plex@N-term		1403.77	1	1	Can.	99	20	1	2	-0.00119653	-0.85237	5.41157	0.885164			3	22.4962	22.5179	1	0.462434	0.383998	0.226268	0.831649	-0.498863	0.462001	0.477734	0.310434	0.195998	0.174268	0.327649	-0.406863	0.422001	0.393734	0.284085	1
628	2	plectin isoform 1d [Homo sapiens]	gi|41322910	GGAEGELQALR	iTRAQ8plex@N-term; Deamidated(Q)@8		1404.75	2		Can.	99	14	1	3	0.0360004	25.6276	4.52463	0.114836			1	17.6326	17.4121	1	0.0764059	-0.0772831	-0.0589145	0.0431012	-0.196436	-0.0140926	-0.111308	-0.0755939	-0.265283	-0.110915	-0.460899	-0.104436	-0.0540925	-0.195308	0.143551	0
629	2	plectin isoform 1d [Homo sapiens]	gi|41322910	GIYQSLEGAVQAGQLK	iTRAQ8plex@N-term; iTRAQ8plex(K)@16		2269.29	2	1	Can.	99	17	1	3	0.00335838	1.47993	5.01925	0.533744			4	23.5048	23.5315	1	1.02829	0.828504	0.806153	0.926747	0.203736	0.260797	0.409812	0.876292	0.640505	0.754153	0.422747	0.295736	0.220797	0.325812	0.252234	0.75
630	2	plectin isoform 1d [Homo sapiens]	gi|41322910	GIYQSLEGAVQAGQLK	iTRAQ8plex@N-term; Deamidated(Q)@11; iTRAQ8plex(K)@16		2270.27	3		Can.	99	13	1	3	-0.00350599	-1.5443	4.96054	0.466256			1	28.8347	28.9259	1	-0.0995721	0.018651	-0.0941169	0.0372364	-0.00466817	-0.0433092	-0.159875	-0.251572	-0.169349	-0.146117	-0.466764	0.0873318	-0.0833092	-0.243875	0.170042	0
631	2	plectin isoform 1d [Homo sapiens]	gi|41322910	GLFDEEMNEILTDPSDDTK	iTRAQ8plex@N-term; iTRAQ8plex(K)@19		2776.36	2	1	Can.	99	18	1	3	-0.00169392	-0.610123	5.0981	0.965938			6	36.2256	36.2423	2	1.57691	1.25715	1.47196	2	1.4386	1.50474	1.82157	1.42491	1.06915	1.41996	1.496	1.5306	1.46474	1.73757	0.199204	0.4
632	2	plectin isoform 1d [Homo sapiens]	gi|41322910	GLFDEEMNEILTDPSDDTK	iTRAQ8plex@N-term; Deamidated(N)@8; iTRAQ8plex(K)@19		2777.34	3		Can.	99	11	1	4	-0.00438681	-1.5795	3.64542	0.0340618			1	34.1416	34.1243	1																0
633	2	plectin isoform 1d [Homo sapiens]	gi|41322910	GLHQSIEEFR	iTRAQ8plex@N-term		1518.81	1	1	Can.	99	12	1	3	0.0101783	6.7015	4.59993	1			3	15.4748	15.5165	1	0.657138	0.587752	0.661555	0.858895	0.215756	-0.720926	0.923962	0.505138	0.399752	0.609555	0.354895	0.307756	-0.760926	0.839962	0.510648	1
634	2	plectin isoform 1d [Homo sapiens]	gi|41322910	GLLSAEVAR	iTRAQ8plex@N-term		1218.72	1	1	Can.	99	13	1	2	0.987372	810.169	4.64068	1			1	17.2519	17.2836	1	0.123844	0.184144	0.0182139	0.319703	0.0178606	0.169521	0.198012	-0.0281554	-0.00385634	-0.0337863	-0.184297	0.109861	0.129521	0.114012	0.112719	0
635	2	plectin isoform 1d [Homo sapiens]	gi|41322910	GTQGAEEVLR	iTRAQ8plex@N-term		1362.74	1	1	Can.	99	18	2	2	-0.00489217	-3.58995	4.98562	0.186749			1	15.4648	15.3641	1	0.364419	-0.399414	-0.00781869	0.42263	-1.30344	-0.120177	0.227218	0.212419	-0.587414	-0.0598189	-0.0813697	-1.21144	-0.160177	0.143218	0.496545	1
636	2	plectin isoform 1d [Homo sapiens]	gi|41322910	GTQGAEEVLR	iTRAQ8plex@N-term; Deamidated(Q)@3		1363.72	2		Can.	99	14	2	2	0.0175133	12.8423	5.62458	0.813251			1	14.4392	14.2615	1	0.120481	0.156439	0.0724789	0.380345	0.0378566	0.0101748	0.178598	-0.031519	-0.0315613	0.0204787	-0.123655	0.129857	-0.0298251	0.0945982	0.0859125	0
637	2	plectin isoform 1d [Homo sapiens]	gi|41322910	GWLYYEAGQR	iTRAQ8plex@N-term		1545.79	1	1	Can.	99	16	1	2	0.0139229	9.00699	4.93804	1			1	20.1811	20.135	1	0.481889	0.297574	0.332891	0.733494	-0.121387	-0.00601179	0.128909	0.329889	0.109574	0.280891	0.229494	-0.0293874	-0.0460117	0.0449085	0.150915	1
638	2	plectin isoform 1d [Homo sapiens]	gi|41322910	GYFDEEMNR	iTRAQ8plex@N-term		1463.67	1	1	Can.	99	16	1	2	-1.06825e-05	-0.00729846	4.58632	1			4	23.3221	23.3321	1	-0.173158	-0.0106888	-0.0306194	0.455268	-0.00534021	-0.0666428	0.235204	-0.325158	-0.198689	-0.0826196	-0.0487322	0.0866598	-0.106643	0.151204	0.161725	0
639	2	plectin isoform 1d [Homo sapiens]	gi|41322910	GYFSEEMNR	iTRAQ8plex@N-term		1435.67	1	1	Can.	99	16	1	2	0.000874316	0.608995	4.89357	1			4	16.5986	16.6154	1	1.00089	0.697612	0.596578	1.16583	0.396322	0.552037	0.969885	0.848893	0.509612	0.544578	0.661826	0.488322	0.512037	0.885885	0.168296	1
640	2	plectin isoform 1d [Homo sapiens]	gi|41322910	GYYSPYSVSGSGSTAGSR	iTRAQ8plex@N-term		2085.99	1	1	Can.	99	17	1	3	-0.000414656	-0.198781	4.00069	1			1	20.304	20.314	1																0
641	2	plectin isoform 1d [Homo sapiens]	gi|41322910	IISLETYNLLR	iTRAQ8plex@N-term		1637.97	1	1	Can.	99	11	1	2	-0.00770155	-4.7019	4.68322	1			2	27.3022	27.2583	1	-2	-0.315231	-0.0795473	0.305527	0.177433	-0.0408474	-0.0503424	-2.152	-0.503231	-0.131548	-0.198473	0.269433	-0.0808473	-0.134342	0.796969	1
642	2	plectin isoform 1d [Homo sapiens]	gi|41322910	ILITIVEEVETLR	iTRAQ8plex@N-term		1831.1	1	1	Can.	99	14	1	2	-0.016688	-9.11366	4.19438	1			2	33.1966	33.1622	1																0.5
643	2	plectin isoform 1d [Homo sapiens]	gi|41322910	KGLVGPELHDR	iTRAQ8plex@N-term; iTRAQ8plex(K)@1	missed K-G@1	1828.08	3		Under	99	12	1	4	0.00232948	1.27428	4.7241	1			1	13.9343	13.9217	1	0.248497	-0.0320853	-0.0822715	0.634051	0.0928711	-0.016107	0.151651	0.0964974	-0.220085	-0.134272	0.130051	0.184871	-0.0561069	0.067651	0.149399	1
644	2	plectin isoform 1d [Homo sapiens]	gi|41322910	KQEELQQLEQQR	iTRAQ8plex@N-term; iTRAQ8plex(K)@1	missed K-Q@1	2164.21	3		Under	99	17	1	3	-0.00380664	-1.75891	5.21294	1			4	23.5995	23.6279	3	0.655068	0.270088	0.370301	0.873255	0.136806	0.31076	0.380679	0.503068	0.0820885	0.318301	0.369255	0.228806	0.27076	0.296679	0.128873	1
645	2	plectin isoform 1d [Homo sapiens]	gi|41322910	LAAIGEATR	iTRAQ8plex@N-term		1204.71	1	1	Can.	99	12	1	2	-0.00271231	-2.25142	5.03048	1			8	17.6796	17.789	1	-0.014739	0.136976	-0.0292011	0.139537	0.057773	-0.0383181	0.0068454	-0.166739	-0.0510239	-0.0812013	-0.364463	0.149773	-0.078318	-0.0771547	0.152965	0.75
646	2	plectin isoform 1d [Homo sapiens]	gi|41322910	LAAEQELIR	iTRAQ8plex@N-term		1345.79	1	1	Can.	99	16	1	2	-0.00552137	-4.10271	5.05138	1			9	27.8263	27.7308	1	0.422516	0.078942	-0.22707	0.675662	0.105256	0.0620884	0.262117	0.270517	-0.109058	-0.279071	0.171661	0.197256	0.0220885	0.178117	0.197662	1
647	2	plectin isoform 1d [Homo sapiens]	gi|41322910	LAEDEAFQR	iTRAQ8plex@N-term		1381.71	1	1	Can.	99	16	1	2	-0.00323328	-2.34005	5.05647	1			1	23.4766	23.5679	1	0.198286	0.157379	-0.0881538	0.578847	-0.0992958		0.0852381	0.0462866	-0.0306205	-0.140154	0.0748473	-0.00729579		0.00123805	0.0746499	1
648	2	plectin isoform 1d [Homo sapiens]	gi|41322910	LAEVEAALEK	No iTRAQ8plex@N-term; iTRAQ8plex(K)@10		1375.79	2		Can.	99	12	1	2	-0.0138292	-10.0519	4.2284	0.215473			1	24.6103	24.5891	1		0.0579957	-0.0308604	-0.200343	0.0323794	0.23487	0.0452557		-0.130004	-0.0828606	-0.704343	0.124379	0.19487	-0.0387444	0.318511	0
649	2	plectin isoform 1d [Homo sapiens]	gi|41322910	LAEVEAALEK	iTRAQ8plex@N-term; iTRAQ8plex(K)@10		1679.99	2	1	Can.	99	14	1	3	0.0012042	0.716789	4.78962	0.784527			4	35.8569	35.9087	3	0.158544	0.0787985	0.0394074	0.549135	-0.381372	-0.21351	0.0369134	0.00654417	-0.109201	-0.0125928	0.0451351	-0.289372	-0.25351	-0.0470867	0.130473	1
650	2	plectin isoform 1d [Homo sapiens]	gi|41322910	LAQGHTTVDELAR	iTRAQ8plex@N-term		1713.93	1	1	Can.	99	15	1	3	0.00769337	4.48873	4.88391	1			3	23.1237	23.1621	1	-0.375592	0.211352	-0.112279	0.491391	0.337228	-1.06256	0.14948	-0.527592	0.0233522	-0.16428	-0.0126088	0.429228	-1.10256	0.0654802	0.495455	1
651	2	plectin isoform 1d [Homo sapiens]	gi|41322910	LEQLFQDEVAK	iTRAQ8plex@N-term; iTRAQ8plex(K)@11		1927.09	2	1	Can.	99	16	1	3	-9.58595e-05	-0.0497432	4.79119	1			1	34.6304	34.6141	1	0.488903	0.723693	0.790016	0.917677	0.35141	0.0701225	0.207392	0.336903	0.535693	0.738016	0.413677	0.44341	0.0301226	0.123392	0.24065	1
652	2	plectin isoform 1d [Homo sapiens]	gi|41322910	LGFHLPLEVAYQR	iTRAQ8plex@N-term		1846.04	1	1	Can.	99	16	1	3	9.05996e-05	0.0490778	5.01121	1			1	26.8344	26.8152	1	-0.323357	0.035527	-0.129952	-0.0777982	-0.223965	0.145685	-2	-0.475357	-0.152473	-0.181952	-0.581798	-0.131965	0.105685	-2.084	0.734914	1
653	2	plectin isoform 1d [Homo sapiens]	gi|41322910	LKQSAEEQAQAR	iTRAQ8plex@N-term; iTRAQ8plex(K)@2	missed K-Q@2	1966.11	3		Under	99	13	1	3	-0.00471965	-2.40051	4.19374	1			1	12.8732	12.8321	1	0.379252	0.373361	-0.215151	0.574887	0.065045	-2	0.385731	0.227252	0.185361	-0.267151	0.0708869	0.157045	-2.04	0.301731	0.834024	1
654	2	plectin isoform 1d [Homo sapiens]	gi|41322910	LLDAQLATGGIVDPR	iTRAQ8plex@N-term		1842.05	1	1	Can.	99	11	1	3	-0.00321637	-1.74608	4.82924	0.787515			4	58.4902	58.4091	2	-0.515825	-0.261532	-0.367303	-2	-0.0631134	-0.16307	-1.03118	-0.667825	-0.449532	-0.419303	-2.504	0.0288865	-0.20307	-1.11518	0.848641	1
655	2	plectin isoform 1d [Homo sapiens]	gi|41322910	LLDAQLATGGIVDPR	iTRAQ8plex@N-term; Oxidation(D)@3		1858.05	2		Can.	99	11	1	3	-0.00920944	-4.95652	4.26031	0.212485			1	58.4239	58.4091	1	-0.102292	-0.00744255	-0.128152	-0.199389	-0.103299	-0.194243	-0.323319	-0.254292	-0.195442	-0.180153	-0.703389	-0.0112987	-0.234243	-0.407319	0.218878	0
656	2	plectin isoform 1d [Homo sapiens]	gi|41322910	LLDPEDVDVPQPDEK	iTRAQ8plex@N-term; iTRAQ8plex(K)@15		2316.23	2	1	Can.	99	10	2	3	-0.00348255	-1.50354	5.21877	0.893357			9	33.0101	32.9182	4	-1.07083	-0.235539	0.166148	-0.480706	-0.328383	0.311426	0.23336	-1.22283	-0.423539	0.114148	-0.984706	-0.236383	0.271426	0.14936	0.58195	0.333333
657	2	plectin isoform 1d [Homo sapiens]	gi|41322910	LLDPEDVDVPQPDEK	iTRAQ8plex@N-term; Deamidated(Q)@11; iTRAQ8plex(K)@15		2317.22	3		Can.	99	11	2	3	0.0265514	11.4583	4.29568	0.106643			1	33.0684	32.9182	1	-0.214891	-0.0811984	-0.210029		-0.229537		-0.215753	-0.366891	-0.269198	-0.262029		-0.137537		-0.299753	0.0834283	0
658	2	plectin isoform 1d [Homo sapiens]	gi|41322910	LLDAQLSTGGIVDPSK	iTRAQ8plex@N-term; iTRAQ8plex(K)@16		2221.28	2	1	Can.	99	19	1	3	-0.00606718	-2.73139	5.05546	1			3	27.692	27.6655	1	-2	-2	0.210678	0.146844	0.0906682	0.153077	-0.144849	-2.152	-2.188	0.158678	-0.357156	0.182668	0.113077	-0.228849	1.06562	1
659	2	plectin isoform 1d [Homo sapiens]	gi|41322910	LLEAQIATGGIIDPEESHR	iTRAQ8plex@N-term		2352.26	1	1	Can.	99	19	1	3	-0.00270068	-1.14812	4.82554	1			1	30.8571	30.7635	1				0.50705							0.00304962					1
660	2	plectin isoform 1d [Homo sapiens]	gi|41322910	LLEAQACTGGIIDPSTGER	iTRAQ8plex@N-term; Carbamidomethyl(C)@7		2291.17	2	1	Can.	99	16	1	2	-0.000741587	-0.323671	4.36261	0.442267			1	26.3486	26.3537	1																0
661	2	plectin isoform 1d [Homo sapiens]	gi|41322910	LLEAQACTGGIIDPSTGER	iTRAQ8plex@N-term; Deamidated(Q)@5; Carbamidomethyl(C)@7		2292.16	3		Can.	93.52	11	1	3	0.0239536	10.4502	4.46336	0.557733			1	44.2192	43.9924	1						0.144976							0.104976			0
662	2	plectin isoform 1d [Homo sapiens]	gi|41322910	LLEAQIATGGIIDPVHSHR	iTRAQ8plex@N-term		2330.3	1	1	Can.	99	15	1	4	-0.00877886	-3.76726	4.33319	1			2	24.6549	24.638	1	-0.171803	-0.0422099	-0.129934	-0.292636	-0.106103	-0.124291	-0.0936065	-0.323803	-0.23021	-0.181934	-0.796636	-0.0141027	-0.164291	-0.177607	0.249924	0
663	2	plectin isoform 1d [Homo sapiens]	gi|41322910	LLEAQIATGGVIDPVHSHR	iTRAQ8plex@N-term		2316.29	1	1	Can.	99	16	1	4	-0.00104701	-0.452021	4.71479	1			4	51.2874	51.3358	1	-0.0829808	-0.0144546	-0.052143	0.220943	0.0496792	0.00702791	0.0618523	-0.234981	-0.202454	-0.104143	-0.283057	0.141679	-0.032972	-0.0221478	0.147761	0
664	2	plectin isoform 1d [Homo sapiens]	gi|41322910	LLFNDVQTLK	iTRAQ8plex@N-term; iTRAQ8plex(K)@10		1798.08	2	1	Can.	98.33	10	1	3	0.000173428	0.0964517	4.51721	0.608861			1	28.3336	28.3209	1	0.0704834	0.0841031	-0.0854081	0.12564	-0.0325373	0.118411	0.624309	-0.0815165	-0.103897	-0.137408	-0.37836	0.0594627	0.078411	0.540309	0.283143	1
665	2	plectin isoform 1d [Homo sapiens]	gi|41322910	LLFNDVQTLK	iTRAQ8plex@N-term; Deamidated(N)@4; Deamidated(Q)@7; iTRAQ8plex(K)@10		1800.05	4		Can.	99	11	1	3	0.00202878	1.12707	4.32502	0.391139			1	57.0072	56.9858	1	-0.320018	-0.0503706	-0.0456175	-0.385012	-0.149639	-0.166552	-0.413621	-0.472018	-0.23837	-0.0976177	-0.889012	-0.0576388	-0.206552	-0.497621	0.29138	0
666	2	plectin isoform 1d [Homo sapiens]	gi|41322910	LLLWSQR	iTRAQ8plex@N-term		1218.74	1	1	Can.	98.73	11	1	2	-0.00631612	-5.1825	4.97502	0.151298			2	47.4641	47.3826	1	0.133838	0.190891	0.130479	0.406472	-0.180224	0.12763	0.226271	-0.0181615	0.002891	0.0784786	-0.0975276	-0.0882242	0.0876296	0.142271	0.091347	0
667	2	plectin isoform 1d [Homo sapiens]	gi|41322910	LLLWSQR	iTRAQ8plex@N-term; Deamidated(Q)@6		1219.72	2		Can.	95.58	12	1	2	-0.00919414	-7.53789	5.72394	0.848702			3	24.8832	25.052	1	-0.0357883	0.0482845	0.0422931	0.0444069	-0.00763557	-0.0812288	0.0656947	-0.187788	-0.139715	-0.00970709	-0.459593	0.0843644	-0.121229	-0.0183054	0.175385	0
668	2	plectin isoform 1d [Homo sapiens]	gi|41322910	LLLEAQAATGFLLDPVK	iTRAQ8plex@N-term; iTRAQ8plex(K)@17		2406.43	2	1	Can.	99	16	1	3	-0.00611408	-2.54072	3.29776	1			1	32.104	32.0564	1		0.0779563				0.261972			-0.110044				0.221972		0.23477	1
669	2	plectin isoform 1d [Homo sapiens]	gi|41322910	LQAEEVAQQK	iTRAQ8plex@N-term; iTRAQ8plex(K)@10		1751	2	1	Can.	99	13	1	2	-0.0111809	-6.38542	4.87448	1			2	17.3271	17.2695	1																0.5
670	2	plectin isoform 1d [Homo sapiens]	gi|41322910	LQEAGILSAEELQR	iTRAQ8plex@N-term		1860.03	1	1	Can.	99	20	1	3	-0.00469324	-2.52321	5.14681	0.830696			2	32.6533	32.7017	1	-0.0251866	0.56548	0.889512	0.800293	0.455594	0.863799	0.0802339	-0.177186	0.37748	0.837511	0.296293	0.547594	0.823799	-0.00376621	0.387053	0.5
671	2	plectin isoform 1d [Homo sapiens]	gi|41322910	LQEAGILSAEELQR	iTRAQ8plex@N-term; Deamidated(Q)@13		1861.01	2		Can.	99	15	1	2	-0.0419853	-22.5605	4.45603	0.169304			1	22.2834	22.3604	1	-0.0396562	0.00602339	-0.0593137	0.0779733	-0.0470924	-0.105655	-0.0249497	-0.191656	-0.181976	-0.111314	-0.426027	0.0449076	-0.145655	-0.10895	0.141082	0
672	2	plectin isoform 1d [Homo sapiens]	gi|41322910	LQLEATER	iTRAQ8plex@N-term		1262.71	1	1	Can.	99	13	1	2	-0.00227398	-1.80087	4.78269	1			1	17.0012	17.089	1	-2	0.103853	-0.341838	-0.319687	-0.0887548	0.0292656	-0.0428475	-2.152	-0.0841469	-0.393839	-0.823687	0.00324519	-0.0107343	-0.126848	0.779835	1
673	2	plectin isoform 1d [Homo sapiens]	gi|41322910	LQLEACETR	iTRAQ8plex@N-term; Carbamidomethyl(C)@6		1422.74	2	1	Can.	99	15	1	2	-0.00374458	-2.63194	5.11619	1			5	17.3793	17.2972	1	0.565539	0.887405	0.585026	1.12947	-0.126493	0.912034	0.879156	0.413539	0.699405	0.533025	0.62547	-0.0344932	0.872034	0.795156	0.303301	1
674	2	plectin isoform 1d [Homo sapiens]	gi|41322910	LQMEAGLCEEQLNQADALLQSDVR	iTRAQ8plex@N-term; Carbamidomethyl(C)@8		3034.5	2	1	Can.	99	21	1	3	0.0122508	4.03717	4.61125	1			2	35.9688	35.9788	1																0.5
675	2	plectin isoform 1d [Homo sapiens]	gi|41322910	LSAEAEK	iTRAQ8plex@N-term; iTRAQ8plex(K)@7		1354.79	2	1	Can.	99	12	1	2	0.000985807	0.727645	5.0151	1			5	12.5092	12.4555	1	-0.17134	-0.115893	-0.0249101	0.0272444	-0.0780987	0.0608451	-0.0835507	-0.32334	-0.303893	-0.0769103	-0.476756	0.0139013	0.0208452	-0.167551	0.18809	0
676	2	plectin isoform 1d [Homo sapiens]	gi|41322910	LSVYQAMK	iTRAQ8plex@N-term; iTRAQ8plex(K)@8		1546.9	2	1	Can.	99	14	1	2	-0.0107249	-6.93316	5.0574	1			7	21.4525	21.3699	2	-0.0958783	-0.12773	-0.295419	0.443771	-0.592944	0.0784876	-0.0109663	-0.247878	-0.315729	-0.347419	-0.060229	-0.500944	0.0384877	-0.0949664	0.188443	0.833333
677	2	plectin isoform 1d [Homo sapiens]	gi|41322910	LSVYAALQR	iTRAQ8plex@N-term		1323.78	1	1	Can.	99	14	1	2	-0.00120113	-0.907347	4.98089	1			4	21.5366	21.5079	1	0.42071	0.318071	-0.290077	0.51849	-2	0.0904073	0.062918	0.26871	0.130071	-0.342078	0.0144902	-1.908	0.0504073	-0.0210821	0.750898	1
678	2	plectin isoform 1d [Homo sapiens]	gi|41322910	LSVAAQEAAR	iTRAQ8plex@N-term		1318.75	1	1	Can.	99	18	1	2	-0.00613745	-4.65399	5.26596	1			3	17.1777	17.0183	1	1.02058	1.25776	0.87909	1.42379	0.939808	0.734385	0.924975	0.868575	1.06976	0.827089	0.919786	1.03181	0.694385	0.840975	0.128012	1
679	2	plectin isoform 1d [Homo sapiens]	gi|41322910	LSYTQLLR	iTRAQ8plex@N-term		1296.77	1	1	Can.	99	12	1	2	-0.0036406	-2.80744	5.41736	1			3	22.119	22.0965	1	0.577832	0.245699	0.273559	0.797188	0.1935	0.166091	0.156865	0.425832	0.0576993	0.221559	0.293188	0.2855	0.126091	0.0728651	0.134386	1
680	2	plectin isoform 1d [Homo sapiens]	gi|41322910	LTAEDLFEAR	iTRAQ8plex@N-term		1467.79	1	1	Can.	99	18	1	2	-0.00440712	-3.00256	5.33321	1			3	32.093	32.1347	1	0.268654	0.0282674	-0.571027	0.459711	-0.444127	-0.158987	0.050866	0.116654	-0.159732	-0.623027	-0.044289	-0.352127	-0.198987	-0.0331341	0.243068	1
681	2	plectin isoform 1d [Homo sapiens]	gi|41322910	LTVDEAVR	iTRAQ8plex@N-term		1205.69	1	1	Can.	99	14	1	2	-0.00788201	-6.53733	5.81412	1			5	18.4139	18.4506	1	0.144961	0.074312	0.0656891	0.573877	-0.681046	-0.053038	0.200271	-0.00703852	-0.113688	0.0136889	0.0698772	-0.589046	-0.0930379	0.116271	0.236381	1
682	2	plectin isoform 1d [Homo sapiens]	gi|41322910	LTVEEAVR	iTRAQ8plex@N-term		1219.71	1	1	Can.	96.74	11	1	2	-0.0046999	-3.8533	5.05121	1			12	16.3941	16.3133	1	0.568653	0.0461899	-0.116451	0.658035	0.198127	-0.0757275	0.265198	0.416653	-0.14181	-0.168451	0.154035	0.290127	-0.115727	0.181198	0.23166	0.666667
683	2	plectin isoform 1d [Homo sapiens]	gi|41322910	LTVNEAVK	iTRAQ8plex@N-term; iTRAQ8plex(K)@8		1480.91	2	1	Can.	99	14	1	2	-0.0128653	-8.68744	4.71755	1			1	15.1486	15.1636	1	0.244556	0.268354	0.229821	0.774989	-0.0233007	0.188401	0.441876	0.0925563	0.0803539	0.177821	0.270989	0.0686993	0.148401	0.357876	0.108254	1
684	2	plectin isoform 1d [Homo sapiens]	gi|41322910	LVASMEEAR	iTRAQ8plex@N-term		1308.7	1	1	Can.	99	15	1	2	0.00104635	0.799533	4.90239	1			8	25.5018	25.4724	2	2	2	2	2	2	2	2	1.848	1.812	1.948	1.496	2.092	1.96	1.916	0.186754	0.857143
685	2	plectin isoform 1d [Homo sapiens]	gi|41322910	LYVHEAVK	iTRAQ8plex@N-term; iTRAQ8plex(K)@8		1565.94	2	1	Can.	99	13	1	3	-0.00637509	-4.0711	5.07923	1			3	14.5808	14.5621	1	0.096351	-0.217004	-0.241363	0.345604	-0.525691	-0.91631	0.027337	-0.0556489	-0.405004	-0.293363	-0.158396	-0.433691	-0.95631	-0.0566631	0.313334	0.666667
686	2	plectin isoform 1d [Homo sapiens]	gi|41322910	MGIVGPEFK	iTRAQ8plex@N-term; iTRAQ8plex(K)@9		1584.92	2	1	Can.	99	12	1	3	-0.00179237	-1.13089	4.46864	1			2	21.8728	21.7975	2	0.193184	-0.259027	0.099112	0.0826741	-2	0.346525	-0.0374919	0.0411846	-0.447027	0.0471118	-0.421326	-1.908	0.306525	-0.121492	0.734328	1
687	2	plectin isoform 1d [Homo sapiens]	gi|41322910	MQAVQEATR	iTRAQ8plex@N-term		1336.71	1	1	Can.	99	14	1	2	0.0207998	15.5605	5.06551	1			1	17.8623	18.0818	1	0.439692	0.177999	0.338367	0.725286	-2	0.563283	0.370179	0.287693	-0.010001	0.286366	0.221286	-1.908	0.523283	0.286179	0.836263	1
688	2	plectin isoform 1d [Homo sapiens]	gi|41322910	MSAAQALK	iTRAQ8plex@N-term; iTRAQ8plex(K)@8		1426.84	2	1	Can.	99	14	1	2	-0.0147838	-10.3612	4.67949	1			1	14.2943	14.3739	1	0.0589007	0.0744017	0.22396	0.459176	-2	0.230401	0.0356182	-0.0930992	-0.113598	0.17196	-0.0448244	-1.908	0.190401	-0.0483818	0.735486	1
689	2	plectin isoform 1d [Homo sapiens]	gi|41322910	MVEGYQGLR	iTRAQ8plex@N-term		1355.72	1	1	Can.	99	14	1	2	0.0266353	19.6466	4.67737	1			2	16.1438	16.1638	1	0.302702	-0.387653	-0.0885661	0.253856	-0.418284	-1.23922	-0.0453743	0.150702	-0.575653	-0.140566	-0.250144	-0.326284	-1.27922	-0.129374	0.459474	1
690	2	plectin isoform 1d [Homo sapiens]	gi|41322910	NLLDEELQR	iTRAQ8plex@N-term		1432.78	1	1	Can.	99	15	1	2	-0.0040438	-2.82234	5.5028	1			4	28.6405	28.7333	2	0.503244	0.370829	0.250188	0.850331	0.100204	0.381497	0.260592	0.351244	0.18283	0.198188	0.346331	0.192204	0.341497	0.176592	0.0852557	1
691	2	plectin isoform 1d [Homo sapiens]	gi|41322910	NLVDNITGQR	iTRAQ8plex@N-term		1432.79	1	1	Can.	99	16	1	2	0.00427633	2.98461	5.29947	1			4	17.6833	17.6455	1	1.20334	1.11514	0.737562	1.43167	0.762643	0.808082	1.15	1.05135	0.92714	0.685562	0.927665	0.854643	0.768082	1.066	0.139852	0.75
692	2	plectin isoform 1d [Homo sapiens]	gi|41322910	QAEVELASR	iTRAQ8plex@N-term		1305.72	1	1	Can.	99	16	1	2	-0.00388584	-2.97601	5.06761	1			4	16.7232	16.7516	1	-0.183385	0.0217601	-0.331437	0.46315	-0.10621	-0.117157	-0.135596	-0.335385	-0.16624	-0.383437	-0.0408503	-0.0142098	-0.157157	-0.219596	0.13796	0.5
693	2	plectin isoform 1d [Homo sapiens]	gi|41322910	QALHSLELHYQAFLR	iTRAQ8plex@N-term		2129.17	1	1	Can.	99	14	1	3	-0.0207661	-9.75315	4.02453	1			2	23.9003	23.8612	1	-0.734588	-2	-0.194268	-0.0811622	-0.366784	-0.0513926	-0.368046	-0.886588	-2.188	-0.246268	-0.585162	-0.274784	-0.0913925	-0.452046	0.716042	1
694	2	plectin isoform 1d [Homo sapiens]	gi|41322910	QEELYSELQAR	Gln->pyro-Glu@N-term		1347.63	1		Can.	99	13	1	2	0.00577696	4.28675	4.88244	0.509249			1	32.2649	32.2438	1	0.0907584	0.190334		0.568859	0.190024			-0.0612415	0.00233407		0.0648585	0.282024			0.149184	0
695	2	plectin isoform 1d [Homo sapiens]	gi|41322910	QEELYSELQAR	iTRAQ8plex@N-term		1668.86	1	1	Can.	99	18	1	2	-0.00277372	-1.66204	4.86637	0.490751			3	29.2274	29.2358	2	0.412865	0.617381	0.404642	0.570936	-0.581951	-0.144128	-0.0526349	0.260866	0.429381	0.352642	0.0669363	-0.489951	-0.184128	-0.136635	0.331938	1
696	2	plectin isoform 1d [Homo sapiens]	gi|41322910	QLAEAHAQAK	Gln->pyro-Glu@N-term; iTRAQ8plex(K)@10		1352.74	2		Can.	99	15	1	2	0.00160384	1.18563	4.72309	0.555194			3	11.7858	11.7335	1	2	2	2	2	2	2	2	1.848	1.812	1.948	1.496	2.092	1.96	1.916	0.186754	1
697	2	plectin isoform 1d [Homo sapiens]	gi|41322910	QLAEAHAQAK	iTRAQ8plex@N-term; iTRAQ8plex(K)@10		1673.97	2	1	Can.	92.93	10	1	3	0.00162479	0.970622	4.62681	0.444806			2	9.5435	9.5033	1	-0.708229	-0.0241277	-0.351496	0.0680526	-0.557502	-0.742095	-0.629376	-0.860229	-0.212128	-0.403496	-0.435947	-0.465502	-0.782095	-0.713376	0.235406	1
698	2	plectin isoform 1d [Homo sapiens]	gi|41322910	QLAEGTAQQR	iTRAQ8plex@N-term		1404.76	1	1	Can.	99	17	1	2	0.00384246	2.73531	4.95563	1			3	10.408	10.4197	1	0.292109	0.265954	0.0184267	0.745124	0.0437909	0.197369	0.307228	0.140109	0.0779546	-0.0335735	0.241124	0.135791	0.157369	0.223228	0.0924152	1
699	2	plectin isoform 1d [Homo sapiens]	gi|41322910	QLLEEELAR	iTRAQ8plex@N-term		1403.79	1	1	Can.	99	15	1	2	-0.00772356	-5.50192	5.45218	1			3	30.9295	30.7728	1	1.23698	1.19766		1.18942	1.11451		1.2737	1.08498	1.00966		0.685424	1.20651		1.1897	0.211359	1
700	2	plectin isoform 1d [Homo sapiens]	gi|41322910	QLLSPGTALILLEAQAASGFLLDPVR	iTRAQ8plex@N-term		2996.72	1	1	Can.	99	20	1	3	0.0469006	15.6506	4.02473	1			1	32.3078	32.2576	1						0.136877							0.0968766			0
701	2	plectin isoform 1d [Homo sapiens]	gi|41322910	QLQLAQEAAQK	Gln->pyro-Glu@N-term; iTRAQ8plex(K)@11		1513.84	2		Can.	99	14	1	2	-0.00318233	-2.10216	5.10249	0.919854			4	28.9646	28.988	1	-2	-0.300432	0.136295	0.233651	-0.40735	0.167482	-0.215907	-2.152	-0.488432	0.0842947	-0.270349	-0.31535	0.127482	-0.299907	0.773123	1
702	2	plectin isoform 1d [Homo sapiens]	gi|41322910	QLQLAQEAAQK	iTRAQ8plex@N-term; iTRAQ8plex(K)@11		1835.07	2	1	Can.	99	16	1	2	-0.00488358	-2.66125	4.04265	0.0801459			1	21.0151	20.9571	1																1
703	2	plectin isoform 1d [Homo sapiens]	gi|41322910	QTNLENLDQAFSVAER	No iTRAQ8plex@N-term; Dehydrated(T)@2		1815.88	2		Can.	97.83	13	1	2	-0.00381194	-2.09923	4.82605	0.308781			1	35.1382	35.0885	1																0
704	2	plectin isoform 1d [Homo sapiens]	gi|41322910	QTNLENLDQAFSVAER	Gln->pyro-Glu@N-term; Deamidated(N)@6		1817.84	2		Can.	98.37	11	1	2	0.0233261	12.8317	4.18273	0.070199			1	64.1316	64.077	1																0
705	2	plectin isoform 1d [Homo sapiens]	gi|41322910	QTNLENLDQAFSVAER	iTRAQ8plex@N-term		2138.09	1	1	Can.	99	21	1	2	-0.00469261	-2.19477	5.1295	0.62102			4	32.8214	32.7652	2				0.704248							0.200248					1
706	2	plectin isoform 1d [Homo sapiens]	gi|41322910	QVEEEILALK	Gln->pyro-Glu@N-term; iTRAQ8plex(K)@10		1457.83	2		Can.	99	14	1	2	-0.000769776	-0.528029	5.23747	0.788479			4	35.7571	35.8022	1	0.196902	0.579702	0.460772	0.749371	-0.317639	0.255768	0.105317	0.0449025	0.391702	0.408772	0.245371	-0.225639	0.215768	0.0213169	0.226246	0.75
707	2	plectin isoform 1d [Homo sapiens]	gi|41322910	QVEEEILALK	iTRAQ8plex@N-term; iTRAQ8plex(K)@10		1779.06	2	1	Can.	99	14	1	3	-0.00326706	-1.8364	4.66603	0.211521			1	33.7888	33.8405	1	0.607679	0.35296	0.372695	0.964516	0.290698	0.529301	0.48331	0.455679	0.16496	0.320694	0.460516	0.382698	0.489302	0.39931	0.111259	1
708	2	plectin isoform 1d [Homo sapiens]	gi|41322910	QYDIDDAIAK	Gln->pyro-Glu@N-term; iTRAQ8plex(K)@10		1437.73	2		Can.	99	14	1	2	-0.00409328	-2.84704	5.19239	0.780243			2	30.6231	30.5918	1	0.287793	0.133625	-0.0917412	0.661343	0.144317	0.0316722	0.0482203	0.135793	-0.0543744	-0.143741	0.157343	0.236317	-0.00832772	-0.0357797	0.136763	1
709	2	plectin isoform 1d [Homo sapiens]	gi|41322910	QYDIDDAIAK	iTRAQ8plex@N-term; iTRAQ8plex(K)@10		1758.96	2	1	Can.	99	17	1	2	-0.0275955	-15.6885	4.64211	0.219757			3	25.9022	25.9073	1	-0.0545101	-0.0526183	0.0202958	0.102664		-0.106951	-0.05383	-0.20651	-0.240618	-0.0317044	-0.401336		-0.146951	-0.13783	0.124118	0.333333
710	2	plectin isoform 1d [Homo sapiens]	gi|41322910	RDDGTGQLLLPLSDAR	iTRAQ8plex@N-term	missed R-D@1	2030.11	2		Under	99	14	1	3	0.00896092	4.41402	5.01053	1			3	21.8268	21.7975	1	-0.315085	-0.140932	-0.379664	0.491015	0.527348	0.280982	0.553796	-0.467085	-0.328932	-0.431665	-0.0129847	0.619348	0.240982	0.469796	0.442361	0.333333
711	2	plectin isoform 1d [Homo sapiens]	gi|41322910	RFPSSFEEIEILWSQFLK	iTRAQ8plex@N-term; iTRAQ8plex(K)@18	missed R-F@1	2863.57	3		Under	99	16	1	4	2.9866	1042.96	4.3386	1			1	29.8669	29.7806	1	0.0157465	-0.00600713	0.115515	0.0457285	0.00027786	0.0629943	-0.10367	-0.136253	-0.194007	0.0635148	-0.458272	0.0922778	0.0229944	-0.18767	0.193079	0
712	2	plectin isoform 1d [Homo sapiens]	gi|41322910	RLTAEDLFEAR	iTRAQ8plex@N-term	missed R-L@1	1623.89	2		Under	99	15	1	3	0.00403438	2.48439	4.20804	1			1	34.9755	34.9641	1	-0.579771	-0.24703	-0.483823	0.142719	-0.220191	-2	0.0545468	-0.731771	-0.43503	-0.535823	-0.361281	-0.128191	-2.04	-0.0294533	0.67415	1
713	2	plectin isoform 1d [Homo sapiens]	gi|41322910	RPELEDSTLR	iTRAQ8plex@N-term		1518.83	1	1	Can.	99	16	1	3	4.61711e-05	0.0303991	4.82518	1			5	14.7534	14.7408	1	0.211953	0.221592	-0.150183	0.56403	-0.18177	-0.224106	0.0157201	0.0599535	0.0335922	-0.202183	0.0600295	-0.0897697	-0.264106	-0.0682799	0.129111	1
714	2	plectin isoform 1d [Homo sapiens]	gi|41322910	RQEQIQAMPLADSQAVR	iTRAQ8plex@N-term	missed R-Q@1	2244.2	2		Under	99	14	1	3	0.00134809	0.600701	4.58447	1			2	17.5024	17.417	1	-0.144241	-0.00519066	-0.459663	0.172577	-2	-0.657588	0.0713756	-0.296241	-0.193191	-0.511663	-0.331423	-1.908	-0.697588	-0.0126244	0.631694	1
715	2	plectin isoform 1d [Homo sapiens]	gi|41322910	SALDQYR	iTRAQ8plex@N-term		1155.62	1	1	Can.	98.63	11	1	2	0.0307124	26.5766	5.02853	1			3	13.9904	14.0321	1	0.678762	0.689251	0.434523	1.01757	0.261283	0.500703	0.449384	0.526763	0.501251	0.382523	0.51357	0.353283	0.460703	0.365384	0.0746468	1
716	2	plectin isoform 1d [Homo sapiens]	gi|41322910	SIITYVSSLYDAMPR	iTRAQ8plex@N-term		2019.07	1	1	Can.	99	16	1	3	0.0296855	14.7026	4.99732	1			2	28.6443	28.7486	1	-2	0.410259	-0.824821	0.0635146	0.113669	0.254989	0.0901843	-2.152	0.222259	-0.876821	-0.440485	0.205669	0.214989	0.00618424	0.875184	1
717	2	plectin isoform 1d [Homo sapiens]	gi|41322910	SIQEELQQLR	iTRAQ8plex@N-term		1546.86	1	1	Can.	99	18	1	2	-0.00515501	-3.33256	5.43772	1			4	31.2773	31.3173	1	0.309224	0.132606	-0.227815	0.61752	-0.101607	0.00536072	0.14247	0.157224	-0.0553935	-0.279815	0.11352	-0.00960715	-0.0346392	0.0584704	0.143365	1
718	2	plectin isoform 1d [Homo sapiens]	gi|41322910	SLAQAEAEK	iTRAQ8plex@N-term; iTRAQ8plex(K)@9		1553.89	2	1	Can.	99	12	1	3	-0.0079398	-5.10964	4.84006	1			4	17.0045	17.0529	1	0.173459	0.168865	0.182693	0.265984	0.0928413	0.101627	0.0570797	0.0214594	-0.0191348	0.130693	-0.238016	0.184841	0.0616272	-0.0269204	0.136243	0.75
719	2	plectin isoform 1d [Homo sapiens]	gi|41322910	SLESLHSFVAAATK	iTRAQ8plex@N-term; iTRAQ8plex(K)@14		2068.18	2	1	Can.	99	15	1	3	-0.00679421	-3.28512	4.76521	1			3	21.2658	21.1849	1	0.585359	0.563684	0.422362	0.721575	0.204582	-0.0775843	-0.683903	0.433359	0.375685	0.370362	0.217575	0.296582	-0.117584	-0.767903	0.430431	0.5
720	2	plectin isoform 1d [Homo sapiens]	gi|41322910	SLLEVLSGDSLPR	iTRAQ8plex@N-term	cleaved I-S@N-term	1688.96	2		Over	99	13	1	2	0.00537428	3.182	4.81033	1			5	30.3189	30.3291	1	0.0898348	-0.0365023	0.0615509	0.321577	-0.00488113	0.0914872	0.0805893	-0.062165	-0.224502	0.00955066	-0.182423	0.0871189	0.0514873	-0.00341074	0.117515	0
721	2	plectin isoform 1d [Homo sapiens]	gi|41322910	SLQEEHVAVAQLR	iTRAQ8plex@N-term		1782.99	1	1	Can.	99	20	1	3	0.00479076	2.68693	5.19723	1			4	20.0195	20.0065	2	0.645267	0.225207	-0.200669	0.59121	0.0463738	0.380708	-0.153733	0.493267	0.0372068	-0.252669	0.0872098	0.138374	0.340708	-0.237733	0.275489	0.75
722	2	plectin isoform 1d [Homo sapiens]	gi|41322910	SLQEEHVAVAQLREEAER	iTRAQ8plex@N-term	missed R-E@13	2397.26	2		Under	99	13	1	4	0.00392703	1.63814	4.4666	1			3	18.7396	18.6992	1	0.0453179	0.206085	-0.113374	0.641618	0.208573	-0.0139619	0.0738433	-0.106682	0.0180849	-0.165374	0.137618	0.300573	-0.0539618	-0.0101568	0.157741	1
723	2	plectin isoform 1d [Homo sapiens]	gi|41322910	SLVPAAELLESR	iTRAQ8plex@N-term		1587.91	1	1	Can.	99	18	1	2	-0.00621188	-3.91198	5.38336	1			1	28.0792	28.1076	1	0.269688	0.00311011	-0.320871	0.556407	-0.15075	-0.191895	0.276908	0.117689	-0.18489	-0.372871	0.0524072	-0.0587497	-0.231895	0.192908	0.204367	1
724	2	plectin isoform 1d [Homo sapiens]	gi|41322910	SMVEEGTGLR	iTRAQ8plex@N-term		1381.72	1	1	Can.	99	18	1	2	0.0251986	18.2372	5.41046	1			3	17.6197	17.6347	1	0.562442	0.317567	0.343225	0.801233	-0.0532141	-0.0843446	0.501916	0.410442	0.129567	0.291225	0.297233	0.0387859	-0.124344	0.417916	0.202143	1
725	2	plectin isoform 1d [Homo sapiens]	gi|41322910	SQVEEELFSVR	iTRAQ8plex@N-term		1625.86	1	1	Can.	99	19	1	2	4.69412e-05	0.0288717	5.69285	1			3	32.6167	32.6467	1	0.582546	0.553596	0.29549	0.986404	0.283814	0.420956	0.662312	0.430546	0.365596	0.24349	0.482404	0.375814	0.380956	0.578312	0.104626	1
726	2	plectin isoform 1d [Homo sapiens]	gi|41322910	SQVMDEATALQLR	iTRAQ8plex@N-term		1764.93	1	1	Can.	99	19	1	2	-0.00108339	-0.613841	4.9299	1			4	20.5363	20.4876	1	-0.555701	-2	-0.210056	-0.11237	0.031244	-0.0399337	0.319944	-0.707701	-2.188	-0.262056	-0.61637	0.123244	-0.0799336	0.235944	0.823523	1
727	2	plectin isoform 1d [Homo sapiens]	gi|41322910	SSIAGLLLK	iTRAQ8plex@N-term; iTRAQ8plex(K)@9		1508.98	2	1	Can.	99	15	1	2	-0.0182164	-12.072	4.91564	1			4	23.8942	23.8655	1	-0.00811452	0.0484678	0.034687	0.205121	-0.0143396	0.0482957	-0.0119763	-0.160114	-0.139532	-0.0173132	-0.298879	0.0776603	0.0082958	-0.0959763	0.125225	0.5
728	2	plectin isoform 1d [Homo sapiens]	gi|41322910	TELATQEK	iTRAQ8plex@N-term; iTRAQ8plex(K)@8		1526.88	2	1	Can.	99	14	1	2	-0.00259981	-1.7027	4.8936	1			4	13.2374	13.37	1	2	2	2	2	2	2	2	1.848	1.812	1.948	1.496	2.092	1.96	1.916	0.186754	0.5
729	2	plectin isoform 1d [Homo sapiens]	gi|41322910	TIVEEVETLR	iTRAQ8plex@N-term	cleaved I-T@N-term	1491.85	2		Over	99	17	1	2	-0.048935	-32.8017	4.04532	1			1	34.6952	34.6708	1	0.127852	-0.355432	-0.0445414	0.469409	-0.189106	-0.352759	0.0452334	-0.0241477	-0.543432	-0.0965416	-0.0345906	-0.0971057	-0.392759	-0.0387667	0.206726	0
730	2	plectin isoform 1d [Homo sapiens]	gi|41322910	TPVEVPVGGFK	iTRAQ8plex@N-term; iTRAQ8plex(K)@11		1737.03	2	1	Can.	99	12	1	3	-0.00776178	-4.46842	4.93177	1			2	40.7113	40.6867	1	0.243302	0.159982	0.0785105	0.348846	-0.112591	0.0602716	0.144873	0.0913022	-0.0280181	0.0265103	-0.155154	-0.0205915	0.0202717	0.0608729	0.0800353	0
731	2	plectin isoform 1d [Homo sapiens]	gi|41322910	TQLASWSDPTEETGPVAGILDTETLEK	iTRAQ8plex@N-term; iTRAQ8plex(K)@27		3495.81	2	1	Can.	99	16	1	4	0.00191896	0.548932	4.69934	1			2	35.8272	35.7823	2	0.304942	0.109973	-0.193612	0.443802	-0.00652599	-2	0.303103	0.152942	-0.078027	-0.245613	-0.0601981	0.085474	-2.04	0.219103	0.791412	0.5
732	2	plectin isoform 1d [Homo sapiens]	gi|41322910	VDGAEWGVDLPSVEAQLGSHR	No iTRAQ8plex@N-term		2221.08	1		Can.	99	15	1	3	0.0236697	10.6569	4.26778	0.162014			1	51.8748	51.8382	1			0.132321							0.080321						0
733	2	plectin isoform 1d [Homo sapiens]	gi|41322910	VDGAEWGVDLPSVEAQLGSHR	iTRAQ8plex@N-term		2525.28	1	1	Can.	99	20	1	3	0.0139756	5.53427	4.98147	0.837986			4	31.4894	31.4546	2	-0.604684	-0.190582	-0.612818	0.201252	-0.303807	-0.140724	-0.737839	-0.756684	-0.378582	-0.664818	-0.302748	-0.211807	-0.180724	-0.821839	0.267862	0.75
734	2	plectin isoform 1d [Homo sapiens]	gi|41322910	VKAEAEAAR	iTRAQ8plex@N-term; iTRAQ8plex(K)@2	missed K-A@2	1551.92	3		Under	99	12	1	3	0.0109148	7.0331	4.91378	1			3	11.2153	11.247	1	0.179864	0.245095	0.0306406	0.733356	0.130933	0.178904	0.276096	0.0278641	0.0570951	-0.0213596	0.229356	0.222933	0.138904	0.192096	0.100442	1
735	2	plectin isoform 1d [Homo sapiens]	gi|41322910	VLADPSDDTK	iTRAQ8plex@N-term; iTRAQ8plex(K)@10		1667.92	2	1	Can.	99	12	1	3	-0.00132312	-0.793276	4.88698	1			6	19.0725	19.1175	1	0.0284468	0.0585555	-0.0917071	0.27373	-0.084775	-0.135517	0.166114	-0.123553	-0.129444	-0.143707	-0.23027	0.00722502	-0.175517	0.0821144	0.108508	0
736	2	plectin isoform 1d [Homo sapiens]	gi|41322910	VLALPEPSPAAPTLR	iTRAQ8plex@N-term		1835.08	1	1	Can.	99	15	1	3	0.00236536	1.28897	5.17075	1			5	26.023	26.0663	1	0.253935	0.236587	-0.29832	-0.0518499	-0.415517	-1.13901	-0.352608	0.101935	0.0485868	-0.35032	-0.55585	-0.323517	-1.17901	-0.436608	0.42669	0.8
737	2	plectin isoform 1d [Homo sapiens]	gi|41322910	VPLDVACAR	iTRAQ8plex@N-term; Carbamidomethyl(C)@7		1303.72	2	1	Can.	99	13	1	2	-0.0021389	-1.64061	5.14627	1			2	15.8534	15.8768	1	0.745917	0.676647	-0.47283	0.800241	-1.8161	0.734811	0.661652	0.593917	0.488648	-0.52483	0.296241	-1.7241	0.694811	0.577652	0.886994	1
738	2	plectin isoform 1d [Homo sapiens]	gi|41322910	VPLDEALQR	iTRAQ8plex@N-term		1343.77	1	1	Can.	99	13	1	2	-0.0056942	-4.23748	5.21796	1			2	24.5609	24.6586	1	0.76872	0.830431	0.299187	0.606682	-2	0.578512	0.592033	0.61672	0.642431	0.247187	0.102681	-1.908	0.538512	0.508033	0.910442	1
739	2	plectin isoform 1d [Homo sapiens]	gi|41322910	VPVDVAYR	iTRAQ8plex@N-term		1221.7	1	1	Can.	99	14	1	2	-0.00517194	-4.23339	5.12449	1			1	16.0125	16.0392	1	0.100603	0.161048	-0.0514953	0.305425	-0.0155989	-0.00249156	0.176288	-0.0513967	-0.0269516	-0.103495	-0.198575	0.076401	-0.0424915	0.0922877	0.100365	0
740	2	plectin isoform 1d [Homo sapiens]	gi|41322910	VPVDVAYQR	iTRAQ8plex@N-term		1349.76	1	1	Can.	99	14	1	2	-0.00551542	-4.08622	5.39485	1			2	15.7642	15.7266	1	0.78072	0.560175	0.217453	0.956228	0.140318	0.463809	0.55945	0.62872	0.372175	0.165453	0.452228	0.232318	0.423809	0.47545	0.155375	1
741	2	plectin isoform 1d [Homo sapiens]	gi|41322910	VQMEELSK	iTRAQ8plex@N-term; iTRAQ8plex(K)@8		1570.89	2	1	Can.	99	14	1	2	-0.00859406	-5.47084	4.79792	1			2	20.0813	20.1535	1	0.233269	0.29644	-0.444109	0.513023	-0.0891386	0.0836989	-0.572762	0.0812695	0.10844	-0.49611	0.00902329	0.00286138	0.043699	-0.656762	0.310954	1
742	2	plectin isoform 1d [Homo sapiens]	gi|41322910	VQSGSESVIQEYVDLR	iTRAQ8plex@N-term		2112.1	1	1	Can.	99	16	1	2	-0.0154597	-7.31958	5.08344	1			5	33.5757	33.5179	1																0.6
743	2	plectin isoform 1d [Homo sapiens]	gi|41322910	VSIYEAMR	iTRAQ8plex@N-term		1271.69	1	1	Can.	99	14	1	2	-0.000517828	-0.407198	5.14201	1			3	18.8157	18.7282	1	0.847203	0.384536	0.428341	0.732247	-2	0.456327	0.468836	0.695203	0.196536	0.376341	0.228247	-1.908	0.416327	0.384836	0.880897	1
744	2	plectin isoform 1d [Homo sapiens]	gi|41322910	VSITEAMHR	iTRAQ8plex@N-term		1346.73	1	1	Can.	98.3	12	1	3	0.0136321	10.1224	4.72496	1			5	16.5567	16.5395	1	0.460268	0.877688	0.364293	0.280353	0.648843	0.437423	-0.113519	0.308268	0.689688	0.312293	-0.223647	0.740843	0.397423	-0.197519	0.382293	1
745	2	plectin isoform 1d [Homo sapiens]	gi|41322910	VTLVQTLEIQR	iTRAQ8plex@N-term		1602.96	1	1	Can.	99	19	1	2	-0.00398152	-2.48385	4.76788	1			5	25.7929	25.8246	1	-0.274365	-0.13088	-0.772183	0.0588738	-0.261574	-2	-0.593469	-0.426365	-0.31888	-0.824183	-0.445126	-0.169574	-2.04	-0.677469	0.629546	1
746	2	plectin isoform 1d [Homo sapiens]	gi|41322910	WQAVLAQTDVR	iTRAQ8plex@N-term		1589.88	1	1	Can.	99	12	1	2	0.00295159	1.85648	5.75655	1			2	27.9287	27.6951	1	-0.0315954	0.0798141	0.00123814	0.0876977	0.0235084	-0.142901	-0.175325	-0.183595	-0.108186	-0.0507621	-0.416302	0.115508	-0.182901	-0.259325	0.166829	0.5
747	2	plectin isoform 1d [Homo sapiens]	gi|41322910	YLQDLLAWVEENQHR	iTRAQ8plex@N-term		2217.15	1	1	Can.	99	17	1	3	0.00407083	1.83607	4.9276	1			5	27.8058	27.9666	1	0.108103	0.0650873	0.264638	0.0430214	0.052997	0.278004	-2	-0.0438971	-0.122913	0.212638	-0.460979	0.144997	0.238004	-2.084	0.822167	1
748	3	serum albumin preproprotein [Homo sapiens]	gi|4502027	AACLLPK	iTRAQ8plex@N-term; Carbamidomethyl(C)@3; iTRAQ8plex(K)@7		1379.84	3	1	Can.	99	12	1	2	-0.00518329	-3.75644	6.54411	1			22	17.3224	17.3541	2	0.289799	0.214341	0.062641	0.61781	-0.0364155	0.128622	0.270083	0.233799	0.182341	0.062641	0.48181	-0.0124155	0.132622	0.274083	0.160518	1
749	3	serum albumin preproprotein [Homo sapiens]	gi|4502027	AAFTECCQAADK	No iTRAQ8plex@N-term; Carbamidomethyl(C)@6; Carbamidomethyl(C)@7; iTRAQ8plex(K)@12		1674.76	4		Can.	99	17	1	2	-0.000532607	-0.318019	4.43592	0.00741128			2	12.0878	12.0945	1				0.53711							0.40111					0
750	3	serum albumin preproprotein [Homo sapiens]	gi|4502027	AAFTECCQAADK	iTRAQ8plex@N-term; Carbamidomethyl(C)@6; No Carbamidomethyl(C)@7; iTRAQ8plex(K)@12		1921.95	4		Can.	99	16	1	3	0.00417469	2.17211	4.91833	0.0225063			2	15.5204	15.4887	2	0.371894	0.0367175	0.0778445	0.352919	0.0746713	0.0569052	0.155073	0.315894	0.00471758	0.0778445	0.216919	0.0986713	0.0609052	0.159073	0.105709	0
751	3	serum albumin preproprotein [Homo sapiens]	gi|4502027	AAFTECCQAADK	iTRAQ8plex@N-term; Carbamidomethyl(C)@6; Carbamidomethyl(C)@7; iTRAQ8plex(K)@12		1978.97	4	1	Can.	99	17	1	3	0.00558788	2.82363	6.53294	0.926643			20	15.2025	15.3378	3	0.316962	0.179347	0.108632	0.64729	-0.0712416	0.0263085	0.188682	0.260962	0.147347	0.108632	0.51129	-0.0472415	0.0303085	0.192682	0.180843	0.9
752	3	serum albumin preproprotein [Homo sapiens]	gi|4502027	AAFTECCQAADK	iTRAQ8plex@N-term; Carbamidomethyl(C)@6; Carbamidomethyl(C)@7; Deamidated(Q)@8; iTRAQ8plex(K)@12		1979.95	5		Can.	97.62	11	1	3	0.00630182	3.18281	4.82966	0.0183496			4	21.4061	21.4973	1	-0.0144285	-0.0338619	-0.134201	0.516385	-0.0502507	-0.199854	-0.133734	-0.0704284	-0.0658618	-0.134201	0.380385	-0.0262507	-0.195854	-0.129734	0.191275	0
753	3	serum albumin preproprotein [Homo sapiens]	gi|4502027	AAFTECCQAADK	iTRAQ8plex@N-term; Oxidation(F)@3; Carbamidomethyl(C)@6; Carbamidomethyl(C)@7; iTRAQ8plex(K)@12		1994.97	5		Can.	99	14	1	3	0.00133781	0.670593	4.88511	0.0208488			1	16.791	16.821	1	0.141977	0.146108	0.0989398	0.457344	-0.0693469	0.0802472	0.186171	0.0859773	0.114108	0.0989398	0.321344	-0.0453468	0.0842472	0.190171	0.112327	0
754	3	serum albumin preproprotein [Homo sapiens]	gi|4502027	AAFTECCQAADK	iTRAQ8plex@N-term; Carbamidomethyl(C)@6; Carbamidomethyl(C)@7; Carboxy(D)@11; iTRAQ8plex(K)@12		2022.96	5		Can.	93.32	12	1	2	0.00388601	1.92095	4.19354	0.00424142			1	17.1275	17.0703	1																0
755	3	serum albumin preproprotein [Homo sapiens]	gi|4502027	ADDKETCFAEEGKK	iTRAQ8plex@N-term; iTRAQ8plex(K)@4; Carbamidomethyl(C)@7; iTRAQ8plex(K)@13; iTRAQ8plex(K)@14	missed K-E@4; missed K-K@13	2843.54	7		Under	99	15	1	5	0.0178381	6.2732	6.10233	1			17	17.388	17.0613	2	0.245856	0.0469289	0.0139763	0.630883	-0.0410646	0.0962696	0.228188	0.189856	0.0149289	0.0139763	0.494883	-0.0170645	0.10027	0.232188	0.179979	0.714286
756	3	serum albumin preproprotein [Homo sapiens]	gi|4502027	ADFVESK	iTRAQ8plex@N-term; iTRAQ8plex(K)@7	cleaved A-A@N-term	1402.79	3		Over	95.73	11	1	2	-0.0259815	-18.5213	4.75786	1			5	16.7927	16.8717	1	0.4124	0.081142	0.0175788	0.617337	-0.0899012	-0.179684	0.106321	0.3564	0.0491421	0.0175788	0.481337	-0.0659012	-0.175684	0.110321	0.232165	0
757	3	serum albumin preproprotein [Homo sapiens]	gi|4502027	AEFAEVSK	No iTRAQ8plex@N-term; iTRAQ8plex(K)@8		1183.64	2		Can.	99	11	1	2	-0.00472679	-3.99344	5.44673	0.0509573			5	16.8993	16.9377	1	0.0146108	-0.177063	-0.0345856	0.244152	-0.230347	-0.0598184	-0.188798	-0.0413891	-0.209063	-0.0345856	0.108152	-0.206347	-0.0558184	-0.184798	0.117303	0
758	3	serum albumin preproprotein [Homo sapiens]	gi|4502027	AEFAEVSK	Carbamyl@N-term; iTRAQ8plex(K)@8		1226.65	2		Can.	99	13	1	2	-0.00580073	-4.72894	4.73518	0.00990049			1	24.5937	24.573	1	0.180362		0.173158	0.265083		0.130714		0.124363		0.173158	0.129083		0.134714		0.0222909	0
759	3	serum albumin preproprotein [Homo sapiens]	gi|4502027	AEFAEVSK	iTRAQ8plex@N-term; iTRAQ8plex(K)@8		1487.84	2	1	Can.	99	14	1	2	-0.00188799	-1.26894	6.7071	0.928059			20	15.8716	15.8312	1	0.186286	0.149823	0.0131824	0.463329	-0.039554	0.12911	0.201493	0.130286	0.117823	0.0131824	0.327329	-0.0155539	0.13311	0.205493	0.115201	1
760	3	serum albumin preproprotein [Homo sapiens]	gi|4502027	AEFAEVSK	iTRAQ8plex@N-term; Oxidation(F)@3; iTRAQ8plex(K)@8		1503.84	3		Can.	99	13	1	2	-0.00504516	-3.35485	4.45891	0.00524062			3	21.4566	21.4026	1	-0.00514175	-0.211006	-0.158929	-0.00812518	-0.227725	-0.0383088	-0.0570465	-0.0611416	-0.243006	-0.158929	-0.144125	-0.203725	-0.0343088	-0.0530465	0.0806667	0
761	3	serum albumin preproprotein [Homo sapiens]	gi|4502027	AEFAEVSK	iTRAQ8plex@N-term; Cation:Na(E)@5; iTRAQ8plex(K)@8		1509.83	3		Can.	99	14	1	3	-0.00151735	-1.00498	4.50611	0.00584233			1	19.8345	19.947	1	-0.0175945	0.0802635	-0.0748135	0.159946	-0.0633685	-0.0658993	0.0560972	-0.0735944	0.0482635	-0.0748135	0.0239459	-0.0393684	-0.0618993	0.0600972	0.0590778	0
762	3	serum albumin preproprotein [Homo sapiens]	gi|4502027	AFAQYLQQCPFEDHV	iTRAQ8plex@N-term; Carbamidomethyl(C)@9	cleaved I-A@N-term; cleaved V-K@C-term	2156.03	4		Over	99	18	1	2	-0.0195472	-9.06629	3.89631	1			1	23.8173	23.8223	1	0.0806463			0.466492				0.0246464			0.330492				0.216265	0
763	3	serum albumin preproprotein [Homo sapiens]	gi|4502027	AFAQYLQQCPFEDHVK	No iTRAQ8plex@N-term; Carbamidomethyl(C)@9; iTRAQ8plex(K)@16	cleaved I-A@N-term	2284.13	4		Over	99	13	1	3	0.0479177	20.9786	4.7986	0.100977			1	47.0326	47.0493	1	0.146928			0.228957				0.0909284			0.0929575				0.00143479	0
764	3	serum albumin preproprotein [Homo sapiens]	gi|4502027	AFAQYLQQCPFEDHVK	iTRAQ8plex@N-term; Carbamidomethyl(C)@9; iTRAQ8plex(K)@16	cleaved I-A@N-term	2588.33	4		Over	99	18	1	4	0.011489	4.43877	5.69316	0.792117			25	55.4612	55.3151	5	0.221559	-0.184471	-0.321763	0.699073	-0.319632	-0.163737	-0.0494439	0.165559	-0.216471	-0.321763	0.563073	-0.295632	-0.159737	-0.045444	0.315189	0
765	3	serum albumin preproprotein [Homo sapiens]	gi|4502027	AFAQYLQQCPFEDHVK	iTRAQ8plex@N-term; Deamidated(Q)@8; Carbamidomethyl(C)@9; iTRAQ8plex(K)@16	cleaved I-A@N-term	2589.31	5		Over	99	14	1	3	0.0233217	9.0069	4.82338	0.106906			3	26.9555	27.286	3	-0.112117	-0.0519095	-0.191465	0.0634865	-0.228809	-0.198964	-0.24969	-0.168117	-0.0839094	-0.191465	-0.0725136	-0.204809	-0.194964	-0.24569	0.064326	0
766	3	serum albumin preproprotein [Homo sapiens]	gi|4502027	AFHDNEETFLK	iTRAQ8plex@N-term; iTRAQ8plex(K)@11	cleaved T-A@N-term	1958.04	3		Over	99	15	1	3	0.00723452	3.69478	5.03966	1			4	22.6302	22.6586	1	0.120203	-0.34043	-0.255747	0.409363	-0.439082	-0.226795	-0.33911	0.0642028	-0.37243	-0.255747	0.273363	-0.415082	-0.222795	-0.33511	0.254654	0
767	3	serum albumin preproprotein [Homo sapiens]	gi|4502027	AFKAWAVAR	No iTRAQ8plex@N-term; iTRAQ8plex(K)@3	missed K-A@3	1322.78	3		Under	93.58	11	1	3	-0.00600312	-4.53827	4.4439	0.0409934			2	15.4462	15.4377	1	0.173997	0.0827157	0.133213	0.547376	0.0735472	0.0845076	-0.323063	0.117997	0.0507158	0.133213	0.411376	0.0975472	0.0885076	-0.319063	0.213899	0
768	3	serum albumin preproprotein [Homo sapiens]	gi|4502027	AFKAWAVAR	Carbamyl@N-term; iTRAQ8plex(K)@3	missed K-A@3	1365.78	3		Under	99	11	1	2	-0.00259835	-1.90246	5.66524	0.682421			6	20.4575	20.5454	1	-0.0387161	-0.112111	-0.459075	0.0133324	-0.278326	-0.447147	-0.305611	-0.094716	-0.144111	-0.459075	-0.122668	-0.254326	-0.443147	-0.301611	0.149748	0
769	3	serum albumin preproprotein [Homo sapiens]	gi|4502027	AFKAWAVAR	iTRAQ8plex@N-term; iTRAQ8plex(K)@3	missed K-A@3	1626.98	3		Under	99	12	1	3	-0.00208216	-1.27977	5.27302	0.276586			4	17.5613	17.5997	2	-0.0714193	0.0703338	-0.000582606	0.584031	-0.058381	-0.117683	-0.0532839	-0.127419	0.0383339	-0.000582606	0.448031	-0.0343809	-0.113683	-0.0492839	0.196328	1
770	3	serum albumin preproprotein [Homo sapiens]	gi|4502027	AFTECCQAADK	iTRAQ8plex@N-term; Carbamidomethyl(C)@5; Carbamidomethyl(C)@6; iTRAQ8plex(K)@11	cleaved A-A@N-term	1907.93	5		Over	99	15	1	3	0.0207651	10.8836	5.27364	1			8	14.9146	14.8442	1	0.439204	-0.0831327	-0.227503	0.724999	-0.319837	-0.0854495	0.0452929	0.383204	-0.115133	-0.227503	0.588999	-0.295837	-0.0814495	0.0492928	0.327203	0
771	3	serum albumin preproprotein [Homo sapiens]	gi|4502027	ALEVDETYVPK	iTRAQ8plex@N-term; iTRAQ8plex(K)@11	cleaved S-A@N-term	1871.05	3		Over	99	12	1	3	0.00205319	1.09735	4.74709	1			2	29.0265	29.0733	1	0.295506	0.0989015	0.134422	0.586833	-0.271845	0.0463558	0.0225438	0.239506	0.0669015	0.134422	0.450833	-0.247845	0.0503558	0.0265438	0.21355	0
772	3	serum albumin preproprotein [Homo sapiens]	gi|4502027	ALVLIAFAQYLQQCPFEDHV	iTRAQ8plex@N-term; Deamidated(Q)@9; Carbamidomethyl(C)@14	cleaved V-K@C-term	2666.37	4		Over	99	18	1	3	0.0487173	18.271	4.3032	1			1	32.1755	32.1972	1		-0.0766206		0.0874041					-0.108621		-0.048596				0.0424438	0
773	3	serum albumin preproprotein [Homo sapiens]	gi|4502027	ALVLIAFAQYLQQCPFEDHVK	No iTRAQ8plex@N-term; Carbamidomethyl(C)@14; iTRAQ8plex(K)@21		2793.48	3		Can.	99	14	1	4	0.0128928	4.61531	5.92604	0.294458			3	28.2208	28.2625	1	-0.0079645	0.0590853	-0.160576	0.319643	-0.103256	0.0612519	0.0762584	-0.0639644	0.0270854	-0.160576	0.183643	-0.0792563	0.0652519	0.0802584	0.116134	0
774	3	serum albumin preproprotein [Homo sapiens]	gi|4502027	ALVLIAFAQYLQQCPFEDHVK	Carbamyl@N-term; Deamidated(Q)@9; Carbamidomethyl(C)@14; iTRAQ8plex(K)@21		2837.47	4		Can.	99	17	1	3	0.0267169	9.41574	4.57065	0.0129905			1	32.5487	32.5587	1	0.0199483	0.0621268	0.0948221	0.304281	-0.0874161	0.186164	0.146618	-0.0360516	0.0301269	0.0948221	0.168281	-0.0634161	0.190164	0.150618	0.101297	0
775	3	serum albumin preproprotein [Homo sapiens]	gi|4502027	ALVLIAFAQYLQQCPFEDHVK	No iTRAQ8plex@N-term; Hex(Y)@10; Carbamidomethyl(C)@14; iTRAQ8plex(K)@21		2955.54	4		Can.	98.2	15	1	4	0.0857758	29.0221	4.35793	0.00796			1	70.1309	70.1709	1																0
776	3	serum albumin preproprotein [Homo sapiens]	gi|4502027	ALVLIAFAQYLQQCPFEDHVK	iTRAQ8plex@N-term; Carbamidomethyl(C)@14; Dehydrated(D)@18; iTRAQ8plex(K)@21		3079.68	4		Can.	99	14	1	3	0.00348244	1.13078	4.21002	0.00566242			1	30.3793	30.3271	1																0
777	3	serum albumin preproprotein [Homo sapiens]	gi|4502027	ALVLIAFAQYLQQCPFEDHVK	iTRAQ8plex@N-term; Deamidated(Q)@13; Carbamidomethyl(C)@14; Deoxy(D)@18; iTRAQ8plex(K)@21		3082.68	5		Can.	92.08	12	1	4	0.0149029	4.8344	4.24047	0.00607369			1	30.356	30.3271	1	0.132265	0.143486	0.15488	0.314243	0.0624647	0.131374		0.0762656	0.111486	0.15488	0.178243	0.0864647	0.135374		0.0396712	0
778	3	serum albumin preproprotein [Homo sapiens]	gi|4502027	ALVLIAFAQYLQQCPFEDHVK	iTRAQ8plex@N-term; Carbamidomethyl(C)@14; iTRAQ8plex(K)@21		3097.69	3	1	Can.	99	20	1	4	0.0120685	3.89597	6.18092	0.529534			7	30.3576	30.3271	3	0.0792963	0.157658	-0.0225085	0.518565	-0.102813	0.0159471	-0.167165	0.0232964	0.125658	-0.0225085	0.382565	-0.0788128	0.0199471	-0.163165	0.175434	0.5
779	3	serum albumin preproprotein [Homo sapiens]	gi|4502027	ALVLIAFAQYLQQCPFEDHVK	iTRAQ8plex@N-term; Carbamidomethyl(C)@14; Pro->pyro-Glu(P)@15; iTRAQ8plex(K)@21		3111.67	4		Can.	97.42	12	2	3	0.000349135	0.112202	5.50753	0.112332			1	31.3411	31.0524	1				-0.220058	-0.145187	-0.233867	-0.276853				-0.356058	-0.121187	-0.229867	-0.272853	0.0977554	0
780	3	serum albumin preproprotein [Homo sapiens]	gi|4502027	ALVLIAFAQYLQQCPFEDHVK	iTRAQ8plex@N-term; Carbamidomethyl(C)@14; Methyl(H)@19; iTRAQ8plex(K)@21		3111.7	4		Can.	93.53	11	2	3	-0.0100354	-3.22505	4.32879	0.0074433			1	30.4993	30.3877	1																0
781	3	serum albumin preproprotein [Homo sapiens]	gi|4502027	ALVLIAFAQYLQQCPFEDHVK	iTRAQ8plex@N-term; Bromo(F)@7; iTRAQ8plex(Y)@10; Carbamidomethyl(C)@14; iTRAQ8plex(K)@21		3479.8	5		Can.	97.66	14	1	4	0.0379603	10.9087	4.82893	0.0235455			1	30.371	30.3877	1	-0.000747717	0.153753	0.0415198	0.420527	-0.0547626	-0.155365	-0.157435	-0.0567476	0.121753	0.0415198	0.284527	-0.0307625	-0.151365	-0.153435	0.156888	0
782	3	serum albumin preproprotein [Homo sapiens]	gi|4502027	AQYLQQCPFEDHVK	iTRAQ8plex@N-term; Carbamidomethyl(C)@7; iTRAQ8plex(K)@14	cleaved F-A@N-term	2370.23	4		Over	99	14	1	4	0.00753404	3.17862	4.7042	1			2	32.534	32.5707	2	-0.0616199	-0.0511348	-0.0922067	0.000861654	-0.259297	0.03399	-0.025295	-0.11762	-0.0831347	-0.0922067	-0.135138	-0.235297	0.03799	-0.021295	0.0866271	0
783	3	serum albumin preproprotein [Homo sapiens]	gi|4502027	ASQAALGL	iTRAQ8plex@N-term	cleaved A-A@N-term	1033.61	2		Over	99	13	1	2	-0.000841871	-0.814498	5.99814	1			6	23.4772	23.5306	2	0.320746	-0.246352	-0.075244	0.85415	-0.493037	-0.227695	-0.0728045	0.264746	-0.278352	-0.075244	0.71815	-0.469037	-0.223695	-0.0688045	0.396073	0
784	3	serum albumin preproprotein [Homo sapiens]	gi|4502027	ATKEQLK	iTRAQ8plex@N-term; iTRAQ8plex(K)@3; iTRAQ8plex(K)@7	missed K-E@3	1729.09	4		Under	92.5	10	1	4	0.00106659	0.616852	6.18449	1			7	11.7762	11.8546	1	-0.0572772	0.0943286	-0.158219	0.617658	-0.0918372	-0.00948529	0.120132	-0.113277	0.0623286	-0.158219	0.481658	-0.0678371	-0.0054853	0.124132	0.215582	1
785	3	serum albumin preproprotein [Homo sapiens]	gi|4502027	AVMDDFAAF	iTRAQ8plex@N-term	cleaved F-V@C-term	1289.63	2		Over	99	11	1	2	-0.00435239	-3.37492	5.56069	1			6	26.1555	26.1989	1	0.181258	0.182469	-0.041279	0.453539	0.0178765	0.0891888	-2	0.125258	0.150469	-0.041279	0.317539	0.0418765	0.0931888	-1.996	0.805249	0
786	3	serum albumin preproprotein [Homo sapiens]	gi|4502027	AVMDDFAAFVEK	No iTRAQ8plex@N-term; iTRAQ8plex(K)@12		1645.83	2		Can.	99	19	1	2	0.00623443	3.78801	5.40631	0.0343076			5	32.8931	32.8537	1	0.0974416	-0.172723	-0.124953	0.460168	-0.104851	0.128306	0.0394803	0.0414417	-0.204723	-0.124953	0.324168	-0.0808512	0.132306	0.0434803	0.176924	0
787	3	serum albumin preproprotein [Homo sapiens]	gi|4502027	AVMDDFAAFVEK	Delta:H(2)C(2)@N-term; iTRAQ8plex(K)@12		1671.85	2		Can.	98.57	13	1	2	-0.0381882	-22.8419	5.14799	0.0189267			1	30.2531	30.2226	1	0.146581	-0.0452649	-0.0392201	0.396668	-0.082641	-0.0524236	0.0703434	0.0905814	-0.0772648	-0.0392201	0.260668	-0.058641	-0.0484236	0.0743434	0.121888	0
788	3	serum albumin preproprotein [Homo sapiens]	gi|4502027	AVMDDFAAFVEK	Carbamyl@N-term; iTRAQ8plex(K)@12		1688.84	2		Can.	99	16	1	2	0.000487835	0.288858	4.71117	0.0069224			2	36.6988	36.6712	1																0
789	3	serum albumin preproprotein [Homo sapiens]	gi|4502027	AVMDDFAAFVEK	iTRAQ8plex@N-term; Dethiomethyl(M)@3; iTRAQ8plex(K)@12		1902.03	3		Can.	98.17	12	1	3	0.00372835	1.96019	4.22378	0.00225353			1	32.6466	32.6355	1	0.0276464	0.0157231		0.0812094				-0.0283535	-0.0162769		-0.0547907				0.0196981	0
790	3	serum albumin preproprotein [Homo sapiens]	gi|4502027	AVMDDFAAFVEK	iTRAQ8plex@N-term; Dehydrated(D)@5; iTRAQ8plex(K)@12		1932.03	3		Can.	99	14	1	3	-0.00439373	-2.27415	5.29011	0.0262537			4	60.4662	60.5112	2	0.232808	0.176828	0.0268453	0.497454	0.0685484	0.0794251	-0.207156	0.176808	0.144828	0.0268453	0.361453	0.0925484	0.0834251	-0.203156	0.170201	0
791	3	serum albumin preproprotein [Homo sapiens]	gi|4502027	AVMDDFAAFVEK	iTRAQ8plex@N-term; Met->Hcy(M)@3; iTRAQ8plex(K)@12		1936.02	3		Can.	99	13	1	3	-0.00555311	-2.86831	4.9489	0.0119668			6	28.4463	28.4204	1	0.106398	0.0360685	-0.00819125	0.32342	0.089332	0.155419	-2	0.0503977	0.00406858	-0.00819125	0.18742	0.113332	0.159419	-1.996	0.789837	0
792	3	serum albumin preproprotein [Homo sapiens]	gi|4502027	AVMDDFAAFVEK	iTRAQ8plex@N-term; Oxidation(M)@3; Dehydrated(D)@4; iTRAQ8plex(K)@12		1948.02	4		Can.	99	13	1	3	-0.000197276	-0.10127	5.85721	0.0968941			2	28.4496	28.619	1	-0.00278724	-0.146244	-0.320615	-0.0269166	-0.29525	-0.275784	-0.480807	-0.0587871	-0.178244	-0.320615	-0.162917	-0.27125	-0.271784	-0.476807	0.133314	0
793	3	serum albumin preproprotein [Homo sapiens]	gi|4502027	AVMDDFAAFVEK	iTRAQ8plex@N-term; iTRAQ8plex(K)@12		1950.04	2	1	Can.	99	20	1	2	-0.0005772	-0.295994	6.67641	0.638995			93	25.5799	25.5933	14	0.26856	0.140544	0.0406142	0.613933	-0.0257585	0.0922412	0.210148	0.21256	0.108545	0.0406142	0.477933	-0.00175842	0.0962412	0.214148	0.160101	0.693182
794	3	serum albumin preproprotein [Homo sapiens]	gi|4502027	AVMDDFAAFVEK	iTRAQ8plex@N-term; Dioxidation(M)@3; Dehydrated(D)@4; iTRAQ8plex(K)@12		1964.02	4		Can.	99	16	1	2	-0.00916712	-4.66753	4.40868	0.00344956			2	28.701	28.619	1																0
795	3	serum albumin preproprotein [Homo sapiens]	gi|4502027	AVMDDFAAFVEK	iTRAQ8plex@N-term; Methyl(E)@11; iTRAQ8plex(K)@12		1964.05	3		Can.	99	14	1	3	-0.0310741	-15.8214	4.94332	0.011814			5	34.6354	34.6141	2	0.374451	0.200443	0.13783	0.227878	-0.181288	0.00712874	-0.602378	0.318451	0.168443	0.13783	0.0918784	-0.157288	0.0111287	-0.598378	0.300009	0
796	3	serum albumin preproprotein [Homo sapiens]	gi|4502027	AVMDDFAAFVEK	iTRAQ8plex@N-term; Oxidation(M)@3; iTRAQ8plex(K)@12		1966.03	3		Can.	99	15	1	3	0.0014095	0.716926	5.88905	0.104264			58	33.0326	33.1391	3	0.22875	0.0837985	0.0056999	0.299316	0.0223352	0.121647	-0.458882	0.17275	0.0517986	0.0056999	0.163316	0.0463352	0.125647	-0.454882	0.216923	0
797	3	serum albumin preproprotein [Homo sapiens]	gi|4502027	AVMDDFAAFVEK	iTRAQ8plex@N-term; Cation:Na(E)@11; iTRAQ8plex(K)@12		1972.02	3		Can.	99	16	1	3	0.000529432	0.268472	4.80962	0.00868366			3	35.0022	34.9871	1	0.305362	0.195053	0.0898906	0.5204	-0.0377426	0.107748	0.103412	0.249362	0.163053	0.0898906	0.3844	-0.0137426	0.111748	0.107412	0.128085	0
798	3	serum albumin preproprotein [Homo sapiens]	gi|4502027	AVMDDFAAFVEK	iTRAQ8plex@N-term; Carbamyl(M)@3; iTRAQ8plex(K)@12		1993.04	3		Can.	99	14	1	3	-0.00264073	-1.32497	5.29013	0.0262553			10	33.7809	33.8327	2	0.342658	0.198135	0.0765662	0.0354145	0.103015	-0.071608	-2	0.286658	0.166135	0.0765662	-0.100586	0.127015	-0.0676081	-1.996	0.796418	0
799	3	serum albumin preproprotein [Homo sapiens]	gi|4502027	AVMDDFAAFVEK	iTRAQ8plex@N-term; Delta:S(-1)Se(1)(M)@3; iTRAQ8plex(K)@12		1997.98	3		Can.	98.24	13	1	3	0.0284909	14.2598	4.82581	0.00901346			2	35.3706	35.4206	1	0.00216174	0.0197944	-0.0418446	0.45392	0.36361	0.182773	-0.989543	-0.0538382	-0.0122055	-0.0418446	0.31792	0.38761	0.186773	-0.985543	0.457623	0
800	3	serum albumin preproprotein [Homo sapiens]	gi|4502027	AVMDDFAAFVEKC	iTRAQ8plex@N-term; iTRAQ8plex(K)@12; Carbamidomethyl(C)@13	cleaved C-C@C-term; missed K-C@12	2110.07	5		Under	99	16	1	3	0.00105612	0.500514	5.03989	1			2	35.0027	34.9828	1	-0.0296234	-0.0167928	-0.134532	0.391415	-0.150767	-0.0146145	-2	-0.0856233	-0.0487927	-0.134532	0.255415	-0.126767	-0.0106145	-1.996	0.756613	0
801	3	serum albumin preproprotein [Homo sapiens]	gi|4502027	AWAVAR	iTRAQ8plex@N-term		976.576	1	1	Can.	97.24	10	1	2	-0.0032139	-3.29099	6.58373	1			9	11.116	11.1594	1	0.213792	0.258368	0.0375169	0.420661	-0.0736201	0.0788616	0.147805	0.157792	0.226368	0.0375169	0.284661	-0.0496201	0.0828615	0.151805	0.11361	0
802	3	serum albumin preproprotein [Homo sapiens]	gi|4502027	CAEDYLSVVLNQLCVLHEK	iTRAQ8plex@N-term; Carbamidomethyl(C)@1; Carbamidomethyl(C)@14; iTRAQ8plex(K)@19	cleaved P-C@N-term	2897.52	5		Over	99	15	1	4	0.00034592	0.119385	4.93441	0.670822			2	27.2034	27.1795	1	0.0493192	0.129983	0.0444849	0.336679	0.011904	0.174385	0.135572	-0.00668068	0.0979827	0.0444849	0.200679	0.035904	0.178385	0.139572	0.0778975	0
803	3	serum albumin preproprotein [Homo sapiens]	gi|4502027	CAEDYLSVVLNQLCVLHEK	iTRAQ8plex@N-term; Carbamidomethyl(C)@1; Deamidated(N)@11; Carbamidomethyl(C)@14; iTRAQ8plex(K)@19	cleaved P-C@N-term	2898.51	6		Over	95.49	10	1	4	0.0591982	20.4237	4.62523	0.329178			2	34.5219	34.3713	1	-0.143749	0.00505776	0.063956	-0.0605846	-0.0327493	-0.00906899	-0.10247	-0.199749	-0.0269422	0.063956	-0.196585	-0.00874922	-0.005069	-0.0984697	0.101149	0
804	3	serum albumin preproprotein [Homo sapiens]	gi|4502027	CASLQK	iTRAQ8plex@N-term; Carbamidomethyl(C)@1; iTRAQ8plex(K)@6		1313.76	3	1	Can.	95.94	10	1	2	-0.00418429	-3.18498	5.80726	1			3	11.7498	11.7649	1	0.0227063	0.0127588	-0.0435332	0.663344	-0.171319	0.0195541	0.127702	-0.0332936	-0.0192411	-0.0435332	0.527344	-0.147319	0.0235541	0.131702	0.221175	1
805	3	serum albumin preproprotein [Homo sapiens]	gi|4502027	CCAAADPHECYAK	iTRAQ8plex@N-term; Carbamidomethyl(C)@1; No Carbamidomethyl(C)@2; Carbamidomethyl(C)@10; iTRAQ8plex(K)@13		2102.98	5		Can.	96.94	13	1	3	0.00593124	2.8204	4.07693	0.0241826			1	11.4084	11.4301	1				0.262886							0.126886					0
806	3	serum albumin preproprotein [Homo sapiens]	gi|4502027	CCAAADPHECYAK	iTRAQ8plex@N-term; Carbamidomethyl(C)@1; Carbamidomethyl(C)@2; Carbamidomethyl(C)@10; iTRAQ8plex(K)@13		2160	5	1	Can.	99	17	1	3	0.00346394	1.60368	5.6828	0.975817			9	11.3011	11.4293	2	0.154031	0.115368	0.1117	0.692284	-0.122057	0.054515	0.209741	0.0980307	0.0833676	0.1117	0.556284	-0.0980566	0.058515	0.213741	0.203117	1
807	3	serum albumin preproprotein [Homo sapiens]	gi|4502027	CCTESLVNR	iTRAQ8plex@N-term; Carbamidomethyl(C)@1; No Carbamidomethyl(C)@2		1384.67	3		Can.	99	16	1	2	0.0040095	2.89563	4.43889	0.023809			1	11.7117	11.7804	1	0.324451			0.400079				0.268451			0.264079				0.0030915	0
808	3	serum albumin preproprotein [Homo sapiens]	gi|4502027	CCTESLVNR	iTRAQ8plex@N-term; Carbamidomethyl(C)@1; Carbamidomethyl(C)@2		1441.7	3	1	Can.	99	16	1	2	0.001894	1.31373	5.96527	0.800062			9	12.0093	12.1376	2	0.0430505	0.108469	0.012382	0.612504	-0.135964	0.0284395	0.0956759	-0.0129494	0.0764694	0.012382	0.476504	-0.111964	0.0324395	0.0996759	0.187046	0.888889
809	3	serum albumin preproprotein [Homo sapiens]	gi|4502027	CCTESLVNR	iTRAQ8plex@N-term; Carbamidomethyl(C)@1; Carbamidomethyl(C)@2; Deamidated(N)@8		1442.68	4		Can.	99	16	1	2	-0.00245919	-1.7046	5.30798	0.176129			10	14.3902	14.3969	2	0.0561278	0.0896681	-0.0924211	0.850262	-0.0904666	0.101567	0.290984	0.000127867	0.0576682	-0.0924211	0.714262	-0.0664666	0.105567	0.294984	0.282197	0
810	3	serum albumin preproprotein [Homo sapiens]	gi|4502027	CELFEQLGEYK	iTRAQ8plex@N-term; Carbamidomethyl(C)@1; iTRAQ8plex(K)@11	cleaved N-C@N-term	2023.05	4		Over	99	14	1	3	0.00493407	2.43892	4.89708	1			8	52.9368	52.907	1		-0.0960565	-0.13219	0.0660783		-0.204372	-0.192026		-0.128056	-0.13219	-0.0699217		-0.200372	-0.188026	0.0524333	0
811	3	serum albumin preproprotein [Homo sapiens]	gi|4502027	CFSALEVDETYVPK	iTRAQ8plex@N-term; Carbamidomethyl(C)@1; iTRAQ8plex(K)@14	cleaved P-C@N-term	2265.18	4		Over	99	15	1	3	8.46794e-05	0.0373831	5.01246	1			3	25.1088	25.1356	1	0.105802	0.034401	0.0791042	0.326012	-0.0902612	-0.00497008	0.136126	0.0498024	0.00240111	0.0791042	0.190012	-0.0662612	-0.000970092	0.140126	0.0881989	0
812	3	serum albumin preproprotein [Homo sapiens]	gi|4502027	DAHKSEVAHR	iTRAQ8plex@N-term; iTRAQ8plex(K)@4	missed K-S@4	1756.98	3		Under	99	13	1	5	0.00820532	4.67013	4.20412	0.117696			3	7.5839	7.5306	3	0.183259	0.257209	-0.108747	0.973646	-0.0770347	0.0578608	0.25292	0.127259	0.225209	-0.108747	0.837646	-0.0530346	0.0618608	0.25692	0.314588	1
813	3	serum albumin preproprotein [Homo sapiens]	gi|4502027	DAHKSEVAHR	iTRAQ8plex@N-term; iTRAQ8plex(K)@4; iTRAQ8plex(S)@5	missed K-S@4	2061.18	4		Under	99	11	1	5	0.00948684	4.60261	5.07898	0.882304			9	5.8671	5.8988	3	0.0557517	-0.0194395	-0.185779	0.792125	-0.0961992	0.0342357	0.100483	-0.000248214	-0.0514394	-0.185779	0.656125	-0.0721992	0.0382357	0.104483	0.274186	0
814	3	serum albumin preproprotein [Homo sapiens]	gi|4502027	DEMPADLPSLAADFVESK	iTRAQ8plex@N-term; iTRAQ8plex(K)@18	cleaved N-D@N-term	2542.31	3		Over	99	18	1	3	0.00503425	1.98019	4.97782	1			3	27.5972	27.5616	1	0.134656	0.0781994	0.000512165	0.264229	0.0340213	0.0240972	-0.0483429	0.0786559	0.0461994	0.000512165	0.128228	0.0580213	0.0280972	-0.0443429	0.0554116	0
815	3	serum albumin preproprotein [Homo sapiens]	gi|4502027	DLGEENFK	iTRAQ8plex@N-term; iTRAQ8plex(K)@8		1558.85	2	1	Can.	99	11	1	3	-0.00380759	-2.44257	5.6503	1			8	22.2614	22.3755	2	0.389106	0.0203207	0.0427751	0.268176	-0.131768	-0.0560389	-0.0538989	0.333106	-0.0116792	0.0427751	0.132176	-0.107768	-0.052039	-0.0498989	0.15026	0.875
816	3	serum albumin preproprotein [Homo sapiens]	gi|4502027	DLPSLAADFVESK	iTRAQ8plex@N-term; iTRAQ8plex(K)@13	cleaved A-D@N-term	1999.11	3		Over	99	17	1	3	0.0058181	2.91035	5.06988	1			4	33.8692	33.9209	1	0.352306		-0.0223934	0.473208	-0.236668	-0.10638	-0.0297512	0.296306		-0.0223934	0.337208	-0.212668	-0.10238	-0.0257512	0.221901	0
817	3	serum albumin preproprotein [Homo sapiens]	gi|4502027	DVCKNYAEAK	iTRAQ8plex@N-term; Carbamidomethyl(C)@3; iTRAQ8plex(K)@4; iTRAQ8plex(K)@10	missed K-N@4	2109.17	5		Under	93.64	10	2	4	0.0132219	6.26878	4.76201	0.315206			3	12.6131	12.5944	1	-0.0471548	0.0177473	-0.256826	0.873619	-0.157666	-0.0649813	0.0372324	-0.103155	-0.0142527	-0.256826	0.737618	-0.133666	-0.0609813	0.0412324	0.326055	1
818	3	serum albumin preproprotein [Homo sapiens]	gi|4502027	DVCKNYAEAK	iTRAQ8plex@N-term; Carbamidomethyl(C)@3; iTRAQ8plex(K)@4; Deamidated(N)@5; iTRAQ8plex(K)@10	missed K-N@4	2110.15	6		Under	99	12	2	3	-0.0171337	-8.11966	5.09898	0.684794			3	12.4504	12.5818	1	0.0613443	-0.151139	-0.106667	0.480968	-0.275915	0.0537494	0.0804176	0.00534438	-0.183139	-0.106667	0.344967	-0.251915	0.0577493	0.0844176	0.198966	0
819	3	serum albumin preproprotein [Homo sapiens]	gi|4502027	DVCKNYAEAKDVFLGMFLYEYAR	iTRAQ8plex@N-term; Carbamidomethyl(C)@3; iTRAQ8plex(K)@4; iTRAQ8plex(K)@10	missed K-N@4; missed K-D@10	3713.94	6		Under	99	11	1	4	0.00821704	2.21249	5.29767	1			6	33.1876	33.2029	1	0.208218	0.162393	0.24262	0.661714	0.17301	0.135951	0.250666	0.152218	0.130393	0.24262	0.525714	0.197011	0.139951	0.254666	0.137375	0.5
820	3	serum albumin preproprotein [Homo sapiens]	gi|4502027	DVFLGMFLYEYAR	Delta:H(2)C(2)@N-term		1648.8	1		Can.	98.63	12	1	2	-0.0311459	-18.8901	4.23702	0.00555523			1	32.9354	32.9067	1																0
821	3	serum albumin preproprotein [Homo sapiens]	gi|4502027	DVFLGMFLYEYAR	iTRAQ8plex@N-term		1926.99	1	1	Can.	99	20	1	2	0.00173119	0.898393	6.23156	0.54859			62	30.15	30.0475	29	0.257045	0.111307	-0.0485333	0.501913	-0.277414	-0.0214058	0.0942202	0.201045	0.079307	-0.0485333	0.365913	-0.253414	-0.0174058	0.0982202	0.196344	0.354839
822	3	serum albumin preproprotein [Homo sapiens]	gi|4502027	DVFLGMFLYEYAR	iTRAQ8plex@N-term; Methyl(D)@1		1941	2		Can.	99	16	1	3	-0.0149914	-7.72354	4.17612	0.00482844			2	29.4673	29.458	1		0.396734							0.364735							0
823	3	serum albumin preproprotein [Homo sapiens]	gi|4502027	DVFLGMFLYEYAR	iTRAQ8plex@N-term; Oxidation(M)@6		1942.98	2		Can.	99	20	1	2	0.0015243	0.784516	5.8561	0.231093			12	27.1088	27.1188	1	0.775443	0.198975	0.123823	0.597773	-0.215001	0.0787174	0.0569007	0.719443	0.166975	0.123823	0.461773	-0.191001	0.0827174	0.0609006	0.297528	0
824	3	serum albumin preproprotein [Homo sapiens]	gi|4502027	DVFLGMFLYEYAR	iTRAQ8plex@N-term; Carbamyl(M)@6		1969.99	2		Can.	99	17	1	3	0.00989046	5.02056	4.51352	0.0105005			2	33.9235	33.9719	1																0
825	3	serum albumin preproprotein [Homo sapiens]	gi|4502027	DVFLGMFLYEYAR	iTRAQ8plex@N-term; iTRAQ8plex(Y)@11		2231.19	2		Can.	99	18	1	3	0.00238589	1.06933	5.76864	0.188939			4	27.1905	27.2305	1	0.140196	0.0327287	0.035589	0.490418	-0.169566	0.0235924	-0.0022382	0.084196	0.000728812	0.035589	0.354418	-0.145566	0.0275923	0.00176178	0.151404	0
826	3	serum albumin preproprotein [Homo sapiens]	gi|4502027	DVFLGMFLYEYAR	iTRAQ8plex@N-term; Oxidation(M)@6; iTRAQ8plex(Y)@11		2247.19	3		Can.	99	13	1	3	-0.00130476	-0.580619	4.51326	0.0104941			1	30.602	30.6948	1	0.181863	0.0972788	-0.184295	0.259216	-0.147523	-0.11471	-0.234254	0.125863	0.0652789	-0.184295	0.123216	-0.123523	-0.11071	-0.230254	0.149334	0
827	3	serum albumin preproprotein [Homo sapiens]	gi|4502027	ECCEKPLLEK	iTRAQ8plex@N-term; Carbamidomethyl(C)@2; Carbamidomethyl(C)@3; iTRAQ8plex(K)@5; iTRAQ8plex(K)@10		2217.23	5	1	Can.	99	12	1	4	-0.000416469	-0.187833	5.74914	1			9	18.2785	18.2622	1	0.349277	0.0603801	0.118659	0.360934	-0.0620247	0.046423	0.145971	0.293277	0.0283802	0.118659	0.224934	-0.0380247	0.050423	0.149971	0.115557	0.833333
828	3	serum albumin preproprotein [Homo sapiens]	gi|4502027	ECFLQHKDDNPNLPR	iTRAQ8plex@N-term; Carbamidomethyl(C)@2; iTRAQ8plex(K)@7	cleaved N-E@N-term; missed K-D@7	2490.29	5		Under	99	13	1	4	0.010658	4.27982	5.05835	1			7	20.4797	20.698	3	-0.121596	-0.132308	0.0894678	0.314789	-0.0391286	-0.153287	0.0818756	-0.177596	-0.164308	0.0894678	0.178789	-0.0151286	-0.149287	0.0858756	0.144389	0
829	3	serum albumin preproprotein [Homo sapiens]	gi|4502027	EFNAETFTFH	iTRAQ8plex@N-term	cleaved H-A@C-term	1545.74	2		Over	99	17	1	2	0.0102036	6.60111	4.74134	1			1	22.6962	22.661	1	0.161602	0.0772083	0.145945	0.23776	-0.00940704	0.0578372	0.058341	0.105602	0.0452084	0.145945	0.10176	0.014593	0.0618372	0.062341	0.0438448	0
830	3	serum albumin preproprotein [Homo sapiens]	gi|4502027	EFNAETFTFHADIC	iTRAQ8plex@N-term; Carbamidomethyl(C)@14	cleaved C-T@C-term	2004.92	3		Over	99	16	1	2	0.00150633	0.751317	5.23773	0.875063			17	23.6528	23.4183	2	-0.0683465	-0.100532	-0.138562	-0.0767594	-0.167206	-0.201927	-0.385763	-0.124346	-0.132531	-0.138562	-0.212759	-0.143206	-0.197927	-0.381763	0.0911064	0
831	3	serum albumin preproprotein [Homo sapiens]	gi|4502027	EFNAETFTFHADIC	iTRAQ8plex@N-term; Deamidated(N)@3; Carbamidomethyl(C)@14	cleaved C-T@C-term	2005.9	4		Over	99	13	1	2	0.0354026	17.6492	4.39238	0.124937			2	33.8243	33.7696	1																0
832	3	serum albumin preproprotein [Homo sapiens]	gi|4502027	EFNAETFTFHADICTLSEK	iTRAQ8plex@N-term; Carbamidomethyl(C)@14; iTRAQ8plex(K)@19		2867.43	3	1	Can.	99	17	1	4	0.00721579	2.51647	6.06195	0.779326			112	24.7487	24.5379	17	0.432286	0.112573	0.194874	0.123371	0.0247852	0.0760343	0.140979	0.376286	0.0805732	0.194874	-0.0126287	0.0487853	0.0800343	0.144979	0.127127	0.601942
833	3	serum albumin preproprotein [Homo sapiens]	gi|4502027	EFNAETFTFHADICTLSEK	iTRAQ8plex@N-term; Deamidated(N)@3; Carbamidomethyl(C)@14; iTRAQ8plex(K)@19		2868.41	4		Can.	99	16	1	4	0.00314126	1.09512	5.35528	0.153126			18	34.0487	34.0242	6	0.338971	0.227696	0.183592	0.0949234	-0.0927529	-0.0587655	0.0444371	0.282971	0.195697	0.183592	-0.0410767	-0.0687529	-0.0547655	0.048437	0.142145	0
834	3	serum albumin preproprotein [Homo sapiens]	gi|4502027	EFNAETFTFHADICTLSEK	iTRAQ8plex@N-term; iTRAQ8plex(H)@10; Carbamidomethyl(C)@14; iTRAQ8plex(K)@19		3171.63	4		Can.	99	17	1	4	0.00594426	1.8742	4.99985	0.0675487			4	21.2445	21.214	1	0.214141	0.0706026	0.104884	0.0897667	0.0299403	0.0571505	0.00842472	0.158141	0.0386027	0.104884	-0.0462334	0.0539403	0.0611505	0.0124247	0.0651851	0
835	3	serum albumin preproprotein [Homo sapiens]	gi|4502027	EFNAETFTFHADICTLSEKER	iTRAQ8plex@N-term; Deamidated(N)@3; Oxidation(H)@10; Dehydrated(D)@12; Carbamidomethyl(C)@14; iTRAQ8plex(K)@19	missed K-E@19	3151.54	7		Under	96.1	14	1	3	0.055474	17.6022	4.9227	0.037271			2	33.0087	33.0171	1																0
836	3	serum albumin preproprotein [Homo sapiens]	gi|4502027	EFNAETFTFHADICTLSEKER	iTRAQ8plex@N-term; Carbamidomethyl(C)@14; iTRAQ8plex(K)@19	missed K-E@19	3152.57	4		Under	99	25	1	4	0.00352997	1.11971	6.16431	0.650089			73	23.12	23.1451	20	0.214704	0.161303	-0.00359845	0.571166	-0.0362988	0.118468	0.124662	0.158704	0.129303	-0.00359845	0.435166	-0.0122987	0.122468	0.128662	0.148196	0.441176
837	3	serum albumin preproprotein [Homo sapiens]	gi|4502027	EFNAETFTFHADICTLSEKER	iTRAQ8plex@N-term; Deamidated(N)@3; Carbamidomethyl(C)@14; iTRAQ8plex(K)@19	missed K-E@19	3153.55	5		Under	99	23	1	4	0.00835058	2.64799	5.80669	0.285338			11	32.9871	33.0171	2	0.236408	0.395106	0.101696	0.624385	-0.0394221	0.0817328	0.0745649	0.180408	0.363106	0.101696	0.488384	-0.015422	0.0857328	0.0785648	0.17891	0
838	3	serum albumin preproprotein [Homo sapiens]	gi|4502027	EFNAETFTFHADICTLSEKER	iTRAQ8plex@N-term; iTRAQ8plex(T)@6; Carbamidomethyl(C)@14; iTRAQ8plex(K)@19	missed K-E@19	3456.78	5		Under	97.05	12	1	5	0.018224	5.27197	4.78753	0.0273022			2	52.4775	52.5789	1	-0.0771106	-0.115929	-0.27469	0.245761	-0.164893	-0.10359	-0.0263107	-0.133111	-0.147929	-0.27469	0.109761	-0.140893	-0.0995903	-0.0223107	0.119448	0
839	3	serum albumin preproprotein [Homo sapiens]	gi|4502027	ELFEQLGEYK	Glu->pyro-Glu@N-term; iTRAQ8plex(K)@10	cleaved C-E@N-term	1540.81	3		Over	99	12	1	2	0.00379743	2.46457	4.57353	0.418963			2	32.2403	32.2737	1	0.148027	0.118969	0.054505	0.35363	-0.283689	-0.295404	-0.136292	0.0920274	0.0869694	0.054505	0.21763	-0.259689	-0.291404	-0.132292	0.195156	0
840	3	serum albumin preproprotein [Homo sapiens]	gi|4502027	ELFEQLGEYK	iTRAQ8plex@N-term; iTRAQ8plex(K)@10	cleaved C-E@N-term	1863.02	3		Over	99	14	1	3	0.000728956	0.391276	4.71556	0.581037			2	30.6677	30.6551	1	-0.0577022	-0.340754	-0.488186	0.363754	-0.397191	-0.485709	-0.462191	-0.113702	-0.372753	-0.488186	0.227754	-0.373191	-0.481709	-0.458191	0.263663	0
841	3	serum albumin preproprotein [Homo sapiens]	gi|4502027	EQLKAVMDDFAAFVEK	Carbamyl@N-term; iTRAQ8plex(K)@4; iTRAQ8plex(K)@16	missed K-A@4	2491.32	4		Under	99	14	1	3	-0.0002532	-0.101633	5.21615	1			3	29.4254	29.4522	1	0.203595	0.0533263	-0.0702613	0.128129	-0.240545	-0.183999	-0.254642	0.147595	0.0213263	-0.0702613	-0.00787132	-0.216545	-0.179999	-0.250642	0.14441	0
842	3	serum albumin preproprotein [Homo sapiens]	gi|4502027	ETYGEMADCCAK	iTRAQ8plex@N-term; Carbamidomethyl(C)@9; Carbamidomethyl(C)@10; iTRAQ8plex(K)@12		2041.94	4	1	Can.	99	15	1	3	0.00374851	1.83576	4.75773	0.271148			5	15.5871	15.5488	1	0.0859463	-0.0411272	-0.0486467	0.395364	-0.0096909	0.0540842	0.156423	0.0299464	-0.0731271	-0.0486467	0.259364	0.0143091	0.0580842	0.160423	0.117116	0.6
843	3	serum albumin preproprotein [Homo sapiens]	gi|4502027	ETYGEMADCCAK	iTRAQ8plex@N-term; Oxidation(M)@6; Carbamidomethyl(C)@9; Carbamidomethyl(C)@10; iTRAQ8plex(K)@12		2057.93	5		Can.	99	16	1	3	-0.00104705	-0.508787	5.11334	0.614915			5	13.6984	13.6104	2	0.319612	0.141195	0.291948	0.614779	0.0706909	0.115954	0.354827	0.263612	0.109195	0.291948	0.478779	0.0946909	0.119954	0.358827	0.145391	0
844	3	serum albumin preproprotein [Homo sapiens]	gi|4502027	ETYGEMADCCAK	Delta:H(2)C(2)@N-term; iTRAQ8plex(Y)@3; Carbamidomethyl(C)@9; Carbamidomethyl(C)@10; iTRAQ8plex(K)@12		2067.95	5		Can.	92.29	13	1	3	-0.00210446	-1.01765	4.38119	0.113937			2	23.669	23.7368	1				0.563287							0.427287					0
845	3	serum albumin preproprotein [Homo sapiens]	gi|4502027	ETYGEMADCCAKQEPERNECFLQHKDDNPNLPR	iTRAQ8plex@N-term; Carbamidomethyl(C)@9; Carbamidomethyl(C)@10; iTRAQ8plex(K)@12; Carbamidomethyl(C)@20; iTRAQ8plex(K)@25	missed K-Q@12; missed R-N@17; missed K-D@25	4963.35	9		Under	97.08	14	1	6	-0.946606	-190.719	4.36723	0.28273			1	18.854	18.8068	1	0.111115	0.209294	-0.526262	1.47339	-0.163229	0.128255	0.238148	0.0551154	0.177294	-0.526262	1.33739	-0.139229	0.132255	0.242148	0.571832	0
846	3	serum albumin preproprotein [Homo sapiens]	gi|4502027	ETYGEMADCCAKQEPERNECFLQHKDDNPNLPR	iTRAQ8plex@N-term; Carbamidomethyl(C)@9; Carbamidomethyl(C)@10; iTRAQ8plex(K)@12; Deamidated(N)@18; Carbamidomethyl(C)@20; iTRAQ8plex(K)@25	missed K-Q@12; missed R-N@17; missed K-D@25	4964.34	10		Under	99	14	1	6	0.0752428	15.1567	4.77154	0.71727			1	25.3319	25.2809	1	-0.470188	0.211092	-2	1.70864	-0.380913	0.101811	0.137787	-0.526188	0.179093	-2	1.57264	-0.356912	0.105811	0.141787	1.06687	0
847	3	serum albumin preproprotein [Homo sapiens]	gi|4502027	FAQYLQQCPFEDHVK	No iTRAQ8plex@N-term; Carbamidomethyl(C)@8; iTRAQ8plex(K)@15	cleaved A-F@N-term	2213.09	4		Over	93.89	13	1	2	0.00442894	2.00125	4.23251	0.258466			1	18.9351	18.8769	1																0
848	3	serum albumin preproprotein [Homo sapiens]	gi|4502027	FAQYLQQCPFEDHVK	iTRAQ8plex@N-term; Carbamidomethyl(C)@8; iTRAQ8plex(K)@15	cleaved A-F@N-term	2517.29	4		Over	99	12	1	4	0.00488274	1.93968	4.69024	0.741534			4	56.4052	56.3889	1	0.0151006	-0.0218571	-0.166269	0.366649	-0.355808	-0.0897973	0.0596535	-0.0408993	-0.053857	-0.166269	0.230649	-0.331808	-0.0857974	0.0636535	0.175986	0
849	3	serum albumin preproprotein [Homo sapiens]	gi|4502027	FDEFKPLVEEPQNLIK	iTRAQ8plex@N-term; iTRAQ8plex(K)@5; iTRAQ8plex(K)@16	cleaved V-F@N-term	2857.64	4		Over	99	12	1	4	0.0171901	6.0155	4.6257	1			1	66.2344	66.2745	1	0.316482	0.0236668	-0.266089	0.79771	-0.458728	-0.192061	-0.0598671	0.260482	-0.00833312	-0.266089	0.66171	-0.434728	-0.188061	-0.0558671	0.366043	0
850	3	serum albumin preproprotein [Homo sapiens]	gi|4502027	FHDNEETFLK	iTRAQ8plex@N-term; iTRAQ8plex(K)@10	cleaved A-F@N-term	1887	3		Over	99	12	1	3	0.0016906	0.89592	4.42736	1			1	22.4381	22.4069	1	0.348846	0.104447	0.000406743	0.348633	-0.00901197	-0.0178994	0.0735985	0.292846	0.0724472	0.000406743	0.212633	0.0149881	-0.0138994	0.0775985	0.116184	0
851	3	serum albumin preproprotein [Homo sapiens]	gi|4502027	FKDLGEENFK	No iTRAQ8plex@N-term; iTRAQ8plex(K)@2; iTRAQ8plex(K)@10	missed K-D@2	1834.01	4		Under	99	15	1	3	-0.00199966	-1.09032	5.61501	0.139843			6	18.02	17.9892	2	0.265413	-0.0239842	-0.105617	0.261066	-0.100444	0.0239012	-0.0160852	0.209413	-0.0559842	-0.105617	0.125066	-0.076444	0.0279011	-0.0120852	0.114567	0
852	3	serum albumin preproprotein [Homo sapiens]	gi|4502027	FKDLGEENFK	No iTRAQ8plex@N-term; iTRAQ8plex(K)@2; Deamidated(N)@8; iTRAQ8plex(K)@10	missed K-D@2	1834.99	5		Under	97.18	10	1	3	0.00183809	1.00169	4.89355	0.0265571			3	22.984	22.9541	2	0.294442	-0.0103041	0.00454062	0.236656	-0.0355774	0.00802883	0.137562	0.238442	-0.0423041	0.00454062	0.100656	-0.0115774	0.0120288	0.141562	0.100859	0
853	3	serum albumin preproprotein [Homo sapiens]	gi|4502027	FKDLGEENFK	Carbamyl@N-term; iTRAQ8plex(K)@2; iTRAQ8plex(K)@10	missed K-D@2	1877.01	4		Under	99	14	1	3	-0.0107045	-5.70294	5.31601	0.0702494			3	30.4572	30.446	1	0.34089	-0.0236619	-0.0924063	0.262575	-0.124957	0.103549	0.139515	0.28489	-0.0556619	-0.0924063	0.126575	-0.100957	0.107549	0.143514	0.145344	0
854	3	serum albumin preproprotein [Homo sapiens]	gi|4502027	FKDLGEENFK	iTRAQ8plex@N-term; iTRAQ8plex(K)@2; iTRAQ8plex(K)@10	missed K-D@2	2138.21	4		Under	99	16	2	3	0.000732486	0.342569	6.16022	0.490742			25	21.1365	21.0782	3	0.218939	0.025176	-0.0535396	0.57142	-0.16929	-0.00443267	0.161568	0.162939	-0.00682395	-0.0535396	0.435419	-0.14529	-0.000432686	0.165568	0.192838	0.958333
855	3	serum albumin preproprotein [Homo sapiens]	gi|4502027	FKDLGEENFK	iTRAQ8plex@N-term; iTRAQ8plex(K)@2; Deamidated(N)@8; iTRAQ8plex(K)@10	missed K-D@2	2139.2	5		Under	99	14	2	4	0.00565264	2.64241	5.90491	0.272608			9	21.3769	21.3564	1	0.248425	0.117509	0.0303216	0.584086	-0.224497	-0.0562311	-0.032775	0.192425	0.085509	0.0303216	0.448086	-0.200497	-0.0522311	-0.028775	0.207197	0
856	3	serum albumin preproprotein [Homo sapiens]	gi|4502027	FPKAEFAEVSK	No iTRAQ8plex@N-term; iTRAQ8plex(K)@3; iTRAQ8plex(K)@11	missed K-A@3	1860.06	4		Under	99	13	1	3	-0.00395516	-2.12636	4.62069	0.257859			1	26.8045	26.8362	1	0.0249534	-0.13347	-0.186773	0.291124	-0.16001	-0.21935	-0.160455	-0.0310465	-0.16547	-0.186773	0.155124	-0.13601	-0.21535	-0.156455	0.128623	0
857	3	serum albumin preproprotein [Homo sapiens]	gi|4502027	FPKAEFAEVSK	Carbamyl@N-term; iTRAQ8plex(K)@3; iTRAQ8plex(K)@11	missed K-A@3	1903.07	4		Under	99	13	1	3	-0.00159219	-0.836644	5.07979	0.742141			7	26.0309	26.0726	1	-0.0194682	0.00748533	-0.148815	0.033464	-0.233818	-0.112457	-0.339775	-0.0754681	-0.0245146	-0.148815	-0.102536	-0.209818	-0.108457	-0.335775	0.102541	0
858	3	serum albumin preproprotein [Homo sapiens]	gi|4502027	FQNALLV	iTRAQ8plex@N-term; Deamidated(N)@3	cleaved V-R@C-term	1108.64	3		Over	99	11	1	2	-0.00602822	-5.43747	6.08577	1			8	27.4405	27.4284	1	0.318986	-0.172198	-0.260973	0.890252	-0.666505	-0.24137	-0.0602253	0.262986	-0.204198	-0.260973	0.754252	-0.642505	-0.23737	-0.0562253	0.447048	0
859	3	serum albumin preproprotein [Homo sapiens]	gi|4502027	FQNALLVR	No iTRAQ8plex@N-term		959.555	1		Can.	99	12	1	2	-0.00121281	-1.26393	6.58791	0.332331			14	14.7659	14.8076	1	0.433487	-0.0833534	-0.0909481	0.0966786	0.00724066	0.115054	-2	0.377487	-0.115353	-0.0909481	-0.0393215	0.0312407	0.119054	-1.996	0.790061	0
860	3	serum albumin preproprotein [Homo sapiens]	gi|4502027	FQNALLVR	Carbamyl@N-term		1002.56	1		Can.	98.77	11	1	2	-0.00258677	-2.58016	5.06095	0.00987669			5	52.4557	52.509	1	0.237566	-0.287732	-0.102869	-0.343999	0.417443	0.0876384	-2	0.181566	-0.319732	-0.102869	-0.479999	0.441443	0.0916384	-1.996	0.804372	0
861	3	serum albumin preproprotein [Homo sapiens]	gi|4502027	FQNALLVR	iTRAQ8plex@N-term		1263.76	1	1	Can.	99	12	2	2	-0.00223967	-1.77223	6.63992	0.374618			9	20.1222	20.027	2	0.14994	0.174989	0.0783357	0.383357	-0.0297732	0.0151103	0.0326776	0.0939403	0.142989	0.0783357	0.247357	-0.00577312	0.0191102	0.0366776	0.0863313	1
862	3	serum albumin preproprotein [Homo sapiens]	gi|4502027	FQNALLVR	iTRAQ8plex@N-term; Deamidated(N)@3		1264.74	2		Can.	99	14	2	2	-0.0038868	-3.07319	6.49857	0.270541			21	21.931	21.9777	2	0.1377	0.338267	0.0299415	0.437131	-0.0770724	0.00727611	0.0737173	0.0817004	0.306267	0.0299415	0.30113	-0.0530724	0.0112761	0.0777172	0.141192	0
863	3	serum albumin preproprotein [Homo sapiens]	gi|4502027	FQNALLVR	iTRAQ8plex@N-term; Deamidated(Q)@2; Deamidated(N)@3		1265.73	3		Can.	99	14	1	2	0.0161013	12.721	4.86764	0.00632853			1	44.5679	44.4192	1	0.186486	0.357442	0.128712	0.449849	0.0386933	0.00841407	0.0812627	0.130486	0.325442	0.128712	0.313849	0.0626933	0.0124141	0.0852627	0.121924	0
864	3	serum albumin preproprotein [Homo sapiens]	gi|4502027	FQNALLVR	iTRAQ8plex@N-term; Dimethyl(N)@3		1291.79	2		Can.	99	12	1	2	-0.00450272	-3.48564	4.86599	0.00630458			1	22.8906	22.8582	1	-0.0271372	0.959754	-0.0718772	0.0398042	0.172728	0.207699	0.0403337	-0.0831371	0.927754	-0.0718772	-0.0961958	0.196728	0.211699	0.0443337	0.36179	0
865	3	serum albumin preproprotein [Homo sapiens]	gi|4502027	FSALEVDETYVPK	iTRAQ8plex@N-term; iTRAQ8plex(K)@13	cleaved C-F@N-term	2105.15	3		Over	99	14	1	3	-0.000942625	-0.447771	5.36161	1			4	22.4998	22.4809	2	-0.09367	-0.198401	-0.00420704	-0.00654212	-0.182641	-0.167545	-0.24018	-0.14967	-0.230401	-0.00420704	-0.142542	-0.158641	-0.163545	-0.23618	0.0766855	0
866	3	serum albumin preproprotein [Homo sapiens]	gi|4502027	FYAPELLFFAK	iTRAQ8plex@N-term; iTRAQ8plex(K)@11	cleaved Y-F@N-term	1953.12	3		Over	99	13	1	3	0.000163806	0.0838688	5.25261	1			3	28.4998	28.4857	2	0.363794	0.198607	0.165106	0.317019	0.0245394	-0.0278086	-0.281332	0.307794	0.166607	0.165106	0.181019	0.0485395	-0.0238086	-0.277332	0.189861	0
867	3	serum albumin preproprotein [Homo sapiens]	gi|4502027	GMFLYEYAR	iTRAQ8plex@N-term	cleaved L-G@N-term	1452.74	2		Over	99	15	1	2	-0.00699408	-4.81441	5.01335	1			1	25.0917	25.0507	1	0.0931463	-0.0347992	-0.138128	0.294146	-0.0928433	-0.0396993	-0.0767959	0.0371464	-0.0667992	-0.138128	0.158146	-0.0688432	-0.0356993	-0.0727959	0.096825	0
868	3	serum albumin preproprotein [Homo sapiens]	gi|4502027	HPDYSVVLLLR	No iTRAQ8plex@N-term		1310.73	1		Can.	99	13	1	2	0.0129803	9.90307	6.00006	0.526431			8	22.6162	22.2787	1	-0.162996	0.0310742	0.0480808	-0.109337	-0.00246295	0.0118249	-0.203735	-0.218996	-0.000925686	0.0480808	-0.245337	0.0215371	0.0158249	-0.199735	0.131077	0
869	3	serum albumin preproprotein [Homo sapiens]	gi|4502027	HPDYSVVLLLR	Delta:H(2)C(2)@N-term		1336.75	1		Can.	99	12	1	2	-0.00783007	-5.85754	4.37521	0.0124877			1	50.7903	50.8203	1																0
870	3	serum albumin preproprotein [Homo sapiens]	gi|4502027	HPDYSVVLLLR	Carbamyl@N-term		1353.74	1		Can.	99	12	1	2	-0.000439319	-0.324522	4.85927	0.0380669			2	59.2696	59.1183	1	-0.0265786	0.0570595	0.0518098	0.207798	0.042592	0.0289038	-0.085562	-0.0825785	0.0250596	0.0518098	0.0717977	0.0665921	0.0329037	-0.081562	0.066392	0
871	3	serum albumin preproprotein [Homo sapiens]	gi|4502027	HPDYSVVLLLR	iTRAQ8plex@N-term		1614.94	1	1	Can.	99	10	1	3	-0.00134478	-0.832712	5.90508	0.423014			6	22.8362	22.766	1	0.0315817	-0.0894331	6.12312e-05	-0.104155	-0.0778897	-0.0789588	-0.210797	-0.0244181	-0.121433	6.12312e-05	-0.240155	-0.0538897	-0.0749588	-0.206797	0.091214	1
872	3	serum albumin preproprotein [Homo sapiens]	gi|4502027	HPYFYAPELL	No iTRAQ8plex@N-term	cleaved L-F@C-term	1248.62	2		Over	93.18	10	1	2	0.00194956	1.56137	4.20766	0.12032			1	23.7105	23.7019	1	0.108718			0.0356522			0.132796	0.0527183			-0.100348			0.136796	0.120233	0
873	3	serum albumin preproprotein [Homo sapiens]	gi|4502027	HPYFYAPELL	iTRAQ8plex@N-term	cleaved L-F@C-term	1552.82	2		Over	99	10	1	2	-0.00235596	-1.51721	5.07165	0.87968			4	60.9724	60.8703	1				0.123656							-0.0123437					0
874	3	serum albumin preproprotein [Homo sapiens]	gi|4502027	HPYFYAPELLFFAK	No iTRAQ8plex@N-term; iTRAQ8plex(K)@14		2046.09	2		Can.	99	16	1	3	0.00562437	2.74884	6.33508	0.553814			11	26.8717	26.8477	1	0.238998	0.204283	0.0731481	0.593407	-0.0252833	0.0391162	-0.44741	0.182998	0.172283	0.0731481	0.457407	-0.00128324	0.0431161	-0.44341	0.271635	0
875	3	serum albumin preproprotein [Homo sapiens]	gi|4502027	HPYFYAPELLFFAK	Delta:H(2)C(2)@N-term; iTRAQ8plex(K)@14		2072.11	2		Can.	92.21	11	1	3	-0.0308946	-14.9097	4.72014	0.013441			2	30.0305	30.0656	1																0
876	3	serum albumin preproprotein [Homo sapiens]	gi|4502027	HPYFYAPELLFFAK	Carbamyl@N-term; iTRAQ8plex(K)@14		2089.1	2		Can.	99	14	1	2	0.00118326	0.566398	5.33132	0.0549047			3	29.4344	29.3823	1																0
877	3	serum albumin preproprotein [Homo sapiens]	gi|4502027	HPYFYAPELLFFAK	Acetyl@N-term; Carbamidomethyl(Y)@3; iTRAQ8plex(K)@14		2145.12	3		Can.	95.38	13	1	3	0.00702906	3.27676	4.92903	0.0217429			1	29.3422	29.3219	1	0.156539	0.0683492	-0.0953096	0.231997	-0.0905655	-0.0626013	-0.214935	0.100539	0.0363492	-0.0953096	0.0959973	-0.0665654	-0.0586013	-0.210935	0.112884	0
878	3	serum albumin preproprotein [Homo sapiens]	gi|4502027	HPYFYAPELLFFAK	No iTRAQ8plex@N-term; Hex(Y)@5; iTRAQ8plex(K)@14		2208.15	3		Can.	92.88	12	1	3	0.00353263	1.59982	5.03232	0.0275811			1	32.4757	32.4556	1	0.100232	0.114652	0.0438011	0.215211	-0.0227029	-0.0076289	-0.0414037	0.0442324	0.0826521	0.0438011	0.0792107	0.00129714	-0.00362891	-0.0374037	0.0448794	0
879	3	serum albumin preproprotein [Homo sapiens]	gi|4502027	HPYFYAPELLFFAK	iTRAQ8plex@N-term; iTRAQ8plex(K)@14		2350.3	2	1	Can.	98.1	11	1	4	0.00473167	2.01322	6.10827	0.328517			11	29.6081	29.8895	3	0.339465	0.184205						0.283465	0.152205						0.0928152	0.857143
880	3	serum albumin preproprotein [Homo sapiens]	gi|4502027	IAFAQYLQQCPFEDHVK	iTRAQ8plex@N-term; Carbamidomethyl(C)@10; iTRAQ8plex(K)@17	cleaved L-I@N-term	2701.41	4		Over	99	14	1	4	0.00966811	3.57891	4.4185	1			1	62.5937	62.5736	1	-0.21817	-0.108736	-0.201939	0.103377	-0.171611	-0.124311	-0.560851	-0.27417	-0.140736	-0.201939	-0.032623	-0.147611	-0.120311	-0.556851	0.169648	0
881	3	serum albumin preproprotein [Homo sapiens]	gi|4502027	KLVTDLTK	iTRAQ8plex@N-term; iTRAQ8plex(K)@1; iTRAQ8plex(K)@8	cleaved S-K@N-term; missed K-L@1	1829.18	5		Under	99	14	1	3	0.00556232	3.04089	5.19225	1			6	15.6812	15.6536	1	0.431465	-0.202702	-0.167786	0.785703	-0.293412	-0.272521	-0.013989	0.375466	-0.234702	-0.167786	0.649703	-0.269412	-0.268521	-0.009989	0.362931	0
882	3	serum albumin preproprotein [Homo sapiens]	gi|4502027	KLVNEVTEFAK	iTRAQ8plex@N-term; iTRAQ8plex(K)@1; iTRAQ8plex(K)@11	cleaved V-K@N-term; missed K-L@1	2189.32	5		Under	99	12	1	4	0.00444326	2.02952	5.19103	0.670441			6	21.1611	21.3309	1	0.301355	-0.200522	-0.254397	0.654222	-0.416791	-0.359469	-0.304824	0.245355	-0.232522	-0.254397	0.518222	-0.392791	-0.355469	-0.300824	0.349628	0
883	3	serum albumin preproprotein [Homo sapiens]	gi|4502027	KLVNEVTEFAK	iTRAQ8plex@N-term; iTRAQ8plex(K)@1; Deamidated(N)@4; iTRAQ8plex(K)@11	cleaved V-K@N-term; missed K-L@1	2190.3	6		Under	99	13	1	3	0.00769976	3.51539	4.8826	0.329559			1	24.6354	24.5924	1	0.584775	0.0857817	-0.0372838	0.953402	-0.174843	-0.0797568	0.0723779	0.528775	0.0537818	-0.0372838	0.817402	-0.150843	-0.0757568	0.0763778	0.359711	0
884	3	serum albumin preproprotein [Homo sapiens]	gi|4502027	KLVAASQAALGL	iTRAQ8plex@N-term; No iTRAQ8plex(K)@1	missed K-L@1	1444.89	3		Under	99	14	1	2	-0.00735983	-5.09369	6.12493	0.570133			4	20.8168	20.8402	1	-0.0820464	-0.167644	-0.14249	0.0112671	-0.199147	-0.0195781	-0.164865	-0.138046	-0.199644	-0.14249	-0.124733	-0.175147	-0.0155781	-0.160865	0.0589817	0
885	3	serum albumin preproprotein [Homo sapiens]	gi|4502027	KLVAASQAALGL	iTRAQ8plex@N-term; iTRAQ8plex(K)@1	missed K-L@1	1749.1	3		Under	99	14	2	2	-0.00476951	-2.72684	5.9604	0.390341			25	24.7278	24.675	1	0.250888	0.412822	0.219674	0.632356	-0.143725	0.220296	0.226993	0.194889	0.380823	0.219674	0.496356	-0.119725	0.224296	0.230993	0.19032	1
886	3	serum albumin preproprotein [Homo sapiens]	gi|4502027	KLVAASQAALGL	iTRAQ8plex@N-term; iTRAQ8plex(K)@1; Deamidated(Q)@7	missed K-L@1	1750.08	4		Under	99	15	2	2	0.0110884	6.33593	4.96583	0.0395254			1	24.9182	24.675	1	0.0285294	0.0752954	-0.0277587	0.311215	-0.0797866	-0.00245596	-0.0275795	-0.0274705	0.0432955	-0.0277587	0.175215	-0.0557866	0.00154403	-0.0235795	0.078238	0
887	3	serum albumin preproprotein [Homo sapiens]	gi|4502027	KQTALVELVK	iTRAQ8plex@N-term; No iTRAQ8plex(K)@1; iTRAQ8plex(K)@10	missed K-Q@1	1736.1	4		Under	99	14	1	3	-0.00222003	-1.27874	5.78641	0.27452			8	16.0821	16.1272	2	0.00712533	-0.169501	-0.161614	-0.0958288	-0.0844569	0.0152478	0.00949211	-0.0488746	-0.201501	-0.161614	-0.231829	-0.0604569	0.0192478	0.0134921	0.102176	0
888	3	serum albumin preproprotein [Homo sapiens]	gi|4502027	KQTALVELVK	iTRAQ8plex@N-term; iTRAQ8plex(K)@1; iTRAQ8plex(K)@10	missed K-Q@1	2040.31	4		Under	99	12	1	3	0.000107575	0.0527249	6.20846	0.72548			16	18.6322	18.3521	6	0.0933569	0.142471	0.0437206	0.298231	-0.0528672	0.142271	0.0483754	0.037357	0.110471	0.0437206	0.162231	-0.0288672	0.146271	0.0523754	0.0678753	1
889	3	serum albumin preproprotein [Homo sapiens]	gi|4502027	KVPQVSTPTLVEV	iTRAQ8plex@N-term; iTRAQ8plex(K)@1	cleaved V-S@C-term; missed K-V@1	2004.21	4		Under	99	15	1	2	-0.00333982	-1.6664	6.20966	1			8	20.4787	20.4888	1	0.310849	-0.521386	-0.380074	0.831682	-1.20467	-0.55807	-0.0520741	0.254849	-0.553386	-0.380074	0.695682	-1.18067	-0.55407	-0.0480741	0.613391	0
890	3	serum albumin preproprotein [Homo sapiens]	gi|4502027	KVPQVSTPTLVEVSR	iTRAQ8plex@N-term; No iTRAQ8plex(K)@1	missed K-V@1	1943.14	3		Under	99	16	1	2	0.00302769	1.55815	4.98663	0.0243479			3	16.7388	16.8081	1																0
891	3	serum albumin preproprotein [Homo sapiens]	gi|4502027	KVPQVSTPTLVEVSR	iTRAQ8plex@N-term; iTRAQ8plex(K)@1; Dehydrated(T)@7	missed K-V@1	2229.33	4		Under	95.17	13	1	4	0.000567416	0.254523	4.86914	0.0185766			5	18.6414	18.752	1	0.2324	0.236078	0.0479902	0.147721	-0.0975943	-0.0784255	-0.0772509	0.1764	0.204078	0.0479902	0.0117211	-0.0735943	-0.0744255	-0.0732509	0.118799	0
892	3	serum albumin preproprotein [Homo sapiens]	gi|4502027	KVPQVSTPTLVEVSR	iTRAQ8plex@N-term; iTRAQ8plex(K)@1; Didehydro(T)@9	missed K-V@1	2245.33	4		Under	99	15	1	4	0.000299375	0.133333	4.22927	0.00425697			1	37.1558	37.1942	1	0.0359826	-0.158289	-0.124996	0.253317	-0.0131748	-0.0659526	-0.0946455	-0.0200173	-0.190289	-0.124996	0.117317	0.0108252	-0.0619526	-0.0906456	0.0997334	0
893	3	serum albumin preproprotein [Homo sapiens]	gi|4502027	KVPQVSTPTLVEVSR	iTRAQ8plex@N-term; iTRAQ8plex(K)@1	missed K-V@1	2247.34	3		Under	99	21	1	3	0.00677035	3.0126	6.44979	0.707328			50	18.5419	18.5653	8	0.255077	0.173514	0.0395593	0.48049	-0.0156315	0.082105	0.141666	0.199077	0.141514	0.0395593	0.34449	0.00836854	0.086105	0.145666	0.11227	0.85
894	3	serum albumin preproprotein [Homo sapiens]	gi|4502027	KVPQVSTPTLVEVSR	iTRAQ8plex@N-term; iTRAQ8plex(K)@1; Deamidated(Q)@4	missed K-V@1	2248.33	4		Under	99	19	1	3	0.0228145	10.1473	5.18507	0.0384498			3	35.3778	35.5118	2	0.259722	0.18335	0.129813	0.486427	0.0625474	0.165167	0.18879	0.203722	0.15135	0.129813	0.350427	0.0865474	0.169167	0.19279	0.0835472	0
895	3	serum albumin preproprotein [Homo sapiens]	gi|4502027	KVPQVSTPTLVEVSR	iTRAQ8plex@N-term; iTRAQ8plex(K)@1; Pro->pyro-Glu(P)@3	missed K-V@1	2261.32	4		Under	98.64	15	2	3	0.00395844	1.7505	5.53382	0.0858323			11	18.737	18.6898	4	0.0190901	0.0452306	0.0741803	0.331484	-0.0499528	-0.117778	0.0536066	-0.0369098	0.0132307	0.0741803	0.195484	-0.0259527	-0.113778	0.0576066	0.0986202	0
896	3	serum albumin preproprotein [Homo sapiens]	gi|4502027	KVPQVSTPTLVEVSR	iTRAQ8plex@N-term; iTRAQ8plex(K)@1; Methyl(Q)@4	missed K-V@1	2261.36	4		Under	96.35	13	1	3	-0.0267001	-11.8071	5.01939	0.0262556			1	35.0622	35.2639	1																0
897	3	serum albumin preproprotein [Homo sapiens]	gi|4502027	KVPQVSTPTLVEVSR	iTRAQ8plex@N-term; iTRAQ8plex(K)@1; Pro->pyro-Glu(P)@3; Deamidated(Q)@4	missed K-V@1	2262.3	5		Under	95.39	14	2	3	0.0233617	10.3265	5.36702	0.0584591			3	18.5435	18.5653	1	0.137184	0.0913113	0.000487873	0.317421	-0.0386089	0.0435815	0.0274605	0.0811839	0.0593114	0.000487873	0.181421	-0.0146089	0.0475815	0.0314605	0.0646944	0
898	3	serum albumin preproprotein [Homo sapiens]	gi|4502027	KVPQVSTPTLVEVSR	iTRAQ8plex@N-term; iTRAQ8plex(K)@1; Oxidation(P)@3	missed K-V@1	2263.34	4		Under	97.48	12	2	3	0.00620074	2.73965	4.71607	0.0130586			4	35.3811	35.5736	1	0.148585	0.203886	0.108154	0.463129	0.0839303	0.16283	0.0356882	0.0925852	0.171887	0.108154	0.327129	0.10793	0.16683	0.0396882	0.0921413	0
899	3	serum albumin preproprotein [Homo sapiens]	gi|4502027	KVPQVSTPTLVEVSR	iTRAQ8plex@N-term; iTRAQ8plex(K)@1; Oxidation(P)@3; Deamidated(Q)@4	missed K-V@1	2264.32	5		Under	93.02	12	2	3	-0.0262065	-11.5737	3.86076	0.00182215			1	35.7989	35.8825	1	0.216696	0.214414	0.0652607	0.493301	0.138118	0.0173623	0.273872	0.160696	0.182414	0.0652607	0.357301	0.162118	0.0213623	0.277872	0.11539	0
900	3	serum albumin preproprotein [Homo sapiens]	gi|4502027	KVPQVSTPTLVEVSR	iTRAQ8plex@N-term; iTRAQ8plex(K)@1; Dioxidation(P)@3	missed K-V@1	2279.33	4		Under	98.67	14	1	3	0.00313976	1.37749	4.93489	0.0216133			4	35.9325	35.8825	2	0.111513	0.202607	0.0402842	0.388356	-0.00594372	0.0297396	0.0256978	0.055513	0.170607	0.0402842	0.252356	0.0180563	0.0337396	0.0296978	0.089786	0
901	3	serum albumin preproprotein [Homo sapiens]	gi|4502027	KYICENQDSISSK	iTRAQ8plex@N-term; iTRAQ8plex(K)@1; Carbamidomethyl(C)@4; iTRAQ8plex(K)@13	cleaved A-K@N-term; missed K-Y@1	2483.35	6		Under	99	12	1	4	0.00836681	3.36917	5.32671	1			6	15.6858	15.6478	2	0.271628	-0.218167	-0.224452	0.691885	-0.247858	-0.163655	-0.0527782	0.215628	-0.250167	-0.224452	0.555885	-0.223858	-0.159656	-0.0487782	0.301061	0
902	3	serum albumin preproprotein [Homo sapiens]	gi|4502027	KYLYEIAR	iTRAQ8plex@N-term; No iTRAQ8plex(K)@1	missed K-Y@1	1358.79	3		Under	94.92	12	1	2	-2.1498e-05	-0.0158215	5.2398	0.0781544			1	12.7626	12.7777	1	0.349218	-0.0345824	-0.0830084	0.147529	-0.00177193	0.119291	0.170798	0.293218	-0.0665823	-0.0830084	0.0115285	0.0222281	0.123291	0.174798	0.136251	0
903	3	serum albumin preproprotein [Homo sapiens]	gi|4502027	KYLYEIAR	iTRAQ8plex@N-term; iTRAQ8plex(K)@1	missed K-Y@1	1662.99	3		Under	99	13	1	3	0.000121653	0.0731531	6.31151	0.921846			8	16.7581	16.6205	1	0.203291	0.140116	-0.0277238	0.547965	-0.120095	0.030999	0.147326	0.147291	0.108116	-0.0277238	0.411965	-0.0960954	0.034999	0.151326	0.163872	1
904	3	serum albumin preproprotein [Homo sapiens]	gi|4502027	LAKTYETTLEK	No iTRAQ8plex@N-term; iTRAQ8plex(K)@3; iTRAQ8plex(K)@11	missed K-T@3	1904.11	4		Under	99	11	1	3	-0.00107124	-0.562594	4.99027	0.441782			2	15.4707	15.4346	1	0.227388	0.259647	0.133883	0.352077	-0.00503892	0.130007	0.0600773	0.171388	0.227647	0.133883	0.216076	0.0189611	0.134007	0.0640773	0.0762835	0
905	3	serum albumin preproprotein [Homo sapiens]	gi|4502027	LAKTYETTLEK	Carbamyl@N-term; iTRAQ8plex(K)@3; iTRAQ8plex(K)@11	missed K-T@3	1947.11	4		Under	98.07	12	1	3	0.000431865	0.221798	5.00957	0.46186			5	28.7646	28.7997	2	0.184519	-0.10297	-0.210163	0.262406	-0.270405	-0.110377	-0.232689	0.128519	-0.13497	-0.210163	0.126406	-0.246405	-0.106377	-0.228689	0.160603	0
906	3	serum albumin preproprotein [Homo sapiens]	gi|4502027	LAKTYETTLEK	iTRAQ8plex@N-term; iTRAQ8plex(K)@3; iTRAQ8plex(K)@11	missed K-T@3	2208.31	4		Under	97.41	10	1	3	-0.0212143	-9.60656	4.32895	0.0963577			2	29.783	29.7316	1	0.0361908	0.088432	0.0937417	0.234233	-0.156922	-0.0405366	-0.0981853	-0.0198091	0.0564321	0.0937417	0.0982332	-0.132922	-0.0365367	-0.0941853	0.0910247	1
907	3	serum albumin preproprotein [Homo sapiens]	gi|4502027	LCTVATLR	iTRAQ8plex@N-term; No Carbamidomethyl(C)@2		1179.7	2		Can.	99	13	1	2	-0.00368866	-3.12679	5.09755	0.0245992			1	18.2394	18.0884	1	0.241551	0.144001	-0.0824588	0.372129	-0.0582972	-0.117229	0.0455706	0.185551	0.112001	-0.0824588	0.236129	-0.0342972	-0.113229	0.0495706	0.134261	0
908	3	serum albumin preproprotein [Homo sapiens]	gi|4502027	LCTVATLR	iTRAQ8plex@N-term; Carbamidomethyl(C)@2		1236.72	2	1	Can.	99	11	1	2	-0.00241151	-1.94993	6.69581	0.975401			25	16.5912	16.4393	5	0.215091	0.24546	0.125588	0.320923	-0.0386696	0.0621192	0.135951	0.159091	0.21346	0.125588	0.184923	-0.0146695	0.0661192	0.139951	0.0772188	0.954545
909	3	serum albumin preproprotein [Homo sapiens]	gi|4502027	LDELRDEGK	iTRAQ8plex@N-term; iTRAQ8plex(K)@9	missed R-D@5	1681.95	3		Under	99	16	2	3	0.00172533	1.02579	6.37938	0.911402			20	17.6615	17.6193	1	0.232853	0.137531	0.00815159	0.563955	-0.115899	0.00122775	0.151651	0.176853	0.105531	0.00815159	0.427954	-0.0918988	0.00522774	0.155651	0.168195	0.866667
910	3	serum albumin preproprotein [Homo sapiens]	gi|4502027	LDELRDEGK	iTRAQ8plex@N-term; Deamidated(R)@5; iTRAQ8plex(K)@9	missed R-D@5	1682.93	4		Under	98.94	12	2	3	0.0172846	10.2705	5.36709	0.0885975			1	17.3682	17.6193	1	0.163268	0.114902	0.0179448	0.507808	0.0118237	0.0778005	0.115585	0.107268	0.0829022	0.0179448	0.371808	0.0358237	0.0818005	0.119585	0.118203	0
911	3	serum albumin preproprotein [Homo sapiens]	gi|4502027	LKECCEKPLLEK	iTRAQ8plex@N-term; iTRAQ8plex(K)@2; Carbamidomethyl(C)@4; Carbamidomethyl(C)@5; iTRAQ8plex(K)@7; iTRAQ8plex(K)@12	missed K-E@2	2762.61	7		Under	97.82	11	1	5	0.0155179	5.61711	6.21576	1			7	17.2564	17.3182	1	0.17853	0.0736549	0.0935653	0.562856	-0.0411758	0.0434888	0.144907	0.12253	0.041655	0.0935653	0.426856	-0.0171757	0.0474888	0.148907	0.144818	1
912	3	serum albumin preproprotein [Homo sapiens]	gi|4502027	LNQLCVLHEK	No iTRAQ8plex@N-term; Carbamidomethyl(C)@5; iTRAQ8plex(K)@10	cleaved V-L@N-term	1556.87	4		Over	99	14	1	2	-0.0183194	-11.7669	4.04665	0.0265013			1	16.5294	16.5395	1				0.115219							-0.0207807					0
913	3	serum albumin preproprotein [Homo sapiens]	gi|4502027	LNQLCVLHEK	Carbamyl@N-term; Carbamidomethyl(C)@5; iTRAQ8plex(K)@10	cleaved V-L@N-term	1599.87	4		Over	96.65	12	1	2	-0.00427013	-2.66905	4.23533	0.0409207			1	46.3478	46.4208	1																0
914	3	serum albumin preproprotein [Homo sapiens]	gi|4502027	LNQLCVLHEK	iTRAQ8plex@N-term; Carbamidomethyl(C)@5; iTRAQ8plex(K)@10	cleaved V-L@N-term	1861.07	4		Over	99	16	2	3	0.00341026	1.83242	5.32913	0.507864			11	18.5926	18.752	3	0.359862	-0.0274046	-0.041624	0.669643	-0.396	-0.226682	0.0179436	0.303862	-0.0594045	-0.041624	0.533643	-0.372	-0.222682	0.0219436	0.307406	0
915	3	serum albumin preproprotein [Homo sapiens]	gi|4502027	LNQLCVLHEK	iTRAQ8plex@N-term; Deamidated(N)@2; Carbamidomethyl(C)@5; iTRAQ8plex(K)@10	cleaved V-L@N-term	1862.05	5		Over	99	17	2	3	-0.00133832	-0.718733	5.25148	0.424714			4	20.0004	20.0471	2	0.226851	-0.0600504	0.0610829	0.515593	-0.17862	-0.156684	-0.0632378	0.170851	-0.0920503	0.0610829	0.379593	-0.15462	-0.152684	-0.0592378	0.197008	0
916	3	serum albumin preproprotein [Homo sapiens]	gi|4502027	LQQCPFEDHVK	iTRAQ8plex@N-term; Carbamidomethyl(C)@4; iTRAQ8plex(K)@11	cleaved Y-L@N-term	2008.07	4		Over	99	12	1	3	-0.0176816	-8.80529	4.13773	1			1	20.1091	20.0695	1	0.0303224	-0.0241116	0.0133534	-0.0533346	-0.0175034	-0.238259	-0.00225623	-0.0256775	-0.0561115	0.0133534	-0.189335	0.00649659	-0.234259	0.00174375	0.101094	0
917	3	serum albumin preproprotein [Homo sapiens]	gi|4502027	LVAASQAAL	iTRAQ8plex@N-term	cleaved L-G@C-term	1146.69	2		Over	98.52	10	1	2	-0.00832329	-7.25853	4.96611	1			6	25.0748	24.8781	1	0.0839779	-0.0321274	-0.0499229	0.108316	-0.0216461	0.144846	-0.117385	0.027978	-0.0641273	-0.0499229	-0.027684	0.00235391	0.148846	-0.113385	0.0840107	0.666667
918	3	serum albumin preproprotein [Homo sapiens]	gi|4502027	LVAASQAALG	iTRAQ8plex@N-term	cleaved G-L@C-term	1203.71	2		Over	97.98	10	1	2	-0.00442164	-3.67333	5.81447	1			11	25.3136	25.3012	1	0.292272	0.289247	0.0865474	0.418974	-0.0935012	0.051	0.00919755	0.236272	0.257247	0.0865474	0.282974	-0.0695012	0.055	0.0131975	0.136327	1
919	3	serum albumin preproprotein [Homo sapiens]	gi|4502027	LVAASQAALGL	No iTRAQ8plex@N-term		1012.59	1		Can.	99	13	1	2	-0.00269777	-2.66422	5.62387	0.0494261			38	22.8083	22.7955	5	-0.0389804	0.0708189	-0.0081874	-0.142702	-0.165727	-0.0261574	-0.188899	-0.0949803	0.038819	-0.0081874	-0.278702	-0.141727	-0.0221575	-0.184899	0.111549	0
920	3	serum albumin preproprotein [Homo sapiens]	gi|4502027	LVAASQAALGL	Carbamyl@N-term		1055.6	1		Can.	99	11	1	2	-0.00158131	-1.49802	5.21262	0.0191735			5	32.0817	32.069	1																0
921	3	serum albumin preproprotein [Homo sapiens]	gi|4502027	LVAASQAALGL	iTRAQ8plex@N-term		1316.8	1	1	Can.	99	17	1	2	-0.00404737	-3.07365	6.88658	0.905039			83	30.1028	30.1713	4	0.115412	0.316186	-0.185341	0.524748	-0.128826	-0.0257126	0.111204	0.0594119	0.284186	-0.185341	0.388748	-0.104826	-0.0217126	0.115204	0.205551	0.405797
922	3	serum albumin preproprotein [Homo sapiens]	gi|4502027	LVAASQAALGL	iTRAQ8plex@N-term; Deamidated(Q)@6		1317.78	2		Can.	99	14	1	2	-0.0405421	-30.7654	4.97887	0.0111932			2	26.4764	26.4561	1	0.157255	0.254994	0.108439	0.473198	-0.0173737	0.0512961	0.0808501	0.101256	0.222994	0.108439	0.337198	0.00662629	0.0552961	0.0848501	0.112327	0
923	3	serum albumin preproprotein [Homo sapiens]	gi|4502027	LVAASQAALGL	iTRAQ8plex@N-term; Methyl(L)@1		1330.81	2		Can.	95.81	12	1	2	-0.00982603	-7.38348	4.54822	0.00415243			1	26.2878	26.3346	1	-0.0816476	-0.165435	-0.382868	-0.194262	-0.128435	-0.127364	-0.682244	-0.137647	-0.197435	-0.382868	-0.330262	-0.104435	-0.123364	-0.678244	0.205808	0
924	3	serum albumin preproprotein [Homo sapiens]	gi|4502027	LVAASQAALGL	iTRAQ8plex@N-term; iTRAQ8plex(S)@5		1621	2		Can.	94.04	10	1	2	-0.00422351	-2.60549	4.97195	0.0110162			4	24.1673	24.1115	2	-0.0812957	-0.0275744	-0.0929939	0.0594922	0.0293809	-0.0789867	-0.114432	-0.137296	-0.0595743	-0.0929939	-0.0765078	0.053381	-0.0749867	-0.110432	0.0606642	0
925	3	serum albumin preproprotein [Homo sapiens]	gi|4502027	LVNEVTEFAK	No iTRAQ8plex@N-term; iTRAQ8plex(K)@10		1452.81	2		Can.	99	16	1	2	0.000649241	0.446885	6.00992	0.100826			8	23.067	23.0904	1	0.374275	-0.0582176	-0.188205	0.150107	0.062085	0.259342	0.232654	0.318275	-0.0902175	-0.188205	0.0141065	0.086085	0.263342	0.236654	0.191181	0
926	3	serum albumin preproprotein [Homo sapiens]	gi|4502027	LVNEVTEFAK	No iTRAQ8plex@N-term; Deamidated(N)@3; iTRAQ8plex(K)@10		1453.8	3		Can.	98.96	11	1	2	-0.0120942	-8.31904	4.87606	0.00740824			2	17.7485	17.7046	1	0.14556	-0.132508	-0.0822114	0.478984	-0.125579	0.0713981	0.00917842	0.0895601	-0.164508	-0.0822114	0.342984	-0.101579	0.0753981	0.0131784	0.169012	0
927	3	serum albumin preproprotein [Homo sapiens]	gi|4502027	LVNEVTEFAK	Carbamyl@N-term; Ammonia-loss(N)@3; iTRAQ8plex(K)@10		1478.79	3		Can.	99	14	1	2	-0.00246082	-1.66407	5.52808	0.0332452			3	29.2492	29.2139	1	0.192154	0.0277723	-0.00462581	0.355985	-0.183527	-0.0520089	0.15015	0.136154	-0.00422764	-0.00462581	0.219985	-0.159527	-0.0480089	0.15415	0.133008	0
928	3	serum albumin preproprotein [Homo sapiens]	gi|4502027	LVNEVTEFAK	Carbamyl@N-term; iTRAQ8plex(K)@10		1495.82	2		Can.	99	13	1	2	-0.00304585	-2.03624	5.45912	0.0283646			4	35.9381	35.9087	1																0
929	3	serum albumin preproprotein [Homo sapiens]	gi|4502027	LVNEVTEFAK	iTRAQ8plex@N-term; iTRAQ8plex(K)@10		1757.02	2	1	Can.	99	18	1	2	-0.00296575	-1.68794	6.74402	0.546604			25	22.561	22.5108	1	0.178278	0.109751	0.0479851	0.439565	-0.183164	-0.0629918	0.049026	0.122278	0.0777507	0.0479851	0.303565	-0.159164	-0.0589918	0.053026	0.144765	0.958333
930	3	serum albumin preproprotein [Homo sapiens]	gi|4502027	LVNEVTEFAK	iTRAQ8plex@N-term; Deamidated(N)@3; iTRAQ8plex(K)@10		1758	3		Can.	99	18	1	2	-0.000512179	-0.291341	6.42951	0.264949			28	19.7866	19.7345	2	0.215571	0.152577	-0.0115571	0.484838	-0.162291	0.0367622	0.151784	0.159571	0.120577	-0.0115571	0.348838	-0.138291	0.0407622	0.155784	0.153654	0
931	3	serum albumin preproprotein [Homo sapiens]	gi|4502027	LVNEVTEFAK	iTRAQ8plex@N-term; Methyl(E)@7; iTRAQ8plex(K)@10		1771.03	3		Can.	96.79	12	1	3	-0.0229037	-12.9324	4.93745	0.00853298			4	30.92	30.9701	1	0.543959	0.533441	-0.0798819	0.392027	0.0513524	-0.0225041	-0.233385	0.487959	0.501441	-0.0798819	0.256027	0.0753525	-0.0185041	-0.229385	0.282621	0
932	3	serum albumin preproprotein [Homo sapiens]	gi|4502027	LVNEVTEFAK	iTRAQ8plex@N-term; Oxidation(F)@8; iTRAQ8plex(K)@10		1773.01	3		Can.	99	13	1	2	-0.00530563	-2.99244	4.82429	0.0065757			1	31.1414	31.0957	1	0.0316508	0.231052	-0.098884	0.338558	-0.0247958	-0.0453182	0.0324656	-0.0243491	0.199052	-0.098884	0.202558	-0.000795797	-0.0413182	0.0364656	0.117922	0
933	3	serum albumin preproprotein [Homo sapiens]	gi|4502027	LVNEVTEFAK	iTRAQ8plex@N-term; Cation:Na(E)@7; iTRAQ8plex(K)@10		1779	3		Can.	99	14	1	3	-0.0109635	-6.16273	4.54969	0.00349416			4	50.0895	50.1396	2	0.250776	0.211362	0.162672	0.398923	0.215961	0.113708	0.163406	0.194776	0.179362	0.162672	0.262923	0.239961	0.117708	0.167406	0.04904	0
934	3	serum albumin preproprotein [Homo sapiens]	gi|4502027	LVRPEVDVM	iTRAQ8plex@N-term	cleaved M-C@C-term	1360.77	2		Over	99	12	1	2	-0.00459257	-3.37498	5.23707	1			1	22.4269	22.363	1	0.168987	0.0982355	-0.016913	0.227973	-0.167951	-0.240442	-0.12751	0.112988	0.0662356	-0.016913	0.0919725	-0.143951	-0.236442	-0.12351	0.134709	0
935	3	serum albumin preproprotein [Homo sapiens]	gi|4502027	LVRPEVDVMCT	iTRAQ8plex@N-term; Carbamidomethyl(C)@10	cleaved T-A@C-term	1621.85	3		Over	99	14	1	2	0.0137469	8.47607	5.83849	1			4	22.9196	22.938	1	0.284597	-0.369473	-0.200871	0.627201	-0.432451	-0.3408	-0.163402	0.228597	-0.401473	-0.200871	0.491201	-0.408451	-0.3368	-0.159402	0.344532	0
936	3	serum albumin preproprotein [Homo sapiens]	gi|4502027	LVRPEVDVMCTA	iTRAQ8plex@N-term; Carbamidomethyl(C)@10	cleaved A-F@C-term	1692.88	3		Over	99	13	1	2	0.00950006	5.61176	5.06102	1			2	22.5006	22.5207	1	0.135736	-0.222852	-0.101841	0.420178	-0.0860029	-0.156643	-0.033662	0.0797365	-0.254852	-0.101841	0.284178	-0.0620028	-0.152643	-0.029662	0.17437	0
937	3	serum albumin preproprotein [Homo sapiens]	gi|4502027	LVRPEVDVMCTAFHDN	iTRAQ8plex@N-term; Carbamidomethyl(C)@10	cleaved N-E@C-term	2206.08	3		Over	99	13	1	3	0.00391006	1.7724	5.09701	1			3	26.9526	26.9195	1	0.171656	0.219196	-0.136442	0.35863	-0.0210014	-0.0520505	-0.0995295	0.115656	0.187196	-0.136442	0.22263	0.00299859	-0.0480505	-0.0955295	0.140963	0
938	3	serum albumin preproprotein [Homo sapiens]	gi|4502027	LVRPEVDVMCTAFHDNEET	iTRAQ8plex@N-term; Carbamidomethyl(C)@10	cleaved T-F@C-term	2565.21	3		Over	99	15	1	3	0.00535795	2.08869	5.21355	1			2	32.2418	32.2602	1	0.409541	-0.03383	0.0500459	0.686873	-0.129496	-0.0179776	-0.0089412	0.353541	-0.0658299	0.0500459	0.550873	-0.105496	-0.0139776	-0.00494122	0.246038	0
939	3	serum albumin preproprotein [Homo sapiens]	gi|4502027	LVRPEVDVMCTAFHDNEETFLK	No iTRAQ8plex@N-term; Carbamidomethyl(C)@10; iTRAQ8plex(K)@22		2953.46	3		Can.	99	14	1	4	0.00798038	2.70204	5.70401	0.124172			6	29.0896	29.1858	1	0.316572	-0.0378143	-0.221252	0.0520168	0.0271595	0.147748	-0.16909	0.260572	-0.0698142	-0.221252	-0.0839833	0.0511596	0.151748	-0.16509	0.173607	0
940	3	serum albumin preproprotein [Homo sapiens]	gi|4502027	LVRPEVDVMCTAFHDNEETFLK	No iTRAQ8plex@N-term; Carbamidomethyl(C)@10; Deamidated(N)@16; iTRAQ8plex(K)@22		2954.45	4		Can.	98.75	12	1	4	0.00852688	2.88612	5.00587	0.0248818			3	32.6001	32.5747	2	0.347885	-0.0128055	0.00148362	0.149936	0.139267	0.149972	-0.0111684	0.291885	-0.0448055	0.00148362	0.0139355	0.163267	0.153972	-0.00716839	0.123141	0
941	3	serum albumin preproprotein [Homo sapiens]	gi|4502027	LVRPEVDVMCTAFHDNEETFLK	Carbamyl@N-term; Carbamidomethyl(C)@10; iTRAQ8plex(K)@22		2996.47	3		Can.	96.45	12	1	4	0.0192586	6.4271	4.98648	0.0237953			2	64.9968	64.9623	1	0.0989831	-0.140105	-0.231124	-0.111538	-0.0912405	0.0015468	-0.117758	0.0429832	-0.172105	-0.231124	-0.247538	-0.0672405	0.00554679	-0.113758	0.112559	0
942	3	serum albumin preproprotein [Homo sapiens]	gi|4502027	LVRPEVDVMCTAFHDNEETFLK	iTRAQ8plex@N-term; Carbamidomethyl(C)@10; Dehydrated(T)@11; Oxidation(H)@14; Deamidated(N)@16; iTRAQ8plex(K)@22		3256.64	6		Can.	99	16	1	4	0.0780061	23.953	4.68598	0.0119124			1	30.9806	31.014	1	0.338575	0.285085	-0.126341	0.286169	0.0110212	-0.0708817	-0.152183	0.282576	0.253085	-0.126341	0.150169	0.0350212	-0.0668817	-0.148183	0.177718	0
943	3	serum albumin preproprotein [Homo sapiens]	gi|4502027	LVRPEVDVMCTAFHDNEETFLK	iTRAQ8plex@N-term; Carbamidomethyl(C)@10; iTRAQ8plex(K)@22		3257.67	3	1	Can.	99	25	1	4	0.00963942	2.95899	6.34332	0.541169			31	24.9998	24.9627	8	0.330617	0.187295	0.146579	0.544297	-0.0580345	0.0799149	0.122051	0.274618	0.155295	0.146579	0.408297	-0.0340345	0.0839149	0.126051	0.141035	0.73913
944	3	serum albumin preproprotein [Homo sapiens]	gi|4502027	LVRPEVDVMCTAFHDNEETFLK	iTRAQ8plex@N-term; Carbamidomethyl(C)@10; Deamidated(N)@16; iTRAQ8plex(K)@22		3258.65	4		Can.	99	17	1	4	0.0158419	4.86149	5.75839	0.140737			16	32.3308	32.2896	2	0.308869	0.178513	0.104409	0.451865	-0.0519843	-0.0478832	-0.0527301	0.252869	0.146513	0.104409	0.315865	-0.0279843	-0.0438832	-0.0487301	0.14796	0
945	3	serum albumin preproprotein [Homo sapiens]	gi|4502027	LVRPEVDVMCTAFHDNEETFLK	iTRAQ8plex@N-term; Carbamidomethyl(C)@10; Methyl(H)@14; Deamidated(N)@16; iTRAQ8plex(K)@22		3272.67	5		Can.	99	13	2	4	0.00279036	0.852626	4.96958	0.0228873			2	32.3718	32.336	1	0.25727	0.251602	0.0678829	0.398497	-0.00829885	0.0711121		0.20127	0.219602	0.0678829	0.262497	0.0157012	0.0751121		0.0999568	0
946	3	serum albumin preproprotein [Homo sapiens]	gi|4502027	LVRPEVDVMCTAFHDNEETFLK	iTRAQ8plex@N-term; Oxidation(M)@9; Carbamidomethyl(C)@10; iTRAQ8plex(K)@22		3273.66	4		Can.	99	24	2	4	0.00930217	2.84152	5.61446	0.101035			10	30.8543	30.8794	2	0.228153	0.145651	0.0824159	0.372303	-0.124704	0.0467881	0.0326296	0.172153	0.113651	0.0824159	0.236303	-0.100704	0.0507881	0.0366296	0.107479	0
947	3	serum albumin preproprotein [Homo sapiens]	gi|4502027	LVRPEVDVMCTAFHDNEETFLK	iTRAQ8plex@N-term; Carbamidomethyl(C)@10; Oxidation(H)@14; Deamidated(N)@16; iTRAQ8plex(K)@22		3274.65	5		Can.	92.39	12	1	4	0.0654279	19.9801	4.58357	0.00940996			3	26.9981	26.9537	1	0.140296	-0.127284	-0.0143488	0.212373	-0.0310215	-0.16194	-0.13542	0.0842963	-0.159284	-0.0143488	0.0763727	-0.0070215	-0.15794	-0.13142	0.10576	0
948	3	serum albumin preproprotein [Homo sapiens]	gi|4502027	LVRPEVDVMCTAFHDNEETFLKK	No iTRAQ8plex@N-term; Carbamidomethyl(C)@10; iTRAQ8plex(K)@22; iTRAQ8plex(K)@23	missed K-K@22	3385.76	5		Under	99	10	1	5	0.0143214	4.22989	5.03144	0.0514602			4	55.9426	55.9168	2	0.417152	-0.00579049	-0.132884	0.405931	0.0636842	0.244248	0.3139	0.361152	-0.0377904	-0.132884	0.269931	0.0876842	0.248248	0.3179	0.18947	0
949	3	serum albumin preproprotein [Homo sapiens]	gi|4502027	LVRPEVDVMCTAFHDNEETFLKK	No iTRAQ8plex@N-term; Carbamidomethyl(C)@10; Deamidated(N)@16; iTRAQ8plex(K)@22; iTRAQ8plex(K)@23	missed K-K@22	3386.75	6		Under	98.96	12	1	4	0.0201941	5.96268	5.09911	0.0601369			3	20.6561	20.6694	1	0.227657	-0.108585	-0.122312	0.32645	0.053559	0.223487	0.25556	0.171657	-0.140585	-0.122312	0.19045	0.077559	0.227487	0.25956	0.164645	0
950	3	serum albumin preproprotein [Homo sapiens]	gi|4502027	LVRPEVDVMCTAFHDNEETFLKK	iTRAQ8plex@N-term; Carbamidomethyl(C)@10; iTRAQ8plex(K)@22; iTRAQ8plex(K)@23	missed K-K@22	3689.97	5		Under	99	11	2	5	0.0132423	3.58873	6.09829	0.600232			31	22.0234	22.1817	5	0.357341	0.261038	-0.0266778	0.677574	0.0506728	0.119448	0.184555	0.301341	0.229038	-0.0266778	0.541574	0.0746728	0.123448	0.188555	0.182903	0.708333
951	3	serum albumin preproprotein [Homo sapiens]	gi|4502027	LVRPEVDVMCTAFHDNEETFLKK	iTRAQ8plex@N-term; Carbamidomethyl(C)@10; Deamidated(N)@16; iTRAQ8plex(K)@22; iTRAQ8plex(K)@23	missed K-K@22	3690.95	6		Under	99	14	2	4	0.0269916	7.31291	5.58713	0.184996			8	22.0417	22.1817	1	0.1041	0.0770258	-0.0788297	0.545721	-0.0640349	-0.0821418	0.0103411	0.0481006	0.0450259	-0.0788297	0.409721	-0.0400348	-0.0781419	0.0143411	0.169163	0
952	3	serum albumin preproprotein [Homo sapiens]	gi|4502027	LVRPEVDVMCTAFHDNEETFLKK	iTRAQ8plex@N-term; Carbamidomethyl(C)@10; Methyl(H)@14; iTRAQ8plex(K)@22; iTRAQ8plex(K)@23	missed K-K@22	3703.98	6		Under	99	11	1	6	-0.0110076	-2.97183	4.42844	0.0128373			1	63.327	63.4404	1	0.120964	-0.0436389	-0.066565	0.488192	-0.325099	-0.0675008	-0.0844404	0.0649641	-0.0756388	-0.066565	0.352192	-0.301099	-0.0635008	-0.0804404	0.198092	0
953	3	serum albumin preproprotein [Homo sapiens]	gi|4502027	LVRPEVDVMCTAFHDNEETFLKK	iTRAQ8plex@N-term; Oxidation(M)@9; Carbamidomethyl(C)@10; iTRAQ8plex(K)@22; iTRAQ8plex(K)@23	missed K-K@22	3705.96	6		Under	96.5	11	1	6	0.0292086	7.88152	5.1187	0.0629122			3	25.1417	25.2558	1	0.0431327	0.0162061	-0.198728	0.455251	-0.171952	-0.00317642	0.049277	-0.0128672	-0.0157938	-0.198728	0.319251	-0.147952	0.000823566	0.0532769	0.166612	0
954	3	serum albumin preproprotein [Homo sapiens]	gi|4502027	LVRPEVDVMCTAFHDNEETFLKK	iTRAQ8plex@N-term; Oxidation(M)@9; Carbamidomethyl(C)@10; Deamidated(N)@16; iTRAQ8plex(K)@22; iTRAQ8plex(K)@23	missed K-K@22	3706.95	7		Under	95.31	11	1	6	0.0411503	11.1009	4.75812	0.027425			2	48.5121	48.5588	1	0.228784	0.13278	0.0604323	0.691409	0.0238802	0.0861711	0.156928	0.172784	0.10078	0.0604323	0.555409	0.0478802	0.0901711	0.160928	0.176405	0
955	3	serum albumin preproprotein [Homo sapiens]	gi|4502027	LVTDLTK	Carbamyl@N-term; iTRAQ8plex(K)@7		1135.68	2		Can.	95.72	10	1	2	-0.00744667	-6.55704	4.42597	0.00549868			4	22.0118	21.9981	1	0.206773	-0.161895	-0.10179	-0.115138	-0.0915091	0.106925	0.0112075	0.150773	-0.193895	-0.10179	-0.251138	-0.067509	0.110925	0.0152075	0.14977	0
956	3	serum albumin preproprotein [Homo sapiens]	gi|4502027	LVTDLTK	iTRAQ8plex@N-term; iTRAQ8plex(K)@7		1396.88	2	1	Can.	99	12	1	2	-0.00175468	-1.25615	6.68332	0.994501			23	19.1662	18.8788	3	0.282912	0.164921	0.0187263	0.443679	-0.105923	0.00362767	0.0369094	0.226912	0.132921	0.0187263	0.307679	-0.0819231	0.00762766	0.0409094	0.136461	0.1
957	3	serum albumin preproprotein [Homo sapiens]	gi|4502027	MDDFAAFVEK	No iTRAQ8plex@N-term; iTRAQ8plex(K)@10	cleaved V-M@N-term	1475.73	3		Over	99	13	1	2	-0.000522723	-0.354214	5.13792	0.109763			1	31.9955	31.9565	1	0.12995	-0.348165	-0.0807344	0.604779	-0.0881647	-0.182353	0.00302214	0.0739499	-0.380165	-0.0807344	0.468779	-0.0641646	-0.178353	0.00702213	0.261045	0
958	3	serum albumin preproprotein [Homo sapiens]	gi|4502027	MDDFAAFVEK	Carbamyl@N-term; iTRAQ8plex(K)@10	cleaved V-M@N-term	1518.73	3		Over	99	14	1	2	-0.00456632	-3.00666	4.5882	0.0309555			2	36.3124	36.2863	1	0.244562	-0.0667185	-0.118361	0.737231	-0.0317726	0.0121228	-0.214012	0.188562	-0.0987184	-0.118361	0.601231	-0.00777253	0.0161228	-0.210012	0.272503	0
959	3	serum albumin preproprotein [Homo sapiens]	gi|4502027	MDDFAAFVEK	iTRAQ8plex@N-term; iTRAQ8plex(K)@10	cleaved V-M@N-term	1779.93	3		Over	99	13	1	3	0.0102769	5.77376	6.0316	0.859281			6	27.2294	27.3111	2	0.185457	-0.252651	-0.130036	0.695191	-0.162981	-0.0654199	-0.363422	0.129457	-0.28465	-0.130036	0.559191	-0.138981	-0.0614199	-0.359422	0.307676	0
960	3	serum albumin preproprotein [Homo sapiens]	gi|4502027	MPCAEDYLSV	iTRAQ8plex@N-term; Carbamidomethyl(C)@3	cleaved V-V@C-term	1487.69	3		Over	99	13	1	2	0.00310116	2.08454	6.25617	0.925887			6	32.9142	32.9543	1	0.309238	-0.135871	-0.0398763	0.651559	-0.188314	-0.154235	-0.00891234	0.253239	-0.167871	-0.0398763	0.515559	-0.164314	-0.150235	-0.00491236	0.258508	0
961	3	serum albumin preproprotein [Homo sapiens]	gi|4502027	MPCAEDYLSV	iTRAQ8plex@N-term; Oxidation(M)@1; Carbamidomethyl(C)@3	cleaved V-V@C-term	1503.69	4		Over	99	11	1	2	-0.00177834	-1.18265	5.1595	0.0741128			2	31.0004	31.0863	1	0.228361	-0.236461	0.00682232	0.274184	-0.237883	-0.196511	-0.127618	0.172361	-0.268461	0.00682232	0.138184	-0.213883	-0.192511	-0.123618	0.176041	0
962	3	serum albumin preproprotein [Homo sapiens]	gi|4502027	MPCAEDYLSVVLNQLC	iTRAQ8plex@N-term; Carbamidomethyl(C)@3; Carbamidomethyl(C)@16	cleaved C-V@C-term	2215.06	4		Over	99	18	1	2	0.00571691	2.58092	4.84003	0.845747			2	30.182	30.1887	1	-0.146118	-0.152906	-0.0179436	0.119954		-0.131146	-0.300167	-0.202118	-0.184906	-0.0179436	-0.0160461		-0.127146	-0.296167	0.110171	0
963	3	serum albumin preproprotein [Homo sapiens]	gi|4502027	MPCAEDYLSVVLNQLC	iTRAQ8plex@N-term; Carbamidomethyl(C)@3; Deamidated(N)@13; Carbamidomethyl(C)@16	cleaved C-V@C-term	2216.05	5		Over	99	15	1	2	0.0106132	4.78925	4.10102	0.154253			1	28.0612	28.0662	1																0
964	3	serum albumin preproprotein [Homo sapiens]	gi|4502027	MPCAEDYLSVVLNQLCVLHEK	No iTRAQ8plex@N-term; Carbamidomethyl(C)@3; Carbamidomethyl(C)@16; iTRAQ8plex(K)@21		2821.41	4		Can.	99	15	1	4	0.00922956	3.27126	6.34408	0.357436			9	29.2769	29.2609	3	0.229882	0.275872	0.143939	0.491715	0.00612275	0.205809	0.331075	0.173883	0.243872	0.143939	0.355715	0.0301228	0.209809	0.335075	0.112529	0
965	3	serum albumin preproprotein [Homo sapiens]	gi|4502027	MPCAEDYLSVVLNQLCVLHEK	No iTRAQ8plex@N-term; Carbamidomethyl(C)@3; Deamidated(N)@13; Carbamidomethyl(C)@16; iTRAQ8plex(K)@21		2822.4	5		Can.	99	14	1	4	0.031133	11.0307	5.86634	0.118974			4	33.9913	34.0941	1	0.159792	0.215134	0.071688	0.22614	0.0784449	0.183947	0.239424	0.103792	0.183134	0.071688	0.0901403	0.102445	0.187947	0.243424	0.0641989	0
966	3	serum albumin preproprotein [Homo sapiens]	gi|4502027	MPCAEDYLSVVLNQLCVLHEK	No iTRAQ8plex@N-term; Carbamidomethyl(C)@3; Deamidated(N)@13; Deamidated(Q)@14; Carbamidomethyl(C)@16; iTRAQ8plex(K)@21		2823.38	6		Can.	99	16	1	4	0.0422586	14.9674	4.84966	0.0114492			2	25.2441	25.3399	1	0.051188	0.134193	0.0191342	0.207588	-0.0228023	0.0750397	0.0803476	-0.00481186	0.102193	0.0191342	0.0715877	0.00119769	0.0790397	0.0843476	0.0438765	0
967	3	serum albumin preproprotein [Homo sapiens]	gi|4502027	MPCAEDYLSVVLNQLCVLHEK	No iTRAQ8plex@N-term; Carbamidomethyl(C)@3; Deamidated(N)@13; Methyl(L)@15; Carbamidomethyl(C)@16; iTRAQ8plex(K)@21		2836.41	6		Can.	99	15	1	4	0.0155709	5.48965	4.40011	0.00406652			1	29.2785	29.3219	1	-0.0717513	0.0505595	-0.229942	0.0156837	-0.084051	-0.106006	-0.0484248	-0.127751	0.0185596	-0.229942	-0.120316	-0.060051	-0.102006	-0.0444248	0.0781524	0
968	3	serum albumin preproprotein [Homo sapiens]	gi|4502027	MPCAEDYLSVVLNQLCVLHEK	No iTRAQ8plex@N-term; Oxidation(P)@2; Carbamidomethyl(C)@3; Carbamidomethyl(C)@16; iTRAQ8plex(K)@21		2837.41	5		Can.	99	19	2	4	0.00790521	2.78607	5.57114	0.0602922			5	34.3114	34.3515	1	0.258168	0.0989447	0.0373504	0.316076	0.0167539	0.0544506	0.123187	0.202169	0.0669448	0.0373504	0.180076	0.0407539	0.0584506	0.127187	0.068093	0
969	3	serum albumin preproprotein [Homo sapiens]	gi|4502027	MPCAEDYLSVVLNQLCVLHEK	No iTRAQ8plex@N-term; Oxidation(P)@2; Carbamidomethyl(C)@3; Deamidated(N)@13; Carbamidomethyl(C)@16; iTRAQ8plex(K)@21		2838.39	6		Can.	99	15	2	3	0.0369202	13.0074	5.02728	0.0172345			2	34.2731	34.2882	1	0.0255451	0.0570302		0.171176	0.0586344	0.026322	0.020898	-0.0304548	0.0250303		0.0351757	0.0826344	0.030322	0.024898	0.0359922	0
970	3	serum albumin preproprotein [Homo sapiens]	gi|4502027	MPCAEDYLSVVLNQLCVLHEK	iTRAQ8plex@N-term; Carbamidomethyl(C)@3; Carbamidomethyl(C)@16; iTRAQ8plex(K)@21		3125.62	4	1	Can.	99	11	2	4	0.0107424	3.43689	6.29766	0.321198			9	29.8272	29.564	3	-0.00634936	0.136215	-0.0121279	0.185417		0.0245965	0.0801483	-0.0623493	0.104215	-0.0121279	0.0494174		0.0285965	0.0841483	0.0618037	0.5
971	3	serum albumin preproprotein [Homo sapiens]	gi|4502027	MPCAEDYLSVVLNQLCVLHEK	iTRAQ8plex@N-term; Carbamidomethyl(C)@3; Deamidated(N)@13; Carbamidomethyl(C)@16; iTRAQ8plex(K)@21		3126.6	5		Can.	99	12	3	4	0.00857489	2.74256	5.36082	0.0371484			6	29.3622	29.4582	1	0.0697694	0.190492	0.137461	0.297451	0.0448763	0.12106	0.205793	0.0137696	0.158492	0.137461	0.161451	0.0688764	0.12506	0.209793	0.0649584	0
972	3	serum albumin preproprotein [Homo sapiens]	gi|4502027	MPCAEDYLSVVLNQLCVLHEK	iTRAQ8plex@N-term; Carbamidomethyl(C)@3; Deamidated(N)@13; Deamidated(Q)@14; Carbamidomethyl(C)@16; iTRAQ8plex(K)@21		3127.59	6		Can.	99	13	2	3	0.0384547	12.2953	5.04249	0.0178487			1	29.6779	29.564	1	0.080756	0.12412	0.173725	0.39351	0.109995	0.130035	0.285602	0.0247561	0.0921197	0.173725	0.25751	0.133995	0.134035	0.289602	0.091936	0
973	3	serum albumin preproprotein [Homo sapiens]	gi|4502027	MPCAEDYLSVVLNQLCVLHEK	iTRAQ8plex@N-term; Oxidation(M)@1; Carbamidomethyl(C)@3; Carbamidomethyl(C)@16; iTRAQ8plex(K)@21		3141.61	5		Can.	99	15	1	4	0.0059185	1.88391	5.5261	0.0543527			6	34.3833	34.3515	4	0.164527	0.154864	0.0457817	0.188142	-0.175914	0.0466177	0.0502216	0.108527	0.122865	0.0457817	0.0521418	-0.151914	0.0506177	0.0542215	0.090267	0
974	3	serum albumin preproprotein [Homo sapiens]	gi|4502027	NECFLQHK	iTRAQ8plex@N-term; Carbamidomethyl(C)@3; iTRAQ8plex(K)@8		1682.9	3	1	Can.	98.16	11	1	3	-0.00176295	-1.04757	5.26608	1			6	12.9579	12.9963	2	0.093847	0.084331	-0.0399395	-0.110898	-0.0987984	-0.114416	-0.160815	0.0378471	0.0523311	-0.0399395	-0.246898	-0.0747983	-0.110416	-0.156815	0.106182	0.666667
975	3	serum albumin preproprotein [Homo sapiens]	gi|4502027	NECFLQHKDDNPNLPR	No iTRAQ8plex@N-term; Carbamidomethyl(C)@3; iTRAQ8plex(K)@8	missed K-D@8	2300.13	4		Under	99	12	1	4	0.0105322	4.57896	5.86165	0.528479			6	17.9038	18.0115	2	0.204285	0.136112	0.0548807	0.432768	0.0204562	0.0628105	0.13518	0.148285	0.104112	0.0548807	0.296768	0.0444562	0.0668105	0.13918	0.0869998	0
976	3	serum albumin preproprotein [Homo sapiens]	gi|4502027	NECFLQHKDDNPNLPR	iTRAQ8plex@N-term; Carbamidomethyl(C)@3; iTRAQ8plex(K)@8	missed K-D@8	2604.33	4		Under	99	18	1	4	0.0128411	4.93067	5.73623	0.395924			9	18.2977	18.4016	2	0.214299	0.196729	0.180182	0.344076	-0.00521418	-0.0345714	-0.0472679	0.158299	0.164729	0.180182	0.208076	0.0187859	-0.0305714	-0.0432679	0.107699	1
977	3	serum albumin preproprotein [Homo sapiens]	gi|4502027	NECFLQHKDDNPNLPR	iTRAQ8plex@N-term; Deamidated(N)@1; Carbamidomethyl(C)@3; iTRAQ8plex(K)@8	missed K-D@8	2605.32	5		Under	99	17	1	4	0.009994	3.836	4.93763	0.0629528			5	22.1074	22.0767	2	0.413794	0.415842	0.245993	0.387089	0.195717	0.178884	0.136624	0.357795	0.383842	0.245993	0.251089	0.219717	0.182884	0.140624	0.0883078	0
978	3	serum albumin preproprotein [Homo sapiens]	gi|4502027	NECFLQHKDDNPNLPR	iTRAQ8plex@N-term; Carbamidomethyl(C)@3; Methyl(H)@7; iTRAQ8plex(K)@8	missed K-D@8	2618.35	5		Under	99	14	1	4	-0.0218311	-8.33774	4.24052	0.0126446			1	23.5865	23.5401	1				0.663753							0.527753					0
979	3	serum albumin preproprotein [Homo sapiens]	gi|4502027	NEVTEFAK	iTRAQ8plex@N-term; iTRAQ8plex(K)@8	cleaved V-N@N-term	1544.87	3		Over	97.55	11	1	3	0.00401582	2.59946	5.24101	1			7	17.1273	17.2343	1	0.220218	-0.0814714	-0.159621	0.63417	-0.193278	-0.148932	-0.388654	0.164218	-0.113471	-0.159621	0.49817	-0.169278	-0.144932	-0.384654	0.28793	0
980	3	serum albumin preproprotein [Homo sapiens]	gi|4502027	NYAEAK	iTRAQ8plex@N-term; iTRAQ8plex(K)@6		1302.74	2	1	Can.	95.74	10	1	3	0.000858277	0.658825	6.24643	1			14	11.3281	11.3998	1	0.235926	0.126172	0.0902062	0.528899	-0.208684	-0.0255792	0.0428207	0.179926	0.0941718	0.0902062	0.392899	-0.184684	-0.0215792	0.0468207	0.177703	1
981	3	serum albumin preproprotein [Homo sapiens]	gi|4502027	NYAEAKDV	iTRAQ8plex@N-term; iTRAQ8plex(K)@6	cleaved V-F@C-term; missed K-D@6	1516.83	4		Under	99	9	1	2	0.00721725	4.7581	3.89768	1			2	18.5855	18.5922	1																0
982	3	serum albumin preproprotein [Homo sapiens]	gi|4502027	NYAEAKDVFLGMFLYEYAR	No iTRAQ8plex@N-term; iTRAQ8plex(K)@6	missed K-D@6	2603.3	3		Under	99	12	1	3	0.00345337	1.32653	4.84899	0.214272			1	34.1412	34.098	1	-0.136265	-0.185215	-0.204475	-0.147885		-0.096381		-0.192265	-0.217215	-0.204475	-0.283885		-0.0923811		0.068876	0
983	3	serum albumin preproprotein [Homo sapiens]	gi|4502027	NYAEAKDVFLGMFLYEYAR	iTRAQ8plex@N-term; iTRAQ8plex(K)@6	missed K-D@6	2907.51	3		Under	99	18	1	4	0.0138326	4.75754	5.4133	0.785728			6	34.3148	34.3515	1	-0.00400081	-0.0688614	0.0820824	0.512939	-0.10606	-0.16379	-0.444781	-0.0600007	-0.100861	0.0820824	0.376939	-0.0820601	-0.15979	-0.440781	0.247666	1
984	3	serum albumin preproprotein [Homo sapiens]	gi|4502027	QDSISSK	iTRAQ8plex@N-term; iTRAQ8plex(K)@7	cleaved N-Q@N-term	1371.78	3		Over	98.5	11	1	3	-0.00105721	-0.770684	4.8569	1			4	11.2406	11.3006	1	0.208896	0.269688	0.0774286	0.4754	0.011488	0.0526928	0.171564	0.152896	0.237688	0.0774286	0.3394	0.035488	0.0566928	0.175564	0.108949	0
985	3	serum albumin preproprotein [Homo sapiens]	gi|4502027	QEPERNECFLQHK	Gln->pyro-Glu@N-term; Carbamidomethyl(C)@8; iTRAQ8plex(K)@13	missed R-N@5	2000.97	4		Under	99	14	1	3	0.00404167	2.01986	5.68129	0.417909			9	16.1209	16.1443	3	0.349451	0.157839	0.305544	0.0917257		0.0332005	0.0539477	0.293451	0.125839	0.305544	-0.0442744		0.0372005	0.0579477	0.142633	1
986	3	serum albumin preproprotein [Homo sapiens]	gi|4502027	QEPERNECFLQHK	iTRAQ8plex@N-term; Carbamidomethyl(C)@8; iTRAQ8plex(K)@13	missed R-N@5	2322.2	4		Under	99	15	1	4	0.0100331	4.32052	5.64097	0.380857			3	12.3603	12.3321	1	0.278707	0.056978	0.0993311	0.272916	-0.0659872	0.074793	0.116979	0.222707	0.0249781	0.0993311	0.136916	-0.0419871	0.078793	0.120979	0.0842749	1
987	3	serum albumin preproprotein [Homo sapiens]	gi|4502027	QEPERNECFLQHK	iTRAQ8plex@N-term; Deamidated(N)@6; Carbamidomethyl(C)@8; iTRAQ8plex(K)@13	missed R-N@5	2323.18	5		Under	99	16	1	4	0.00605234	2.60519	5.36391	0.201234			7	16.5744	16.4891	1	0.209133	0.155434	0.181093	0.302025	-0.0213874	0.235736	0.0608047	0.153133	0.123434	0.181093	0.166025	0.00261262	0.239736	0.0648047	0.0784692	0
988	3	serum albumin preproprotein [Homo sapiens]	gi|4502027	QEPERNECFLQHKDDNPNLPR	Gln->pyro-Glu@N-term; Carbamidomethyl(C)@8; Oxidation(H)@12; iTRAQ8plex(K)@13; Ammonia-loss(N)@16	missed R-N@5; missed K-D@13	2921.37	7		Under	99	16	1	4	0.0321007	10.9882	5.86676	0.131268			1	21.1192	21.3245	1	0.321265	0.238694	0.101388	0.565349	-0.11979	0.0502804	0.107025	0.265265	0.206694	0.101388	0.429349	-0.0957901	0.0542803	0.111025	0.167294	0
989	3	serum albumin preproprotein [Homo sapiens]	gi|4502027	QEPERNECFLQHKDDNPNLPR	Gln->pyro-Glu@N-term; Carbamidomethyl(C)@8; iTRAQ8plex(K)@13	missed R-N@5; missed K-D@13	2922.4	5		Under	99	22	1	4	0.0208427	7.13205	6.19119	0.27707			11	17.0987	17.174	2	0.319351	0.250595	0.0565615	0.645983	-0.0615638	0.14586	0.105881	0.263351	0.218595	0.0565615	0.509983	-0.0375638	0.14986	0.109881	0.175929	1
990	3	serum albumin preproprotein [Homo sapiens]	gi|4502027	QEPERNECFLQHKDDNPNLPR	Gln->pyro-Glu@N-term; Deamidated(N)@6; Carbamidomethyl(C)@8; iTRAQ8plex(K)@13	missed R-N@5; missed K-D@13	2923.38	6		Under	99	19	2	4	0.0124399	4.25531	5.75939	0.102515			12	24.3026	24.2596	2	0.311986	0.34296	0.079132	0.630662	-0.0111276	0.122405	0.131689	0.255986	0.310961	0.079132	0.494662	0.0128725	0.126405	0.135689	0.16402	0
991	3	serum albumin preproprotein [Homo sapiens]	gi|4502027	QEPERNECFLQHKDDNPNLPR	Gln->pyro-Glu@N-term; Deamidated(R)@5; Carbamidomethyl(C)@8; iTRAQ8plex(K)@13; Deamidated(N)@18	missed R-N@5; missed K-D@13	2924.37	7		Under	92.97	12	2	5	0.0430329	14.7153	4.9012	0.0142101			2	24.6496	24.3854	2	0.283481			0.405428				0.227481			0.269428				0.0296608	0
992	3	serum albumin preproprotein [Homo sapiens]	gi|4502027	QEPERNECFLQHKDDNPNLPR	Gln->pyro-Glu@N-term; Carbamidomethyl(C)@8; Methyl(H)@12; iTRAQ8plex(K)@13	missed R-N@5; missed K-D@13	2936.41	6		Under	98.77	13	1	4	-0.0162148	-5.52197	4.68517	0.00864107			1	17.288	17.2343	1	-0.0672125	-0.0778739	-0.0694452	0.0922194	-0.0413716	0.0556241	-0.109279	-0.123212	-0.109874	-0.0694452	-0.0437806	-0.0173715	0.0596241	-0.105279	0.0645453	0
993	3	serum albumin preproprotein [Homo sapiens]	gi|4502027	QEPERNECFLQHKDDNPNLPR	Gln->pyro-Glu@N-term; Carbamidomethyl(C)@8; Methyl+Deamidated(Q)@11; iTRAQ8plex(K)@13	missed R-N@5; missed K-D@13	2937.4	6		Under	96.72	13	1	4	-0.00106776	-0.363505	4.60134	0.0071243			1	21.5586	21.638	1	0.09815	0.0974541		0.367193		0.00786124	0.0917528	0.0421501	0.0654542		0.231193		0.0118612	0.0957527	0.0850938	0
994	3	serum albumin preproprotein [Homo sapiens]	gi|4502027	QEPERNECFLQHKDDNPNLPR	Gln->pyro-Glu@N-term; Deamidated(N)@6; Carbamidomethyl(C)@8; Deamidated(Q)@11; Methyl(H)@12; iTRAQ8plex(K)@13	missed R-N@5; missed K-D@13	2938.38	8		Under	98.94	14	1	4	-0.00886971	-3.01857	4.15993	0.00257826			1	24.6796	24.6354	1																0
995	3	serum albumin preproprotein [Homo sapiens]	gi|4502027	QEPERNECFLQHKDDNPNLPR	Gln->pyro-Glu@N-term; Carbamidomethyl(C)@8; Oxidation(H)@12; iTRAQ8plex(K)@13	missed R-N@5; missed K-D@13	2938.39	6		Under	99	15	2	4	0.0184478	6.27819	4.6446	0.00787037			2	17.1556	17.2343	1	0.0889925	0.20411	0.00961787	0.238124	0.0220657	0.134398	0.0980121	0.0329926	0.17211	0.00961787	0.102124	0.0460657	0.138398	0.102012	0.0590414	0
996	3	serum albumin preproprotein [Homo sapiens]	gi|4502027	QEPERNECFLQHKDDNPNLPR	Gln->pyro-Glu@N-term; Carbamidomethyl(C)@8; Deamidated(Q)@11; Oxidation(H)@12; iTRAQ8plex(K)@13	missed R-N@5; missed K-D@13	2939.38	7		Under	99	14	3	5	0.0634864	21.5986	4.77092	0.0105273			3	16.5438	16.5196	1	0.166388	-0.127755	-0.298339	0.227211	-0.000716786	0.0173635	-0.051031	0.110388	-0.159755	-0.298339	0.0912113	0.0232832	0.0213635	-0.047031	0.146441	0
997	3	serum albumin preproprotein [Homo sapiens]	gi|4502027	QEPERNECFLQHKDDNPNLPR	No iTRAQ8plex@N-term; Carbamidomethyl(C)@8; iTRAQ8plex(K)@13	missed R-N@5; missed K-D@13	2939.43	5		Under	99	14	2	4	0.0131861	4.48595	4.65547	0.00807001			1	14.6945	14.6443	1	0.214439	-0.0511564	-0.190065	0.129157	-0.0834175	-0.024584	-0.0569005	0.158439	-0.0831563	-0.190065	-0.00684271	-0.0594175	-0.0205841	-0.0529005	0.104632	0
998	3	serum albumin preproprotein [Homo sapiens]	gi|4502027	QEPERNECFLQHKDDNPNLPR	Gln->pyro-Glu@N-term; Carbamidomethyl(C)@8; Oxidation(H)@12; iTRAQ8plex(K)@13; Oxidation(D)@14	missed R-N@5; missed K-D@13	2954.39	7		Under	97.79	14	1	4	0.0139857	4.73387	4.61867	0.0074142			1	21.1854	21.2616	1		0.330607							0.298607							0
999	3	serum albumin preproprotein [Homo sapiens]	gi|4502027	QEPERNECFLQHKDDNPNLPR	Gln->pyro-Glu@N-term; Carbamyl(R)@5; Carbamidomethyl(C)@8; iTRAQ8plex(K)@13	missed R-N@5; missed K-D@13	2965.4	6		Under	99	14	1	4	0.0172184	5.80643	4.71415	0.00923747			2	17.5823	17.5367	1	0.107109	0.0684575	0.142969	0.342379	-0.0375833	0.142729	0.0349972	0.0511086	0.0364576	0.142969	0.206379	-0.0135832	0.146728	0.0389972	0.0787564	0
1000	3	serum albumin preproprotein [Homo sapiens]	gi|4502027	QEPERNECFLQHKDDNPNLPR	Gln->pyro-Glu@N-term; Deamidated(N)@6; Carbamidomethyl(C)@8; iTRAQ8plex(H)@12; iTRAQ8plex(K)@13	missed R-N@5; missed K-D@13	3227.59	7		Under	97.83	14	1	4	-0.0403014	-12.4865	4.02706	0.00189873			1	28.0968	28.1052	1																0
1001	3	serum albumin preproprotein [Homo sapiens]	gi|4502027	QEPERNECFLQHKDDNPNLPR	iTRAQ8plex@N-term; Carbamidomethyl(C)@8; iTRAQ8plex(K)@13	missed R-N@5; missed K-D@13	3243.63	5		Under	99	19	2	5	0.0187914	5.79332	6.11696	0.233538			31	14.0665	14.0244	2	0.155406	0.0872752	-0.0667175	0.700218	-0.0756622	0.0619702	0.158497	0.099406	0.0552752	-0.0667175	0.564218	-0.0516622	0.0659701	0.162497	0.212518	1
1002	3	serum albumin preproprotein [Homo sapiens]	gi|4502027	QEPERNECFLQHKDDNPNLPR	iTRAQ8plex@N-term; Deamidated(N)@6; Carbamidomethyl(C)@8; iTRAQ8plex(K)@13	missed R-N@5; missed K-D@13	3244.61	6		Under	99	17	2	5	0.0207822	6.40514	5.83457	0.121889			28	14.5613	14.578	2	0.170443	0.173321	0.0233685	0.698042	-0.0346373	0.0636455	0.173375	0.114443	0.141321	0.0233685	0.562042	-0.0106372	0.0676455	0.177375	0.191658	0
1003	3	serum albumin preproprotein [Homo sapiens]	gi|4502027	QEPERNECFLQHKDDNPNLPR	iTRAQ8plex@N-term; Deamidated(N)@6; Carbamidomethyl(C)@8; Deamidated(Q)@11; iTRAQ8plex(K)@13	missed R-N@5; missed K-D@13	3245.6	7		Under	99	13	1	5	0.0392395	12.0901	5.45044	0.0503309			2	23.0283	22.923	1	0.233646	0.186906	0.11612	0.522573	0.0342365	0.068723	0.0335231	0.177646	0.154906	0.11612	0.386573	0.0582365	0.072723	0.0375231	0.118772	0
1004	3	serum albumin preproprotein [Homo sapiens]	gi|4502027	QEPERNECFLQHKDDNPNLPR	iTRAQ8plex@N-term; Deamidated(N)@6; Carbamidomethyl(C)@8; Methyl(Q)@11; iTRAQ8plex(K)@13	missed R-N@5; missed K-D@13	3258.63	7		Under	99	15	1	5	-0.00908598	-2.78828	4.05759	0.00203699			2	20.6613	20.6881	1				0.572378							0.436378					0
1005	3	serum albumin preproprotein [Homo sapiens]	gi|4502027	QEPERNECFLQHKDDNPNLPR	iTRAQ8plex@N-term; Carbamidomethyl(C)@8; Oxidation(F)@9; iTRAQ8plex(K)@13	missed R-N@5; missed K-D@13	3259.63	6		Under	94.51	13	1	5	-0.0235646	-7.22924	4.32605	0.00377962			3	14.5629	14.5175	1	0.0733007	0.0806204	0.00538645	0.396396	-0.0917389	-0.0484631	0.00194043	0.0173008	0.0486204	0.00538645	0.260396	-0.0677389	-0.0444631	0.00594042	0.107888	0
1006	3	serum albumin preproprotein [Homo sapiens]	gi|4502027	QLCVLHEK	Gln->pyro-Glu@N-term; Carbamidomethyl(C)@3; iTRAQ8plex(K)@8	cleaved N-Q@N-term	1312.71	4		Over	97.63	12	1	2	0.0069348	5.28281	4.91838	0.454065			2	17.3784	17.4002	1	0.0340225	0.0696285	-0.0610841	0.319772	-0.137321	0.00516163	0.0937333	-0.0219774	0.0376286	-0.0610841	0.183772	-0.113321	0.00916162	0.0977333	0.0994937	0
1007	3	serum albumin preproprotein [Homo sapiens]	gi|4502027	QLCVLHEK	iTRAQ8plex@N-term; Carbamidomethyl(C)@3; iTRAQ8plex(K)@8	cleaved N-Q@N-term	1633.94	4		Over	99	14	1	3	0.00226556	1.38656	4.9984	0.545935			2	13.3731	13.3488	1	0.261744	0.109392	0.021706	0.522245	-0.0937934	0.0591706	0.157601	0.205745	0.0773916	0.021706	0.386245	-0.0697933	0.0631706	0.161601	0.147588	0
1008	3	serum albumin preproprotein [Homo sapiens]	gi|4502027	QNCELFEQLGEYK	Gln->pyro-Glu@N-term; No Carbamidomethyl(C)@3; iTRAQ8plex(K)@13		1886.9	3		Can.	99	14	1	2	0.00877008	4.64787	4.51975	0.00206915			2	34.3834	34.3984	1																0
1009	3	serum albumin preproprotein [Homo sapiens]	gi|4502027	QNCELFEQLGEYK	Gln->pyro-Glu@N-term; Ammonia-loss(N)@2; Carbamidomethyl(C)@3; iTRAQ8plex(K)@13		1926.9	4		Can.	99	15	1	2	0.00800545	4.15458	4.73621	0.00340608			2	65.0147	65.0214	1	0.0468329	-0.00739519	-0.173159	0.189299	-0.239845	-0.0610395	-0.249785	-0.00916695	-0.0393951	-0.173159	0.0532991	-0.215845	-0.0570396	-0.245785	0.113484	0
1010	3	serum albumin preproprotein [Homo sapiens]	gi|4502027	QNCELFEQLGEYK	Gln->pyro-Glu@N-term; Carbamidomethyl(C)@3; iTRAQ8plex(K)@13		1943.92	3		Can.	99	17	2	2	-0.00143617	-0.738799	6.65799	0.284464			18	25.7849	25.8049	2	0.345332	0.193437	0.0597618	0.509049	-0.0956385	0.0562792	0.152534	0.289332	0.161437	0.0597618	0.373049	-0.0716385	0.0602792	0.156534	0.149772	0.692308
1011	3	serum albumin preproprotein [Homo sapiens]	gi|4502027	QNCELFEQLGEYK	Gln->pyro-Glu@N-term; Carbamidomethyl(C)@3; Deamidated(Q)@8; iTRAQ8plex(K)@13		1944.91	4		Can.	99	14	2	2	0.03409	17.5278	6.48467	0.190859			17	25.8536	25.8049	1	0.394202	0.216808	0.0853605	0.504815	-0.00559147	0.114483	0.226328	0.338203	0.184808	0.0853605	0.368815	0.0184086	0.118483	0.230328	0.129788	0
1012	3	serum albumin preproprotein [Homo sapiens]	gi|4502027	QNCELFEQLGEYK	Gln->pyro-Glu@N-term; Deamidated(N)@2; Carbamidomethyl(C)@3; Deamidated(Q)@8; iTRAQ8plex(K)@13		1945.89	5		Can.	99	13	1	2	0.0380755	19.5671	5.98286	0.0601041			2	34.5133	34.3984	1	0.331125	0.236564	-0.0593555	0.395157	-0.0106953	0.0762322	0.113904	0.275125	0.204565	-0.0593555	0.259157	0.0133048	0.0802322	0.117904	0.12606	0
1013	3	serum albumin preproprotein [Homo sapiens]	gi|4502027	QNCELFEQLGEYK	Gln->pyro-Glu@N-term; Carbamidomethyl(C)@3; Oxidation(Y)@12; iTRAQ8plex(K)@13		1959.92	4		Can.	99	15	1	2	-0.00204574	-1.04379	5.54483	0.0219214			5	25.7865	25.744	1	0.410052	0.197135	0.152076	0.46879	-0.135153	0.225701	0.118939	0.354053	0.165135	0.152076	0.33279	-0.111153	0.229701	0.122939	0.155513	0
1014	3	serum albumin preproprotein [Homo sapiens]	gi|4502027	QNCELFEQLGEYK	Gln->pyro-Glu@N-term; Deamidated(N)@2; Carbamidomethyl(C)@3; Oxidation(Y)@12; iTRAQ8plex(K)@13		1960.9	5		Can.	99	12	1	2	0.00563471	2.87353	4.4834	0.00190302			1	61.5694	61.5761	1																0
1015	3	serum albumin preproprotein [Homo sapiens]	gi|4502027	QNCELFEQLGEYK	No iTRAQ8plex@N-term; Carbamidomethyl(C)@3; iTRAQ8plex(K)@13		1960.95	3		Can.	99	18	2	2	-0.00592491	-3.02145	5.47615	0.018715			4	32.2621	32.208	1	0.366953	-0.257686	-0.173246	0.253012	0.106565	0.14002	0.257469	0.310953	-0.289686	-0.173246	0.117012	0.130565	0.14402	0.261469	0.221585	0
1016	3	serum albumin preproprotein [Homo sapiens]	gi|4502027	QNCELFEQLGEYK	No iTRAQ8plex@N-term; Deamidated(N)@2; Carbamidomethyl(C)@3; iTRAQ8plex(K)@13		1961.93	4		Can.	99	13	2	3	-0.0036915	-1.88156	5.37963	0.0149855			2	33.741	33.7248	1	0.171417	-0.0183739	-0.144232	0.335168	-0.0899421	0.0562533	-0.0191639	0.115417	-0.0503739	-0.144232	0.199168	-0.0659421	0.0602533	-0.0151639	0.11771	0
1017	3	serum albumin preproprotein [Homo sapiens]	gi|4502027	QNCELFEQLGEYK	Gln->pyro-Glu@N-term; Carbamidomethyl(C)@3; Cation:Na(E)@7; iTRAQ8plex(K)@13		1965.91	4		Can.	99	17	2	2	0.0109423	5.56603	4.66641	0.00290033			1	34.3867	34.3984	1	0.180846	-0.126739	-0.116362	0.170929	0.0652951	-0.255133	0.0413228	0.124847	-0.158739	-0.116362	0.0349293	0.0892951	-0.251133	0.0453228	0.141987	0
1018	3	serum albumin preproprotein [Homo sapiens]	gi|4502027	QNCELFEQLGEYK	Gln->pyro-Glu@N-term; Deamidated(N)@2; Carbamidomethyl(C)@3; Cation:Na(E)@7; iTRAQ8plex(K)@13		1966.89	5		Can.	99	13	2	3	0.0298113	15.1566	4.00706	0.000635487			1	35.3723	35.3633	1																0
1019	3	serum albumin preproprotein [Homo sapiens]	gi|4502027	QNCELFEQLGEYK	Formyl@N-term; Carbamidomethyl(C)@3; Dehydrated(E)@4; iTRAQ8plex(K)@13		1970.94	4		Can.	99	14	1	2	-0.00681095	-3.45569	5.01642	0.00649323			2	35.9038	35.8561	2																0
1020	3	serum albumin preproprotein [Homo sapiens]	gi|4502027	QNCELFEQLGEYK	Gln->pyro-Glu@N-term; Deamidated(N)@2; Carbamidomethyl(C)@3; Cation:K(E)@7; iTRAQ8plex(K)@13		1982.86	5		Can.	95.57	11	1	3	-0.000561736	-0.283295	4.41599	0.00162942			1	35.3132	35.3004	1	0.376863			0.502678				0.320863			0.366678				0.0323959	0
1021	3	serum albumin preproprotein [Homo sapiens]	gi|4502027	QNCELFEQLGEYK	Carbamyl@N-term; Ammonia-loss(N)@2; Carbamidomethyl(C)@3; iTRAQ8plex(K)@13		1986.93	4		Can.	99	16	2	2	0.00206305	1.03831	5.00683	0.00635149			1	34.6402	34.6486	1	0.225959			0.602177			0.221739	0.169959			0.466177			0.225739	0.15741	0
1022	3	serum albumin preproprotein [Homo sapiens]	gi|4502027	QNCELFEQLGEYK	Delta:H(2)C(2)@N-term; Carbamidomethyl(C)@3; iTRAQ8plex(K)@13		1986.97	3		Can.	97.45	12	1	2	-0.0257368	-12.9528	4.85923	0.00452137			1	63.1229	63.1297	1				0.188829							0.0528289					0
1023	3	serum albumin preproprotein [Homo sapiens]	gi|4502027	QNCELFEQLGEYK	Delta:H(2)C(2)@N-term; Deamidated(N)@2; Carbamidomethyl(C)@3; iTRAQ8plex(K)@13		1987.95	4		Can.	99	13	2	3	0.0043754	2.20096	4.96669	0.00579066			2	34.3153	34.3553	1	0.250513	0.192313	-0.0234712	0.373867	-0.185322	0.0729007	-0.108967	0.194514	0.160314	-0.0234712	0.237867	-0.161322	0.0769007	-0.104967	0.154388	0
1024	3	serum albumin preproprotein [Homo sapiens]	gi|4502027	QNCELFEQLGEYK	Gln->pyro-Glu@N-term; Carbamidomethyl(C)@3; Trioxidation(Y)@12; iTRAQ8plex(K)@13		1991.91	4		Can.	98.82	14	1	2	0.0362467	18.197	4.23737	0.00107996			1	34.766	34.7115	1																0
1025	3	serum albumin preproprotein [Homo sapiens]	gi|4502027	QNCELFEQLGEYK	Carbamyl@N-term; Carbamidomethyl(C)@3; Carbamidomethyl(E)@4; iTRAQ8plex(K)@13		2060.98	4		Can.	99	13	1	2	-0.00606054	-2.94061	4.5339	0.00213767			1	34.9757	34.9858	1																0
1026	3	serum albumin preproprotein [Homo sapiens]	gi|4502027	QNCELFEQLGEYK	iTRAQ8plex@N-term; No Carbamidomethyl(C)@3; iTRAQ8plex(K)@13		2208.13	3		Can.	93.19	12	1	3	0.000625897	0.283451	4.48762	0.00192159			4	52.1255	52.0796	1																0
1027	3	serum albumin preproprotein [Homo sapiens]	gi|4502027	QNCELFEQLGEYK	Gln->pyro-Glu@N-term; Carbamidomethyl(C)@3; iTRAQ8plex(Y)@12; iTRAQ8plex(K)@13		2248.13	4		Can.	95.67	11	1	3	0.000165344	0.0735474	5.13306	0.00849373			3	30.8188	30.7809	1	0.0514528	-0.119598	-0.0589984	0.220003	-0.318642	-0.0271722	-0.168136	-0.00454714	-0.151598	-0.0589984	0.0840034	-0.294642	-0.0231722	-0.164136	0.125256	0
1028	3	serum albumin preproprotein [Homo sapiens]	gi|4502027	QNCELFEQLGEYK	iTRAQ8plex@N-term; Carbamidomethyl(C)@3; iTRAQ8plex(K)@13		2265.16	3	1	Can.	99	18	2	3	0.00718994	3.17415	6.48317	0.190201			24	32.0887	32.1963	2	0.246517	0.138753	0.0350529	0.583777	-0.0646848	0.0847685	0.0131753	0.190517	0.106753	0.0350529	0.447777	-0.0406848	0.0887685	0.0171752	0.161846	0.857143
1029	3	serum albumin preproprotein [Homo sapiens]	gi|4502027	QNCELFEQLGEYK	iTRAQ8plex@N-term; Deamidated(N)@2; Carbamidomethyl(C)@3; iTRAQ8plex(K)@13		2266.14	4		Can.	99	17	2	3	0.00664437	2.93202	6.34903	0.139658			13	32.5491	32.5215	3	0.179552	0.160349	-0.0700633	0.610859	-0.158946	-0.0211937	-0.0765601	0.123552	0.128349	-0.0700633	0.474859	-0.134946	-0.0171938	-0.0725601	0.207866	0
1030	3	serum albumin preproprotein [Homo sapiens]	gi|4502027	QNCELFEQLGEYK	iTRAQ8plex@N-term; Deamidated(N)@2; Carbamidomethyl(C)@3; Deamidated(Q)@8; iTRAQ8plex(K)@13		2267.12	5		Can.	99	17	1	2	-0.0210042	-9.26469	5.39474	0.0155162			4	25.6089	25.7134	1	0.157705	0.118411	-0.202009	0.556855	-0.0115587	0.083946	0.206251	0.101705	0.086411	-0.202009	0.420855	0.0124413	0.087946	0.210251	0.188974	0
1031	3	serum albumin preproprotein [Homo sapiens]	gi|4502027	QNCELFEQLGEYK	iTRAQ8plex@N-term; Carbamidomethyl(C)@3; Oxidation(Y)@12; iTRAQ8plex(K)@13		2281.15	4		Can.	99	13	1	3	0.00429149	1.88128	4.79189	0.003872			3	51.9342	52.1423	2	0.157195	-0.0705034	-0.14362	0.346122	-0.08672	-0.173857	-0.157115	0.101195	-0.102503	-0.14362	0.210122	-0.0627199	-0.169857	-0.153115	0.145534	0
1032	3	serum albumin preproprotein [Homo sapiens]	gi|4502027	QNCELFEQLGEYK	iTRAQ8plex@N-term; Carbamidomethyl(C)@3; Cation:Na(E)@7; iTRAQ8plex(K)@13		2287.14	4		Can.	98.54	12	1	3	0.011246	4.91706	4.16268	0.000909339			1	52.3757	52.2675	1				0.48776							0.35176					0
1033	3	serum albumin preproprotein [Homo sapiens]	gi|4502027	QNCELFEQLGEYK	iTRAQ8plex@N-term; Carbamidomethyl(C)@3; iTRAQ8plex(Y)@12; iTRAQ8plex(K)@13		2569.36	4		Can.	99	13	1	4	0.00969815	3.77454	5.17988	0.00946071			2	26.5381	26.6394	1	0.144231	0.189866	0.223922	0.530503	0.113635	0.0329707	0.0657373	0.0882311	0.157866	0.223922	0.394503	0.137635	0.0369707	0.0697373	0.121105	0
1034	3	serum albumin preproprotein [Homo sapiens]	gi|4502027	QNCELFEQLGEYKFQNALLVR	iTRAQ8plex@N-term; Carbamidomethyl(C)@3; iTRAQ8plex(K)@13	missed K-F@13	3206.7	4		Under	99	17	1	4	0.0128973	4.02198	4.6408	1			3	28.0594	28.0015	1	0.0927389	0.107138	0.137642	0.604784	0.173429	0.157751	-0.153882	0.036739	0.0751385	0.137642	0.468784	0.197429	0.161751	-0.149882	0.187254	0
1035	3	serum albumin preproprotein [Homo sapiens]	gi|4502027	QTALVELVK	Gln->pyro-Glu@N-term; iTRAQ8plex(K)@9		1286.78	2		Can.	99	12	1	2	-0.00583815	-4.53704	6.61551	0.590929			13	27.0484	27.033	1	0.19775	0.202941	0.0240318	0.24007	-0.0403416	0.0144277	0.111802	0.141751	0.170941	0.0240318	0.104069	-0.0163416	0.0184277	0.115802	0.0708867	0.75
1036	3	serum albumin preproprotein [Homo sapiens]	gi|4502027	QTALVELVK	No iTRAQ8plex@N-term; iTRAQ8plex(K)@9		1303.8	2		Can.	99	15	1	2	-0.000893993	-0.685682	5.66289	0.0659049			3	22.3345	22.3081	1	0.164246	-0.130984	-0.210994	-0.00422142	0.129745	0.125177	0.196189	0.108246	-0.162984	-0.210994	-0.140221	0.153745	0.129177	0.200189	0.17417	0
1037	3	serum albumin preproprotein [Homo sapiens]	gi|4502027	QTALVELVK	Carbamyl@N-term; iTRAQ8plex(K)@9		1346.81	2		Can.	96.73	11	1	2	-0.00861904	-6.39961	4.97159	0.0134157			4	30.1805	30.0878	1	-0.13387	-0.0592306	-0.0609936	0.0278696	-0.121514	0.181677	-0.123843	-0.18987	-0.0912306	-0.0609936	-0.10813	-0.0975137	0.185677	-0.119843	0.118994	0
1038	3	serum albumin preproprotein [Homo sapiens]	gi|4502027	QTALVELVK	Carbamyl@N-term; Carbamidomethyl(T)@2; iTRAQ8plex(K)@9		1403.83	3		Can.	98.01	13	1	2	-0.0208721	-14.868	4.47439	0.00426989			1	60.4666	60.4304	1																0
1039	3	serum albumin preproprotein [Homo sapiens]	gi|4502027	QTALVELVK	iTRAQ8plex@N-term; iTRAQ8plex(K)@9		1608.01	2	1	Can.	99	16	1	2	-0.00702424	-4.36829	6.3565	0.325481			15	20.7111	20.7295	2	0.109882	0.159379	-0.000613222	0.352907	-0.0438678	0.0453077	0.0778481	0.0538823	0.127379	-0.000613222	0.216907	-0.0198678	0.0493077	0.0818481	0.0803265	0.916667
1040	3	serum albumin preproprotein [Homo sapiens]	gi|4502027	QYLQQCPFEDHV	iTRAQ8plex@N-term; Carbamidomethyl(C)@6	cleaved A-Q@N-term; cleaved V-K@C-term	1866.89	4		Over	99	16	1	2	-0.00294459	-1.57727	4.72687	1			3	27.8496	27.7935	2				0.681255							0.545255					0
1041	3	serum albumin preproprotein [Homo sapiens]	gi|4502027	QYLQQCPFEDHVK	Gln->pyro-Glu@N-term; Carbamidomethyl(C)@6; iTRAQ8plex(K)@13	cleaved A-Q@N-term	1977.96	4		Over	99	14	1	2	0.00358222	1.81107	5.57548	0.459929			5	19.6239	19.6289	1	0.287502	-0.138398	-0.258757	0.635398	-0.317552	-0.182662	0.119983	0.231502	-0.170398	-0.258757	0.499398	-0.293552	-0.178662	0.123983	0.297808	0
1042	3	serum albumin preproprotein [Homo sapiens]	gi|4502027	QYLQQCPFEDHVK	iTRAQ8plex@N-term; Carbamidomethyl(C)@6; iTRAQ8plex(K)@13	cleaved A-Q@N-term	2299.19	4		Over	98.91	12	1	4	0.00246547	1.07232	5.64524	0.540071			5	19.4357	19.395	1	0.204576	-0.262188	-0.346403	0.721006	-0.436649	-0.18582	-0.0160439	0.148576	-0.294187	-0.346403	0.585006	-0.412648	-0.18182	-0.0120439	0.350395	0
1043	3	serum albumin preproprotein [Homo sapiens]	gi|4502027	RHPYFYAPELLF	iTRAQ8plex@N-term	cleaved F-F@C-term; missed R-H@1	1855.99	3		Under	99	12	1	2	0.0157662	8.49475	4.31057	1			1	24.5608	24.5086	1	-0.0438491	-0.131335	-0.0395955	-0.0492561	-0.153858	-0.0590802	0.123433	-0.0998489	-0.163335	-0.0395955	-0.185256	-0.129858	-0.0550802	0.127433	0.105004	0
1044	3	serum albumin preproprotein [Homo sapiens]	gi|4502027	RHPDYSVVLLLR	No iTRAQ8plex@N-term	missed R-H@1	1466.84	2		Under	99	12	1	3	0.00328473	2.23933	6.04103	0.268044			8	19.0072	18.8147	1	-0.119515	-0.0876021	-0.0703012	-0.101274	-0.128967	0.0223826	-0.277833	-0.175515	-0.119602	-0.0703012	-0.237274	-0.104967	0.0263826	-0.273833	0.10225	0
1045	3	serum albumin preproprotein [Homo sapiens]	gi|4502027	RHPDYSVVLLLR	No iTRAQ8plex@N-term; Delta:H(2)C(2)(H)@2	missed R-H@1	1492.85	3		Under	99	14	1	2	0.00135526	0.907833	4.69109	0.0119747			1	21.4562	21.4272	1	-0.137772	-0.0420457	-0.192945	0.127516	-0.121516	-0.015936	-0.114798	-0.193772	-0.0740456	-0.192945	-0.00848415	-0.0975164	-0.011936	-0.110798	0.0756561	0
1046	3	serum albumin preproprotein [Homo sapiens]	gi|4502027	RHPDYSVVLLLR	Carbamyl@N-term	missed R-H@1	1509.84	2		Under	99	13	1	3	0.00343569	2.27553	4.35403	0.00551069			1	25.0317	25.0195	1	-0.142745	-0.176189	-0.00801453	-0.0937081	0.0338799	-0.0880229	-0.245515	-0.198745	-0.208188	-0.00801453	-0.229708	0.05788	-0.0840229	-0.241515	0.11938	0
1047	3	serum albumin preproprotein [Homo sapiens]	gi|4502027	RHPDYSVVLLLR	iTRAQ8plex@N-term	missed R-H@1	1771.04	2		Under	99	17	1	3	0.00347304	1.96102	6.35008	0.546082			22	19.0326	18.9284	3	0.320275	0.257429	0.0752856	0.491661	-0.0673303	0.000912362	0.171404	0.264275	0.225429	0.0752856	0.355661	-0.0433303	0.00491235	0.175404	0.144736	0.904762
1048	3	serum albumin preproprotein [Homo sapiens]	gi|4502027	RHPDYSVVLLLR	iTRAQ8plex@N-term; Amino(Y)@5	missed R-H@1	1786.05	3		Under	99	13	2	3	-0.0200577	-11.2302	5.49307	0.0758998			1	19.6925	19.542	1	0.0672498	-0.0321006	-0.0892351	0.286078	-0.186256	-0.00086589	-0.120136	0.0112499	-0.0641005	-0.0892351	0.150078	-0.162255	0.0031341	-0.116136	0.103555	0
1049	3	serum albumin preproprotein [Homo sapiens]	gi|4502027	RHPDYSVVLLLR	iTRAQ8plex@N-term; Oxidation(P)@3	missed R-H@1	1787.04	3		Under	91.93	10	2	2	0.0120294	6.73148	4.62111	0.0101927			2	19.5336	19.6044	1																0
1050	3	serum albumin preproprotein [Homo sapiens]	gi|4502027	RHPDYSVVLLLR	iTRAQ8plex@N-term; iTRAQ8plex(H)@2	missed R-H@1	2075.25	3		Under	99	15	1	4	-0.0110919	-5.34486	5.5282	0.0822956			1	18.1233	18.0988	1	0.207335	0.202455	0.161245	0.446998	-0.235902	-0.147796	0.046471	0.151335	0.170455	0.161245	0.310998	-0.211902	-0.143796	0.050471	0.18649	0
1051	3	serum albumin preproprotein [Homo sapiens]	gi|4502027	RHPYFYAPELLFFAK	No iTRAQ8plex@N-term; iTRAQ8plex(K)@15	missed R-H@1	2202.19	3		Under	99	15	1	4	0.00220427	1.00094	5.83866	0.405056			4	62.0338	62.0872	1	0.276932	-0.11199	-0.154629	0.209152	-0.07301	0.10087	-2	0.220932	-0.14399	-0.154629	0.0731518	-0.04901	0.10487	-1.996	0.769845	0
1052	3	serum albumin preproprotein [Homo sapiens]	gi|4502027	RHPYFYAPELLFFAK	Delta:H(2)C(2)@N-term; iTRAQ8plex(K)@15	missed R-H@1	2228.21	3		Under	94.93	11	1	3	-0.00216479	-0.971538	4.98653	0.0569347			1	26.6513	26.8042	1	0.0352832	0.0153606	0.0150947	0.0115738	0.0904602	0.0434672	-0.0833757	-0.0207167	-0.0166393	0.0150947	-0.124426	0.11446	0.0474672	-0.0793757	0.0790389	0
1053	3	serum albumin preproprotein [Homo sapiens]	gi|4502027	RHPYFYAPELLFFAK	Carbamyl@N-term; iTRAQ8plex(K)@15	missed R-H@1	2245.2	3		Under	98.44	12	1	3	0.0504064	22.4507	4.51424	0.0191908			1	26.5249	26.5617	1	-0.0641615	-0.0524107	-0.117107	-0.0122975	-0.0941076	-0.0314447	-0.331469	-0.120161	-0.0844106	-0.117107	-0.148298	-0.0701076	-0.0274447	-0.327469	0.096387	0
1054	3	serum albumin preproprotein [Homo sapiens]	gi|4502027	RHPYFYAPELLFFAK	iTRAQ8plex@N-term; iTRAQ8plex(K)@15	missed R-H@1	2506.4	3		Under	99	13	1	4	1.00772	402.059	5.94616	0.518818			13	24.2739	24.4482	3	0.0143659	0.0128149	-0.0220462	0.229714	-0.087953	0.225757	-0.269699	-0.0416339	-0.019185	-0.0220462	0.0937135	-0.0639529	0.229757	-0.265699	0.151499	0.818182
1055	3	serum albumin preproprotein [Homo sapiens]	gi|4502027	RMPCAEDYLSV	iTRAQ8plex@N-term; Carbamidomethyl(C)@4	cleaved V-V@C-term; missed R-M@1	1643.8	4		Under	99	13	1	2	0.000892011	0.542653	5.887	1			4	20.1884	20.1496	1	0.47667	0.0144643	0.0998674	0.835989	-0.00579124	-0.0617477	0.196153	0.42067	-0.0175357	0.0998674	0.699989	0.0182088	-0.0577477	0.200153	0.275477	0
1056	3	serum albumin preproprotein [Homo sapiens]	gi|4502027	RMPCAEDYLSVV	iTRAQ8plex@N-term; Carbamidomethyl(C)@4	cleaved V-L@C-term; missed R-M@1	1742.86	4		Under	99	15	1	2	-0.00518184	-2.97318	5.53245	1			3	23.5556	23.5689	1	0.149031	-0.0208518	-0.100203	0.602014	-0.126039	-0.0770113	0.033213	0.0930316	-0.0528517	-0.100203	0.466014	-0.102039	-0.0730113	0.037213	0.202284	0
1057	3	serum albumin preproprotein [Homo sapiens]	gi|4502027	RMPCAEDYLSVVLNQLCVLHEK	No iTRAQ8plex@N-term; Carbamidomethyl(C)@4; Carbamidomethyl(C)@17; iTRAQ8plex(K)@22	missed R-M@1	2977.51	5		Under	99	12	1	4	-0.0276162	-9.27492	4.01132	0.0216989			1	27.8438	27.8788	1	-0.0437527	-0.0138211	-0.0623983	0.214352	0.085409	0.0216544	-0.242338	-0.0997526	-0.045821	-0.0623983	0.0783518	0.109409	0.0256544	-0.238338	0.118158	0
1058	3	serum albumin preproprotein [Homo sapiens]	gi|4502027	RMPCAEDYLSVVLNQLCVLHEK	iTRAQ8plex@N-term; Carbamidomethyl(C)@4; Carbamidomethyl(C)@17; iTRAQ8plex(K)@22	missed R-M@1	3281.72	5		Under	99	16	1	5	0.0070774	2.15661	5.49966	0.668011			4	27.6519	27.697	1	0.138147	0.194894	0.0897942	0.410455	0.0833611	0.143829	0.294749	0.0821467	0.162894	0.0897942	0.274455	0.107361	0.147829	0.298749	0.0875612	0.75
1059	3	serum albumin preproprotein [Homo sapiens]	gi|4502027	RMPCAEDYLSVVLNQLCVLHEK	iTRAQ8plex@N-term; Carbamidomethyl(C)@4; Deamidated(N)@14; Carbamidomethyl(C)@17; iTRAQ8plex(K)@22	missed R-M@1	3282.7	6		Under	99	17	1	4	0.00926203	2.82147	4.99056	0.206863			5	65.3727	65.3994	1	0.200669	0.322562	0.302645	0.483767	0.155141	0.253011	0.41534	0.14467	0.290562	0.302645	0.347767	0.179141	0.257011	0.41934	0.0945134	0
1060	3	serum albumin preproprotein [Homo sapiens]	gi|4502027	RMPCAEDYLSVVLNQLCVLHEK	iTRAQ8plex@N-term; Carbamidomethyl(C)@4; Deamidated(N)@14; Deamidated(Q)@15; Carbamidomethyl(C)@17; iTRAQ8plex(K)@22	missed R-M@1	3283.69	7		Under	99	13	1	4	0.0165795	5.04905	4.68951	0.103427			2	26.9113	26.876	1	-0.270357	-0.01507	-0.0165395	0.122018	0.0365191	-0.0848866	-0.0585663	-0.326357	-0.0470699	-0.0165395	-0.0139825	0.0605191	-0.0808867	-0.0545664	0.122212	0
1061	3	serum albumin preproprotein [Homo sapiens]	gi|4502027	RPCFSALEVDETYVPK	iTRAQ8plex@N-term; Carbamidomethyl(C)@3; Ser->Oxoalanine(S)@5; iTRAQ8plex(K)@16		2516.32	4		Can.	99	14	1	3	0.00766706	3.04693	5.72254	0.147771			4	28.6053	28.6782	1	0.274567	0.15014	0.0212344	-0.235231	-0.210239	-0.146612	-0.235487	0.218567	0.11814	0.0212344	-0.371231	-0.186239	-0.142612	-0.231487	0.208804	0
1062	3	serum albumin preproprotein [Homo sapiens]	gi|4502027	RPCFSALEVDETYVPK	iTRAQ8plex@N-term; Carbamidomethyl(C)@3; iTRAQ8plex(K)@16		2518.34	3	1	Can.	98.44	11	1	4	0.0123738	4.91348	6.46205	0.811141			30	19.8006	19.7266	4	0.289275	0.110909	0.110645	0.470536	-0.0376964	0.0589356	0.2669	0.233275	0.0789092	0.110645	0.334536	-0.0136963	0.0629356	0.2709	0.126805	1
1063	3	serum albumin preproprotein [Homo sapiens]	gi|4502027	RPCFSALEVDETYVPK	iTRAQ8plex@N-term; Carbamidomethyl(C)@3; Pro->pyro-Glu(P)@15; iTRAQ8plex(K)@16		2532.31	4		Can.	96.07	12	1	4	0.0167546	6.61632	4.99198	0.0274809			4	39.8739	40.0965	1	0.0602664	-0.00630715	0.000294786	0.312403	-0.10073	-0.0887431	0.0382529	0.00426646	-0.0383071	0.000294786	0.176403	-0.0767302	-0.0847431	0.0422529	0.0888628	0
1064	3	serum albumin preproprotein [Homo sapiens]	gi|4502027	RPCFSALEVDETYVPK	iTRAQ8plex@N-term; Carbamidomethyl(C)@3; Oxidation(Y)@13; iTRAQ8plex(K)@16		2534.33	4		Can.	96.38	12	1	3	0.0190743	7.52637	4.68673	0.0136076			1	24.8664	25.0063	1	0.087213	-0.0376664	-0.0334853	0.151694	0.056383	0.0864435	-0.0161012	0.0312131	-0.0696663	-0.0334853	0.0156943	0.080383	0.0904435	-0.0121012	0.0584277	0
1065	3	serum albumin preproprotein [Homo sapiens]	gi|4502027	RPCFSALEVDETYVPKEFNAETFTFHADICTLSEKER	iTRAQ8plex@N-term; Carbamidomethyl(C)@3; iTRAQ8plex(K)@16; Carbamidomethyl(C)@30; iTRAQ8plex(K)@35	missed K-E@16; missed K-E@35	5348.69	7		Under	99	16	2	6	0.0257178	4.80824	5.18155	0.532634			3	32.9737	32.8104	1		0.193478		0.758311					0.161478		0.622311				0.325858	0.333333
1066	3	serum albumin preproprotein [Homo sapiens]	gi|4502027	RPCFSALEVDETYVPKEFNAETFTFHADICTLSEKER	iTRAQ8plex@N-term; Carbamidomethyl(C)@3; iTRAQ8plex(K)@16; Deamidated(N)@19; Carbamidomethyl(C)@30; iTRAQ8plex(K)@35	missed K-E@16; missed K-E@35	5349.67	8		Under	99	12	2	6	0.0432975	8.09349	5.12478	0.467366			3	32.7255	32.8104	1	-0.0503483	0.311081	0.0978693	1.20191	0.205992	0.341148	0.424171	-0.106348	0.279081	0.0978693	1.06591	0.229992	0.345148	0.428171	0.367011	0
1067	3	serum albumin preproprotein [Homo sapiens]	gi|4502027	SALEVDETYVPK	iTRAQ8plex@N-term; iTRAQ8plex(K)@12	cleaved F-S@N-term	1958.08	3		Over	99	14	1	3	-0.00128935	-0.658476	4.85621	1			2	27.9637	27.9445	2	0.271401	0.0795766	0.111104	0.320176	0.128996	0.0685157	0.159853	0.215401	0.0475767	0.111104	0.184176	0.152996	0.0725157	0.163853	0.0607673	0
1068	3	serum albumin preproprotein [Homo sapiens]	gi|4502027	SHCIAEVENDEMPADLPSLA	iTRAQ8plex@N-term; Carbamidomethyl(C)@3	cleaved A-A@C-term	2501.17	3		Over	97.72	13	2	3	-0.992285	-396.728	5.07399	0.66479			1	33.5434	33.5618	1	0.112889	0.035549	-0.0272546	0.407838	-0.00420875	0.0455534	-0.00293959	0.0568892	0.00354908	-0.0272546	0.271838	0.0197913	0.0495534	0.0010604	0.1005	0
1069	3	serum albumin preproprotein [Homo sapiens]	gi|4502027	SHCIAEVENDEMPADLPSLA	iTRAQ8plex@N-term; Carbamidomethyl(C)@3; Deamidated(N)@9	cleaved A-A@C-term	2502.16	4		Over	99	13	2	3	0.010004	3.99815	4.77662	0.33521			1	33.7645	33.727	1																0
1070	3	serum albumin preproprotein [Homo sapiens]	gi|4502027	SHCIAEVENDEMPADLPSLAA	iTRAQ8plex@N-term; Carbamidomethyl(C)@3	cleaved A-D@C-term	2572.21	3		Over	99	16	2	3	0.00915274	3.55832	5.29378	0.704108			3	33.6011	33.5618	1	0.320026	-0.124366	-0.00538827	0.321244	-0.151359	-0.311796	-0.136407	0.264026	-0.156365	-0.00538827	0.185244	-0.127359	-0.307796	-0.132407	0.202399	0
1071	3	serum albumin preproprotein [Homo sapiens]	gi|4502027	SHCIAEVENDEMPADLPSLAA	iTRAQ8plex@N-term; Carbamidomethyl(C)@3; Deamidated(N)@9	cleaved A-D@C-term	2573.19	4		Over	99	13	2	3	0.00507125	1.9708	4.91727	0.295892			2	33.7678	33.727	1	0.126365	0.19245	-0.713649	0.479999	-0.288815	-0.666132	-0.0654533	0.070365	0.16045	-0.713649	0.343999	-0.264815	-0.662132	-0.0614533	0.406023	0
[truncated: 36,803 more rows]
