# Supplementary material for: Global proteomic profiling in multistep hepatocarcinogenesis and identification of PARP1 as a novel molecular marker in hepatocellular carcinoma
Source: Oncotarget. 2016 Feb 11;7(12):13730–41. doi: 10.18632/oncotarget.7316 (PMC4924674; doi:10.18632/oncotarget.7316)
Supplement: Supplementary file 3 [file oncotarget-07-13730-s003.xlsx]

## Sheet: Protein Quant Summary
List of 3017 Proteins Identiﬁed in HCC Samples by Itraq. NL, 113; HL, 114; CL, 116; PL, 119; HCC, 121.
Protein N	Representative Accession	Species	Name	Unused ProtScore	Rank	121/average（other）	log 114:113	log 116:113	log 119:113	log 121:113	Confident Peptides	Confident Sequences	Confident Spectra	%Seq Cov - peptides >95% conf
1	gi|169790915	Homo sapiens	carbamoyl-phosphate synthase [ammonia], mitochondrial isoform a precursor [Homo sapiens]	485.52	1968	0.824396	-0.104	-0.016	-0.016	-0.116	569	221	2724	84.46
2	gi|41322910	Homo sapiens	plectin isoform 1d [Homo sapiens]	315.34	1269	1.04541	0.152	0.0520002	0.0399999	0.0840001	178	155	432	51.45
3	gi|4502027	Homo sapiens	serum albumin preproprotein [Homo sapiens]	285.84	1569	0.960002	0.0559999	0	-0.00399999	-0.00399999	394	134	2270	87.03
4	gi|12667788	Homo sapiens	myosin-9 [Homo sapiens]	276.28	1316	1.0314	0.996	0.628	0.32	0.648	220	136	677	65.66
5	gi|55743106	Homo sapiens	collagen alpha-3(VI) chain isoform 5 precursor [Homo sapiens]	272.82	2777	0.314738	0.44	-0.184	-0.128	-0.392	193	131	603	50.52
6	gi|154759259	Homo sapiens	spectrin alpha chain, brain isoform 2 [Homo sapiens]	259.85	2468	0.563705	-0.092	0.0319999	0.0360002	-0.252	168	126	439	66.55
7	gi|116063573	Homo sapiens	filamin-A isoform 1 [Homo sapiens]	256.82	2757	0.328942	0.928	0.608	0.284	0.104	163	126	464	63.93
8	gi|61743954	Homo sapiens	neuroblast differentiation-associated protein AHNAK isoform 1 [Homo sapiens]	242.14	687	1.29153	0.544	0.268	0.0319999	0.38	146	119	389	62.55
9	gi|223029410	Homo sapiens	talin-1 [Homo sapiens]	235.79	2476	0.558589	0.468	0.2	0.076	-0.028	156	115	421	66.59
10	gi|41872631	Homo sapiens	fatty acid synthase [Homo sapiens]	233.33	323	1.617	-0.348	-0.052	0.116	0.168	167	111	532	66.99
11	gi|112382250	Homo sapiens	spectrin beta chain, brain 1 isoform 1 [Homo sapiens]	210.86	1358	1.015	0.12	0.176	0.108	0.112	154	103	393	57.78
12	gi|115298678	Homo sapiens	complement C3 precursor [Homo sapiens]	180.6	65	2.5228	-0.54	-0.08	-0.032	0.284	128	91	285	63.08
13	gi|256222415	Homo sapiens	filamin-B isoform 4 [Homo sapiens]	166.33	888	1.18309	-0.188	-0.204	-0.02	-0.02	97	80	273	54
14	gi|372466572	Homo sapiens	keratin, type II cytoskeletal 8 isoform 1 [Homo sapiens]	166.11	2802	0.291228	0.792	0.776	-0.02	0.0119999	177	84	744	77.5
15	gi|4507677	Homo sapiens	endoplasmin precursor [Homo sapiens]	164.24	159	2.0083	-0.576	0.132	-0.028	0.252	136	82	460	64.01
16	gi|7669492	Homo sapiens	glyceraldehyde-3-phosphate dehydrogenase isoform 1 [Homo sapiens]	163.26	153	2.02421	0.44	0.708	0.4	0.76	183	78	948	89.55
17	gi|12025678	Homo sapiens	alpha-actinin-4 [Homo sapiens]	162.82	1672	0.923359	0.24	0.156	0.0360002	0.0840001	138	80	460	77.5
18	gi|4557888	Homo sapiens	keratin, type I cytoskeletal 18 [Homo sapiens]	154.52	2498	0.543772	0.28	0.312	-0.108	-0.108	165	77	685	85.81
19	gi|126012571	Homo sapiens	basement membrane-specific heparan sulfate proteoglycan core protein precursor [Homo sapiens]	153.29	2705	0.389661	0.532	0.116	-0.052	-0.192	91	74	223	31.56
20	gi|41399285	Homo sapiens	60 kDa heat shock protein, mitochondrial [Homo sapiens]	146.06	63	2.55006	-1.216	0.116	0.0399999	0.344	145	68	722	84.82
21	gi|34577061	Homo sapiens	alcohol dehydrogenase 1B [Homo sapiens]	144.86	3003	0.0533843	-1.552	-0.28	-0.088	-1.5	185	71	1042	88.8
22	gi|68508967	Homo sapiens	liver carboxylesterase 1 isoform a precursor [Homo sapiens]	144.4	2786	0.305812	-1.072	-0.1	-0.056	-0.676	154	70	652	76.06
23	gi|4758012	Homo sapiens	clathrin heavy chain 1 [Homo sapiens]	143.36	914	1.1712	0.312	0.104	-0.048	0.184	92	67	220	52.72
24	gi|40354205	Homo sapiens	fructose-bisphosphate aldolase B [Homo sapiens]	142.68	1925	0.841628	-0.1	-0.052	-0.00399999	-0.112	200	68	1140	91.76
25	gi|62414289	Homo sapiens	vimentin [Homo sapiens]	138.62	2235	0.703844	1.224	0.996	0.388	0.724	157	67	587	83.48
26	gi|16507237	Homo sapiens	78 kDa glucose-regulated protein precursor [Homo sapiens]	138.01	128	2.13146	-0.216	0.216	0.0360002	0.364	123	66	550	83.33
27	gi|21614513	Homo sapiens	cytosolic 10-formyltetrahydrofolate dehydrogenase isoform 2 [Homo sapiens]	135.13	2999	0.0624665	-1.2	-0.312	-0.076	-1.428	93	66	299	84.7
28	gi|71773480	Homo sapiens	aldehyde oxidase [Homo sapiens]	133.58	2799	0.293364	-0.98	-0.128	-0.112	-0.716	91	65	248	67.19
29	gi|255653002	Homo sapiens	glycogen phosphorylase, liver form isoform 2 [Homo sapiens]	133.15	2926	0.155956	-0.764	-0.144	-0.06	-0.968	97	64	279	75.15
30	gi|106049528	Homo sapiens	pyruvate carboxylase, mitochondrial precursor [Homo sapiens]	132.87	2451	0.571937	-0.64	0.0959998	-0.06	-0.32	93	64	301	68.59
31	gi|116734860	Homo sapiens	glycogen debranching enzyme isoform 1 [Homo sapiens]	132.2	2942	0.140672	-1.204	-0.2	-0.132	-1.068	90	65	207	56.92
32	gi|20127408	Homo sapiens	trifunctional enzyme subunit alpha, mitochondrial precursor [Homo sapiens]	131.95	1442	0.99542	-0.812	-0.00399999	0.0319999	-0.096	98	65	341	73.53
33	gi|116089337	Homo sapiens	ras GTPase-activating-like protein IQGAP2 [Homo sapiens]	131.85	2517	0.528571	-0.672	-0.276	-0.02	-0.448	83	65	196	51.81
34	gi|4503571	Homo sapiens	alpha-enolase isoform 1 [Homo sapiens]	130.11	2489	0.550386	0.204	0.252	0.0319999	-0.124	136	65	689	86.64
35	gi|153946395	Homo sapiens	tenascin precursor [Homo sapiens]	129.7	2704	0.390243	0.86	-0.1	0.116	0.00400006	73	61	173	40.39
36	gi|341916194	Homo sapiens	PREDICTED: complement C4-A isoform 1 [Homo sapiens]	129.29	701	1.28061	-0.024	-0.06	-0.044	0.076	76	64	165	50.92
37	gi|4507877	Homo sapiens	vinculin isoform VCL [Homo sapiens]	128.45	2877	0.211988	0.824	0.52	0.264	-0.168	86	63	237	61.63
38	gi|222136639	Homo sapiens	C-1-tetrahydrofolate synthase, cytoplasmic [Homo sapiens]	127.1	2852	0.243238	-0.948	-0.132	-0.02	-0.768	88	59	343	74.87
39	gi|367460087	Homo sapiens	myosin-10 isoform 2 [Homo sapiens]	125.23	2964	0.110243	0.6	0.264	0.128	-0.648	79	62	142	48.43
40	gi|4503471	Homo sapiens	elongation factor 1-alpha 1 [Homo sapiens]	125.17	113	2.17856	-0.312	0.116	-0.044	0.304	111	60	366	75.76
41	gi|29788785	Homo sapiens	tubulin beta chain [Homo sapiens]	122.24	805	1.22293	-0.036	-0.00800001	0.028	0.0840001	123	59	469	80.86
42	gi|50345984	Homo sapiens	ATP synthase subunit alpha, mitochondrial isoform a precursor [Homo sapiens]	120.4	2862	0.229885	-0.832	0.028	-0.00800001	-0.736	113	59	482	82.1
43	gi|154146191	Homo sapiens	heat shock protein HSP 90-alpha isoform 2 [Homo sapiens]	119.74	179	1.93069	-0.016	0.0399999	-0.108	0.268	92	58	322	66.12
44	gi|4503483	Homo sapiens	elongation factor 2 [Homo sapiens]	119.42	176	1.94946	0.104	0.164	0.168	0.404	90	59	240	70.63
45	gi|55743096	Homo sapiens	collagen alpha-1(XIV) chain precursor [Homo sapiens]	117.99	2950	0.12747	0.852	0.328	0.168	-0.428	77	59	187	47.83
46	gi|33286418	Homo sapiens	pyruvate kinase isozymes M1/M2 isoform a [Homo sapiens]	115.23	224	1.80645	0.736	0.368	0.128	0.66	73	56	249	75.52
47	gi|4557871	Homo sapiens	serotransferrin precursor [Homo sapiens]	114.82	1009	1.1331	-1.268	-0.14	0	-0.104	93	54	375	72.06
48	gi|5729877	Homo sapiens	heat shock cognate 71 kDa protein isoform 1 [Homo sapiens]	114.61	151	2.03081	0.168	0.124	0.124	0.416	103	56	373	84.67
49	gi|4885281	Homo sapiens	glutamate dehydrogenase 1, mitochondrial precursor [Homo sapiens]	114.57	2810	0.283475	-1.084	-0.224	-0.04	-0.736	125	57	540	75.27
50	gi|110611220	Homo sapiens	ribosome-binding protein 1 [Homo sapiens]	114.51	188	1.90686	-0.42	0.0679999	-0.016	0.224	78	56	255	55.99
51	gi|4504349	Homo sapiens	hemoglobin subunit beta [Homo sapiens]	113.81	2880	0.209581	-0.34	-0.556	0.0520002	-0.824	294	55	2088	95.92
52	gi|71773329	Homo sapiens	annexin A6 isoform 1 [Homo sapiens]	113.14	2903	0.182977	-0.124	0.0200002	0.0440001	-0.748	88	55	291	77.27
53	gi|4506787	Homo sapiens	ras GTPase-activating-like protein IQGAP1 [Homo sapiens]	109.93	2590	0.474359	0.416	0.0559999	-0.056	-0.176	65	55	114	51.3
54	gi|21361176	Homo sapiens	retinal dehydrogenase 1 [Homo sapiens]	108.97	2702	0.390553	-0.28	0.028	0.0520002	-0.44	129	54	593	88.22
55	gi|48762934	Homo sapiens	collagen alpha-2(I) chain precursor [Homo sapiens]	108.64	2965	0.108846	0.668	0.428	0.316	-0.548	114	54	380	55.05
56	gi|32189394	Homo sapiens	ATP synthase subunit beta, mitochondrial precursor [Homo sapiens]	106.54	2482	0.554019	-0.7	0.0799998	-0.00399999	-0.328	119	52	442	82.61
57	gi|4557237	Homo sapiens	acetyl-CoA acetyltransferase, mitochondrial precursor [Homo sapiens]	106.34	2372	0.62118	-0.988	-0.16	-0.088	-0.392	100	53	410	89.46
58	gi|4758304	Homo sapiens	protein disulfide-isomerase A4 precursor [Homo sapiens]	106.22	268	1.70156	-0.816	0.0559999	-0.048	0.132	72	53	223	72.4
59	gi|4557014	Homo sapiens	catalase [Homo sapiens]	105.98	2796	0.2958	-0.72	-0.128	0.076	-0.636	94	53	356	82.54
60	gi|66346721	Homo sapiens	phosphoenolpyruvate carboxykinase [GTP], mitochondrial isoform 1 precursor [Homo sapiens]	103.45	2858	0.235061	-0.956	-0.216	-0.032	-0.808	91	51	355	71.56
61	gi|4505763	Homo sapiens	phosphoglycerate kinase 1 [Homo sapiens]	103.06	958	1.15476	0.144	0.472	0.304	0.328	72	49	303	87.77
62	gi|8659555	Homo sapiens	cytoplasmic aconitate hydratase [Homo sapiens]	102.73	2758	0.328542	-0.388	-0.00399999	0.0200002	-0.548	71	49	184	65.69
63	gi|110349772	Homo sapiens	collagen alpha-1(I) chain preproprotein [Homo sapiens]	102.21	2928	0.155549	0.856	0.488	0.3	-0.288	135	51	574	58.95
64	gi|68989263	Homo sapiens	peroxisomal bifunctional enzyme isoform 1 [Homo sapiens]	101.02	2751	0.341712	-0.404	0.0479999	0.0879999	-0.496	78	49	247	71.09
65	gi|20070125	Homo sapiens	protein disulfide-isomerase precursor [Homo sapiens]	100.11	518	1.40802	-0.484	0.0360002	-0.072	0.0600002	110	49	384	80.12
66	gi|48255966	Homo sapiens	UTP--glucose-1-phosphate uridylyltransferase isoform a [Homo sapiens]	98.42	2841	0.25441	-0.716	-0.1	0.00400006	-0.72	91	46	330	85.24
67	gi|53759107	Homo sapiens	argininosuccinate synthase [Homo sapiens]	97.76	3005	0.0494568	-0.54	-0.00399999	-0.084	-1.416	99	46	389	82.28
68	gi|4504347	Homo sapiens	hemoglobin subunit alpha [Homo sapiens]	97.61	2864	0.228676	-0.316	-0.44	0.0240002	-0.78	185	47	1242	95.77
69	gi|4507467	Homo sapiens	transforming growth factor-beta-induced protein ig-h3 precursor [Homo sapiens]	97.36	2654	0.41843	0.684	0.212	0.244	-0.016	70	46	202	66.47
70	gi|27436946	Homo sapiens	lamin isoform A [Homo sapiens]	97.12	29	3.08553	0.264	0.288	0.0600002	0.66	74	46	283	63.55
71	gi|167614485	Homo sapiens	3-ketoacyl-CoA thiolase, mitochondrial [Homo sapiens]	96.68	2860	0.232047	-0.8	-0.092	0.0119999	-0.76	106	47	491	89.42
72	gi|6005942	Homo sapiens	transitional endoplasmic reticulum ATPase [Homo sapiens]	96.1	393	1.5306	0.0879999	-0.00399999	0.0799998	0.228	76	46	199	72.95
73	gi|5031751	Homo sapiens	hydroxymethylglutaryl-CoA synthase, mitochondrial isoform 1 precursor [Homo sapiens]	95.57	2182	0.728838	-1.452	-0.236	-0.084	-0.352	111	47	492	79.53
74	gi|4505257	Homo sapiens	moesin [Homo sapiens]	94.93	763	1.24594	0.736	0.472	0.236	0.54	63	48	191	61.18
75	gi|122939155	Homo sapiens	NAD(P) transhydrogenase, mitochondrial [Homo sapiens]	94.82	2337	0.639811	-0.524	0.0360002	-0.048	-0.28	69	49	204	46.22
76	gi|24234688	Homo sapiens	stress-70 protein, mitochondrial precursor [Homo sapiens]	93.12	146	2.05133	-0.3	0.104	0.076	0.308	71	47	252	66.72
77	gi|209863011	Homo sapiens	periostin isoform 3 precursor [Homo sapiens]	92.27	33	2.98057	-0.268	-0.92	-0.388	0.188	62	43	167	65.04
78	gi|21361657	Homo sapiens	protein disulfide-isomerase A3 precursor [Homo sapiens]	92.22	187	1.90901	-0.912	0.0879999	-0.132	0.168	89	47	307	80
79	gi|40807491	Homo sapiens	long-chain-fatty-acid--CoA ligase 1 [Homo sapiens]	92.2	2754	0.337166	-0.648	-0.044	-0.056	-0.596	75	46	282	63.61
80	gi|66932947	Homo sapiens	alpha-2-macroglobulin precursor [Homo sapiens]	91.53	960	1.1543	0.12	0.0840001	0.196	0.168	54	44	123	43.28
81	gi|33350932	Homo sapiens	cytoplasmic dynein 1 heavy chain 1 [Homo sapiens]	90.91	1068	1.11096	0.536	0.328	0.0679999	0.332	47	42	78	19.72
82	gi|21361621	Homo sapiens	phosphoglucomutase-1 isoform 1 [Homo sapiens]	90.8	2679	0.399804	-0.928	-0.16	-0.036	-0.564	81	47	231	83.27
83	gi|11095441	Homo sapiens	methylmalonate-semialdehyde dehydrogenase [acylating], mitochondrial precursor [Homo sapiens]	89.81	2719	0.378731	-1.004	-0.012	-0.024	-0.544	77	43	242	78.69
84	gi|25777732	Homo sapiens	aldehyde dehydrogenase, mitochondrial isoform 1 precursor [Homo sapiens]	89.07	2910	0.178862	-1.444	-0.108	-0.228	-0.968	89	45	372	86.65
85	gi|4557289	Homo sapiens	serine--pyruvate aminotransferase [Homo sapiens]	88.84	2288	0.675465	-0.492	0.108	-0.016	-0.22	104	44	377	91.33
86	gi|4504505	Homo sapiens	peroxisomal multifunctional enzyme type 2 isoform 2 [Homo sapiens]	86.83	836	1.20853	-0.196	0.156	0.112	0.12	83	44	278	65.08
87	gi|71565152	Homo sapiens	alcohol dehydrogenase 4 [Homo sapiens]	86.59	2068	0.774785	-0.168	-0.08	0.0119999	-0.164	111	40	676	87.11
88	gi|38202257	Homo sapiens	neutral alpha-glucosidase AB isoform 2 precursor [Homo sapiens]	86.54	1002	1.13614	-0.4	-0.032	-0.148	-0.064	51	42	175	52.33
89	gi|77404397	Homo sapiens	staphylococcal nuclease domain-containing protein 1 [Homo sapiens]	86.33	322	1.61809	-0.172	0.0520002	-0.076	0.168	52	42	118	55.93
90	gi|50845388	Homo sapiens	annexin A2 isoform 1 [Homo sapiens]	85.66	244	1.76109	1.336	1.052	0.648	1.228	59	40	213	79.55
91	gi|46255035	Homo sapiens	formimidoyltransferase-cyclodeaminase [Homo sapiens]	85.17	2994	0.0682673	-1.3	-0.344	-0.104	-1.408	75	41	261	80.41
92	gi|39777597	Homo sapiens	protein-glutamine gamma-glutamyltransferase 2 isoform a [Homo sapiens]	84.59	1310	1.03284	0.316	0.376	-0.064	0.212	74	41	224	56.33
93	gi|23510340	Homo sapiens	ubiquitin-like modifier-activating enzyme 1 [Homo sapiens]	84.22	540	1.38541	-0.16	-0.096	-0.136	0.0479999	59	41	149	60.4
94	gi|28178825	Homo sapiens	isocitrate dehydrogenase [NADP] cytoplasmic [Homo sapiens]	84.08	2521	0.524078	-0.64	-0.128	0.00400006	-0.408	82	42	272	83.33
95	gi|38679950	Homo sapiens	4-aminobutyrate aminotransferase, mitochondrial precursor [Homo sapiens]	83.75	2826	0.26919	-1.1	-0.144	-0.132	-0.768	73	40	234	86.2
96	gi|153285408	Homo sapiens	microsomal triglyceride transfer protein large subunit precursor [Homo sapiens]	82.88	2593	0.470472	-0.816	-0.124	-0.092	-0.496	50	41	115	56.26
97	gi|4557235	Homo sapiens	very long-chain specific acyl-CoA dehydrogenase, mitochondrial isoform 1 precursor [Homo sapiens]	82.87	2671	0.404083	-0.06	0.14	-0.00399999	-0.368	54	41	168	67.33
98	gi|4503143	Homo sapiens	cathepsin D preproprotein [Homo sapiens]	82	2197	0.721551	0.464	0.284	-0.02	0.0879999	82	39	373	62.14
99	gi|19923233	Homo sapiens	non-specific lipid-transfer protein isoform 1 proprotein [Homo sapiens]	81.72	2587	0.478299	-0.696	0.124	0.22	-0.3	70	42	217	79.16
100	gi|105990532	Homo sapiens	apolipoprotein B-100 precursor [Homo sapiens]	81.42	479	1.44439	-0.336	-0.332	-0.144	-0.02	41	38	76	19.2
101	gi|167614506	Homo sapiens	plastin-2 [Homo sapiens]	80.43	1799	0.883257	0.696	0.292	-0.024	0.292	59	39	148	66.51
102	gi|93141047	Homo sapiens	collagen alpha-1(XII) chain long isoform precursor [Homo sapiens]	80.27	2866	0.22667	0.6	0.0919999	0.212	-0.352	41	38	78	24.62
103	gi|70906435	Homo sapiens	fibrinogen beta chain isoform 1 preproprotein [Homo sapiens]	79.41	207	1.85806	-0.176	-0.26	-0.048	0.16	60	39	193	74.75
104	gi|50363221	Homo sapiens	alpha-1-antitrypsin precursor [Homo sapiens]	79.22	7	3.8474	-0.536	0.0159998	-0.032	0.496	61	38	202	71.77
105	gi|4557577	Homo sapiens	fatty acid-binding protein, liver [Homo sapiens]	78.37	468	1.45313	-1.336	0.0200002	0.0399999	0.0639999	136	38	1367	85.04
106	gi|24797151	Homo sapiens	dimethylglycine dehydrogenase, mitochondrial precursor [Homo sapiens]	77.42	2974	0.0986777	-1.384	-0.14	-0.076	-1.192	48	39	100	54.85
107	gi|4885409	Homo sapiens	vigilin isoform a [Homo sapiens]	77.06	312	1.63268	-0.332	-0.084	0	0.128	40	36	81	41.56
108	gi|14141161	Homo sapiens	heterogeneous nuclear ribonucleoprotein U isoform b [Homo sapiens]	76.97	23	3.30298	-0.024	-0.096	-0.128	0.46	43	38	127	41.32
109	gi|58082049	Homo sapiens	acyl-coenzyme A synthetase ACSM2A, mitochondrial [Homo sapiens]	76.27	2873	0.216421	-0.844	-0.112	-0.136	-0.844	49	38	152	71.06
110	gi|260099723	Homo sapiens	L-lactate dehydrogenase A chain isoform 3 [Homo sapiens]	75.46	1240	1.05136	-0.376	0.188	-0.268	-0.036	57	39	185	81.72
111	gi|5453543	Homo sapiens	aldo-keto reductase family 1 member C1 [Homo sapiens]	75.12	1805	0.881297	-0.06	0.0879999	0.184	0.00799985	65	37	278	83.59
112	gi|4502105	Homo sapiens	annexin A4 [Homo sapiens]	74.96	2487	0.551577	0.708	0.328	0.352	0.16	52	36	173	78.5
113	gi|194097352	Homo sapiens	alpha-actinin-1 isoform c [Homo sapiens]	74.2	2454	0.5684	0.468	0.3	0.0679999	0.00400006	67	36	189	69.33
114	gi|5453832	Homo sapiens	hypoxia up-regulated protein 1 precursor [Homo sapiens]	74.03	103	2.22548	0.076	0.364	0.252	0.544	44	37	103	49.15
115	gi|5453603	Homo sapiens	T-complex protein 1 subunit beta isoform 1 [Homo sapiens]	73.94	403	1.52142	0.0200002	0.0679999	0.0440001	0.216	43	36	129	82.62
116	gi|4504327	Homo sapiens	trifunctional enzyme subunit beta, mitochondrial precursor [Homo sapiens]	73.84	1645	0.93344	-0.64	-0.02	0.028	-0.12	55	36	185	78.27
117	gi|194097323	Homo sapiens	enoyl-CoA hydratase, mitochondrial [Homo sapiens]	73.62	2816	0.278349	-0.792	-0.136	0.0119999	-0.692	81	35	394	86.9
118	gi|188528648	Homo sapiens	tenascin-X isoform 1 precursor [Homo sapiens]	73.11	2997	0.0640841	0.416	0.168	-0.028	-1.016	39	38	68	21.29
119	gi|73486658	Homo sapiens	aspartate aminotransferase, mitochondrial precursor [Homo sapiens]	73	2773	0.318779	-0.924	-0.132	-0.064	-0.664	66	37	231	82.33
120	gi|20149621	Homo sapiens	bifunctional ATP-dependent dihydroxyacetone kinase/FAD-AMP lyase (cyclizing) [Homo sapiens]	72.94	2917	0.165341	-1.004	-0.284	0.00400006	-0.964	60	36	200	66.43
121	gi|4503583	Homo sapiens	epoxide hydrolase 1 precursor [Homo sapiens]	72.91	2461	0.566094	-1.14	-0.124	-0.188	-0.456	54	35	174	72.09
122	gi|4507521	Homo sapiens	transketolase isoform 1 [Homo sapiens]	72.59	189	1.90268	0.32	0.144	-0.024	0.412	44	36	125	58.75
123	gi|31621305	Homo sapiens	leucine-rich PPR motif-containing protein, mitochondrial precursor [Homo sapiens]	72.22	790	1.23079	0.0520002	0.00400006	-0.02	0.0999998	38	33	88	37.02
124	gi|108773801	Homo sapiens	glycine dehydrogenase [decarboxylating], mitochondrial precursor [Homo sapiens]	72.21	2980	0.0880755	-1.52	-0.716	-0.34	-1.432	46	35	99	43.33
125	gi|22091454	Homo sapiens	glutathione S-transferase A1 [Homo sapiens]	72.11	2870	0.221016	-1.3	-0.408	-0.088	-0.904	63	32	387	81.98
126	gi|157412270	Homo sapiens	heterogeneous nuclear ribonucleoprotein M isoform b [Homo sapiens]	71.77	239	1.77188	0.028	-0.012	0.0440001	0.264	44	35	115	61.79
127	gi|62739186	Homo sapiens	complement factor H isoform a precursor [Homo sapiens]	70.95	24	3.17625	0.00400006	0.0360002	0.076	0.532	44	35	95	42.65
128	gi|4503933	Homo sapiens	glycine amidinotransferase, mitochondrial precursor [Homo sapiens]	70.75	850	1.20218	-1.092	-0.212	-0.012	-0.096	65	35	257	75.89
129	gi|281485550	Homo sapiens	fibrillin-1 precursor [Homo sapiens]	70.37	1445	0.994996	0.7	0.508	0.48	0.484	40	34	94	22.74
130	gi|87196339	Homo sapiens	collagen alpha-1(VI) chain precursor [Homo sapiens]	69.68	2915	0.165671	0.416	-0.04	-0.04	-0.648	51	34	164	42.32
131	gi|194248072	Homo sapiens	heat shock 70 kDa protein 1A/1B [Homo sapiens]	69.19	11	3.6776	0.128	0.224	0.228	0.72	55	33	172	75.98
132	gi|54607120	Homo sapiens	lactotransferrin isoform 1 precursor [Homo sapiens]	69.13	2442	0.577457	0.172	-0.304	-0.208	-0.284	47	34	113	59.15
133	gi|4504067	Homo sapiens	aspartate aminotransferase, cytoplasmic [Homo sapiens]	68.96	2742	0.357673	-0.188	0.18	-0.084	-0.448	56	35	168	84.5
134	gi|14043072	Homo sapiens	heterogeneous nuclear ribonucleoproteins A2/B1 isoform B1 [Homo sapiens]	68.91	136	2.08164	-0.196	-0.132	-0.044	0.232	48	35	187	67.42
135	gi|19913412	Homo sapiens	major vault protein [Homo sapiens]	68.85	69	2.48084	0.564	0.436	-0.00399999	0.716	39	34	88	61.14
136	gi|127139033	Homo sapiens	NADPH--cytochrome P450 reductase [Homo sapiens]	68.41	2619	0.438484	-0.14	0.224	-0.052	-0.328	45	34	106	58.82
137	gi|24234699	Homo sapiens	keratin, type I cytoskeletal 19 [Homo sapiens]	67.88	2998	0.0640552	1.2	0.68	0.0959998	-0.436	49	33	149	77.5
138	gi|271398239	Homo sapiens	cytosolic non-specific dipeptidase isoform 1 [Homo sapiens]	67.84	2770	0.32045	-0.116	0.0959998	0.132	-0.456	52	31	169	75.58
139	gi|24307939	Homo sapiens	T-complex protein 1 subunit epsilon [Homo sapiens]	67.76	839	1.2077	-0.012	0	-0.012	0.076	40	32	83	71.35
140	gi|4506675	Homo sapiens	dolichyl-diphosphooligosaccharide--protein glycosyltransferase subunit 1 precursor [Homo sapiens]	67.1	633	1.32411	-0.58	-0.06	-0.08	-0.00800001	43	33	100	67.55
141	gi|237681109	Homo sapiens	sodium/potassium-transporting ATPase subunit alpha-1 isoform c [Homo sapiens]	67.07	257	1.73091	-0.112	0.0159998	-0.036	0.208	44	33	95	38.22
142	gi|25777736	Homo sapiens	delta-1-pyrroline-5-carboxylate dehydrogenase, mitochondrial isoform a precursor [Homo sapiens]	66.98	2586	0.478387	-0.416	-0.016	-0.036	-0.408	51	33	212	66.96
143	gi|188035924	Homo sapiens	alpha-aminoadipic semialdehyde dehydrogenase isoform 1 precursor [Homo sapiens]	66.96	2474	0.559196	-1.172	-0.192	-0.052	-0.44	51	32	191	66.6
144	gi|58530840	Homo sapiens	desmoplakin isoform I [Homo sapiens]	66.38	797	1.22873	-0.508	-0.144	-0.184	-0.084	31	29	54	20.1
145	gi|7705925	Homo sapiens	L-xylulose reductase isoform 1 [Homo sapiens]	66.05	2662	0.409173	-0.7	-0.108	0.0679999	-0.492	78	31	278	90.16
146	gi|4502951	Homo sapiens	collagen alpha-1(III) chain preproprotein [Homo sapiens]	66.04	2727	0.36937	0.4	0.0959998	0.168	-0.24	63	32	270	39.7
147	gi|4501867	Homo sapiens	aconitate hydratase, mitochondrial precursor [Homo sapiens]	65.58	1811	0.879027	0.0639999	0.212	0.112	0.0479999	47	31	139	51.54
148	gi|22547186	Homo sapiens	serine hydroxymethyltransferase, cytosolic isoform 1 [Homo sapiens]	65.01	2927	0.155924	-0.984	-0.36	-0.052	-1.024	53	31	184	77.43
149	gi|109148542	Homo sapiens	alanine--tRNA ligase, cytoplasmic [Homo sapiens]	64.6	155	2.0153	-0.464	-0.152	-0.072	0.164	32	30	65	47.21
150	gi|19743875	Homo sapiens	fumarate hydratase, mitochondrial [Homo sapiens]	64.29	1189	1.06836	-0.884	-0.032	-0.052	-0.104	54	34	174	74.12
151	gi|4501901	Homo sapiens	aminoacylase-1 isoform a [Homo sapiens]	64.1	2794	0.296526	-0.392	-0.084	0.0639999	-0.6	49	31	171	89.22
152	gi|38569423	Homo sapiens	ATP-citrate synthase isoform 2 [Homo sapiens]	63.69	175	1.9503	0.264	0.196	0.112	0.444	32	31	59	40.42
153	gi|5031973	Homo sapiens	protein disulfide-isomerase A6 precursor [Homo sapiens]	63.52	290	1.65975	-0.44	0.116	-0.056	0.168	56	33	177	70.45
154	gi|41393561	Homo sapiens	cytosol aminopeptidase [Homo sapiens]	63.5	2240	0.702439	-0.332	0.0520002	0.0679999	-0.18	51	31	205	66.86
155	gi|385137130	Homo sapiens	selenium-binding protein 1 isoform 3 [Homo sapiens]	63.46	2594	0.469936	-0.588	-0.104	-0.056	-0.464	49	30	199	70.62
156	gi|4503841	Homo sapiens	X-ray repair cross-complementing protein 6 [Homo sapiens]	63.33	135	2.09067	0.168	0.26	0.172	0.48	40	32	77	49.59
157	gi|4557321	Homo sapiens	apolipoprotein A-I preproprotein [Homo sapiens]	63.23	810	1.22191	-1.452	-0.776	-0.124	-0.224	47	32	162	80.15
158	gi|226529917	Homo sapiens	triosephosphate isomerase isoform 2 [Homo sapiens]	63.19	496	1.43087	-0.64	-0.012	0.0159998	0.0639999	70	30	298	81.12
159	gi|4504251	Homo sapiens	histone H2A type 2-A [Homo sapiens]	63.02	43	2.83641	0.168	-0.084	0.124	0.516	72	31	270	63.08
160	gi|63162572	Homo sapiens	T-complex protein 1 subunit gamma isoform a [Homo sapiens]	62.38	284	1.67654	-0.144	0	0.0679999	0.212	34	30	96	61.47
161	gi|21361378	Homo sapiens	sarcosine dehydrogenase, mitochondrial precursor [Homo sapiens]	62.32	2876	0.212739	-0.96	-0.132	-0.048	-0.836	35	29	97	49.02
162	gi|13325057	Homo sapiens	bile acyl-CoA synthetase precursor [Homo sapiens]	62.21	2951	0.125561	-1.224	-0.172	-0.124	-1.108	46	29	134	54.2
163	gi|5174391	Homo sapiens	alcohol dehydrogenase [NADP(+)] [Homo sapiens]	62.15	2518	0.52717	-0.628	-0.116	0.076	-0.376	43	31	171	87.38
164	gi|13027640	Homo sapiens	alpha-aminoadipic semialdehyde synthase, mitochondrial [Homo sapiens]	61.88	2867	0.224381	-0.648	-0.104	-0.148	-0.816	32	31	68	41.25
165	gi|4503689	Homo sapiens	fibrinogen alpha chain isoform alpha-E preproprotein [Homo sapiens]	61.85	455	1.46386	-0.332	-0.308	-0.044	0.0200002	48	30	148	38.68
166	gi|4507813	Homo sapiens	UDP-glucose 6-dehydrogenase isoform 1 [Homo sapiens]	61.78	1262	1.04697	-0.692	-0.056	0.0159998	-0.088	49	30	128	69.64
167	gi|4885379	Homo sapiens	histone H1.4 [Homo sapiens]	61.21	3011	0.031674	0.192	-0.388	-0.448	-1.58	38	30	168	52.51
168	gi|5901944	Homo sapiens	EMILIN-1 precursor [Homo sapiens]	61.17	2937	0.147852	0.68	0.32	0.152	-0.464	42	30	112	44.19
169	gi|4757900	Homo sapiens	calreticulin precursor [Homo sapiens]	60.48	487	1.43797	-0.152	0.116	0.0200002	0.164	61	27	262	74.1
170	gi|4757732	Homo sapiens	apoptosis-inducing factor 1, mitochondrial isoform 1 precursor [Homo sapiens]	60.45	2289	0.674683	-0.448	0.076	0.0639999	-0.204	40	29	129	52.2
171	gi|115527062	Homo sapiens	collagen alpha-2(VI) chain isoform 2C2 precursor [Homo sapiens]	60.3	2822	0.272796	0.42	-0.00399999	-0.096	-0.432	42	28	98	33.76
172	gi|10947139	Homo sapiens	arginase-1 isoform 2 [Homo sapiens]	60.18	2753	0.337593	-0.36	0.0440001	-0.028	-0.532	50	28	176	87.89
173	gi|384475528	Homo sapiens	gelsolin isoform d [Homo sapiens]	59.86	669	1.30266	0.66	0.492	0.356	0.552	36	27	101	42.11
174	gi|55770844	Homo sapiens	catenin alpha-1 [Homo sapiens]	59.63	2069	0.774747	-0.088	0.0720001	0.028	-0.104	36	29	67	43.16
175	gi|7657581	Homo sapiens	calcium-binding mitochondrial carrier protein Aralar2 isoform 2 [Homo sapiens]	59.42	2313	0.652595	-0.668	-0.08	-0.052	-0.32	35	29	99	52.15
176	gi|6598323	Homo sapiens	rab GDP dissociation inhibitor beta isoform 1 [Homo sapiens]	58.98	675	1.29862	-0.204	-0.012	-0.144	0.0319999	35	29	101	80
177	gi|32967597	Homo sapiens	pyruvate kinase isozymes R/L isoform 2 [Homo sapiens]	58.83	2390	0.609242	-0.996	-0.468	0.00400006	-0.428	36	29	114	69.06
178	gi|11068137	Homo sapiens	hydroxyacid oxidase 1 [Homo sapiens]	58.82	2621	0.436817	-0.276	0.0639999	0.164	-0.344	47	30	130	80.81
179	gi|4503375	Homo sapiens	dihydropyrimidinase [Homo sapiens]	58.69	2766	0.324024	-0.932	-0.236	0.0119999	-0.656	36	30	113	67.44
180	gi|157266337	Homo sapiens	betaine--homocysteine S-methyltransferase 1 [Homo sapiens]	58.5	2947	0.131905	-1.004	-0.184	0.0159998	-1.036	66	28	357	69.7
181	gi|156105689	Homo sapiens	methylmalonyl-CoA mutase, mitochondrial precursor [Homo sapiens]	58.46	2648	0.419824	-0.788	-0.104	-0.112	-0.544	43	29	92	53.87
182	gi|4504477	Homo sapiens	4-hydroxyphenylpyruvate dioxygenase isoform 1 [Homo sapiens]	58.3	2930	0.153558	-0.164	0.0559999	-0.076	-0.852	47	29	172	80.41
183	gi|34147630	Homo sapiens	elongation factor Tu, mitochondrial precursor [Homo sapiens]	58.27	299	1.64606	-0.544	-0.048	-0.016	0.112	39	28	120	69.23
184	gi|342187211	Homo sapiens	fructose-bisphosphate aldolase A isoform 2 [Homo sapiens]	58.03	126	2.13735	0.984	0.78	0.38	1.008	44	29	160	75.36
185	gi|18201905	Homo sapiens	glucose-6-phosphate isomerase isoform 2 [Homo sapiens]	57.98	2534	0.514472	-0.156	0.12	-0.092	-0.308	56	29	139	54.48
186	gi|11559929	Homo sapiens	coatomer subunit gamma-1 [Homo sapiens]	57.82	724	1.26781	0.0679999	0.164	0.076	0.184	32	29	57	49.2
187	gi|9257257	Homo sapiens	WD repeat-containing protein 1 isoform 1 [Homo sapiens]	57.73	1656	0.930376	0.296	0.152	0.028	0.104	36	28	80	62.38
188	gi|38202207	Homo sapiens	amine oxidase [flavin-containing] B [Homo sapiens]	57.7	2507	0.536245	-1.08	0.0319999	0.028	-0.364	37	29	124	56.54
189	gi|4502107	Homo sapiens	annexin A5 [Homo sapiens]	57.49	2153	0.739897	1.212	0.908	0.636	0.74	44	27	123	79.69
190	gi|4501853	Homo sapiens	3-ketoacyl-CoA thiolase, peroxisomal isoform a [Homo sapiens]	57.36	2558	0.500468	-0.612	0.0399999	0.14	-0.332	47	27	162	75
191	gi|22027538	Homo sapiens	programmed cell death 6-interacting protein isoform 1 [Homo sapiens]	57.25	521	1.40685	0.0240002	0.0639999	0.00400006	0.172	28	27	56	39.4
192	gi|156627571	Homo sapiens	sorbitol dehydrogenase [Homo sapiens]	57.23	2801	0.291432	-1.416	-0.3	0.0119999	-0.728	49	27	164	82.35
193	gi|20149594	Homo sapiens	heat shock protein HSP 90-beta [Homo sapiens]	57.16	21	3.33055	0.16	0.0319999	0.0360002	0.584	48	28	151	66.57
194	gi|6912396	Homo sapiens	glyoxylate reductase/hydroxypyruvate reductase [Homo sapiens]	56.92	2755	0.332362	-0.996	-0.18	-0.072	-0.664	52	27	183	89.63
195	gi|11386147	Homo sapiens	proactivator polypeptide isoform a preproprotein [Homo sapiens]	56.76	1898	0.849017	1.036	0.58	-0.284	0.536	41	28	197	46.95
196	gi|316983160	Homo sapiens	NADH-ubiquinone oxidoreductase 75 kDa subunit, mitochondrial isoform 5 [Homo sapiens]	56.58	2562	0.496988	-0.248	0.0159998	0.00400006	-0.348	39	29	67	57.09
197	gi|115387104	Homo sapiens	4-trimethylaminobutyraldehyde dehydrogenase [Homo sapiens]	56.33	2722	0.376275	-0.84	-0.152	-0.012	-0.576	43	28	144	64.29
198	gi|28178832	Homo sapiens	isocitrate dehydrogenase [NADP], mitochondrial precursor [Homo sapiens]	56.15	2459	0.567486	-1.208	0.188	0.0119999	-0.288	45	29	165	62.39
199	gi|67782365	Homo sapiens	keratin, type II cytoskeletal 7 [Homo sapiens]	55.67	3010	0.0318695	1.232	0.832	0.416	-0.66	33	27	108	65.88
200	gi|10834998	Homo sapiens	cytochrome P450 2E1 precursor [Homo sapiens]	55.64	2747	0.34709	-0.216	0.148	-0.00800001	-0.46	33	28	90	58.01
201	gi|4501859	Homo sapiens	short/branched chain specific acyl-CoA dehydrogenase, mitochondrial precursor [Homo sapiens]	55.58	2694	0.394402	-1.236	-0.188	-0.1	-0.608	42	28	128	75.46
202	gi|296179429	Homo sapiens	hydroxyacyl-coenzyme A dehydrogenase, mitochondrial isoform 2 precursor [Homo sapiens]	55.5	2570	0.489376	-0.952	-0.188	-0.024	-0.48	37	27	81	81.21
203	gi|55956788	Homo sapiens	nucleolin [Homo sapiens]	55.45	77	2.41887	0.0559999	0.0959998	0.0360002	0.432	36	26	101	37.04
204	gi|50541965	Homo sapiens	dimethylaniline monooxygenase [N-oxide-forming] 3 [Homo sapiens]	55.15	2807	0.287177	-0.92	-0.248	-0.036	-0.728	45	28	143	66.73
205	gi|100913206	Homo sapiens	ATP-dependent RNA helicase A [Homo sapiens]	54.95	430	1.49127	0.0720001	0.0799998	0.0919999	0.236	32	26	66	30.47
206	gi|68303542	Homo sapiens	argininosuccinate lyase isoform 1 [Homo sapiens]	54.89	2875	0.21609	-0.156	-0.012	-0.02	-0.708	38	27	110	51.29
207	gi|4505621	Homo sapiens	phosphatidylethanolamine-binding protein 1 preproprotein [Homo sapiens]	54.87	2425	0.587283	-0.88	-0.16	-0.016	-0.388	78	27	277	85.56
208	gi|5453595	Homo sapiens	adenylyl cyclase-associated protein 1 [Homo sapiens]	54.73	1412	1.00272	0.396	0.16	-0.08	0.16	42	27	127	68.42
209	gi|29540539	Homo sapiens	sulfotransferase 1A1 isoform a [Homo sapiens]	54.48	3001	0.0596055	-0.324	-0.252	-0.048	-1.36	37	28	114	81.36
210	gi|27597073	Homo sapiens	epoxide hydrolase 2 isoform a [Homo sapiens]	54.38	2843	0.25264	-1.112	-0.228	-0.052	-0.792	39	27	106	63.78
211	gi|38327039	Homo sapiens	heat shock 70 kDa protein 4 [Homo sapiens]	54.33	174	1.95309	0.168	0.0959998	0.0600002	0.376	33	27	50	42.02
212	gi|70995211	Homo sapiens	delta(3,5)-Delta(2,4)-dienoyl-CoA isomerase, mitochondrial precursor [Homo sapiens]	53.82	2031	0.795167	-0.864	-0.12	-0.036	-0.252	43	27	176	71.65
213	gi|10863945	Homo sapiens	X-ray repair cross-complementing protein 5 [Homo sapiens]	53.76	355	1.58394	0.252	0.132	0.108	0.332	29	25	46	53.14
214	gi|4503131	Homo sapiens	catenin beta-1 [Homo sapiens]	53.49	1421	1.00142	-0.272	0.028	0.0840001	-0.02	29	26	44	43.02
215	gi|70906439	Homo sapiens	fibrinogen gamma chain isoform gamma-B precursor [Homo sapiens]	53.4	67	2.49798	-0.352	-0.244	-0.192	0.22	49	27	158	61.59
216	gi|189083692	Homo sapiens	fructose-1,6-bisphosphatase 1 [Homo sapiens]	53.32	2848	0.247516	-0.492	-0.068	0.0559999	-0.688	52	27	186	71.89
217	gi|126012562	Homo sapiens	prolow-density lipoprotein receptor-related protein 1 precursor [Homo sapiens]	52.98	2274	0.687883	-0.1	0.00400006	-0.08	-0.204	26	25	42	11.47
218	gi|21735621	Homo sapiens	malate dehydrogenase, mitochondrial precursor [Homo sapiens]	52.97	813	1.21944	-0.768	0.028	-0.048	-0.02	51	25	202	76.92
219	gi|13654237	Homo sapiens	DNA-dependent protein kinase catalytic subunit isoform 1 [Homo sapiens]	52.81	206	1.86656	0.176	-0.012	-0.016	0.316	27	25	45	12.16
220	gi|38455427	Homo sapiens	T-complex protein 1 subunit delta isoform a [Homo sapiens]	52.67	1301	1.03488	0.00400006	-0.1	-0.104	-0.032	28	25	64	64.38
221	gi|4557759	Homo sapiens	myeloperoxidase precursor [Homo sapiens]	52.67	2863	0.229157	0.344	-0.2	-0.332	-0.608	35	25	88	45.91
222	gi|4826762	Homo sapiens	haptoglobin isoform 1 preproprotein [Homo sapiens]	52.56	1294	1.03668	-0.812	0.00400006	-0.236	-0.148	43	27	166	69.95
223	gi|308818195	Homo sapiens	dihydropyrimidinase-related protein 2 isoform 1 [Homo sapiens]	52.4	2635	0.428335	0.448	0.24	0.0159998	-0.152	37	26	89	56.13
224	gi|52145310	Homo sapiens	GDH/6PGL endoplasmic bifunctional protein precursor [Homo sapiens]	52.37	2435	0.580679	-0.376	0.0399999	-0.108	-0.32	28	26	61	41.21
225	gi|47519639	Homo sapiens	microtubule-associated protein 4 isoform 1 [Homo sapiens]	52.35	186	1.91029	0.544	0.208	0.152	0.556	27	26	40	33.33
226	gi|5453607	Homo sapiens	T-complex protein 1 subunit eta isoform a [Homo sapiens]	52.34	886	1.18513	0.0240002	0.0399999	0.0240002	0.0959998	29	25	74	63.72
227	gi|20127454	Homo sapiens	bifunctional purine biosynthesis protein PURH [Homo sapiens]	51.95	404	1.52079	0.0720001	0.172	0.172	0.292	28	26	66	64.53
228	gi|30089974	Homo sapiens	peroxisomal acyl-coenzyme A oxidase 1 isoform b [Homo sapiens]	51.56	2306	0.660555	-0.376	0.264	0.112	-0.124	36	27	77	57.12
229	gi|48762932	Homo sapiens	T-complex protein 1 subunit theta [Homo sapiens]	51.47	693	1.28585	-0.016	0.0840001	0.0479999	0.14	31	26	78	56.2
230	gi|21396489	Homo sapiens	lon protease homolog, mitochondrial [Homo sapiens]	51.44	606	1.33999	-0.544	-0.04	-0.06	0.0119999	30	28	50	37.33
231	gi|25777730	Homo sapiens	aldehyde dehydrogenase X, mitochondrial precursor [Homo sapiens]	51.35	2695	0.393857	-0.044	0.00799985	0.0200002	-0.408	36	25	89	59.57
232	gi|148536853	Homo sapiens	coatomer subunit alpha isoform 2 [Homo sapiens]	51.35	327	1.61329	0.0200002	0.0720001	-0.016	0.228	29	26	61	28.76
233	gi|21614499	Homo sapiens	ezrin [Homo sapiens]	51.27	1318	1.03007	0.352	0.372	0.184	0.264	31	25	82	53.41
234	gi|65506442	Homo sapiens	propionyl-CoA carboxylase alpha chain, mitochondrial isoform a precursor [Homo sapiens]	51.11	2238	0.703031	-0.464	-0.024	-0.108	-0.268	29	26	59	40.11
235	gi|156416003	Homo sapiens	succinate dehydrogenase [ubiquinone] flavoprotein subunit, mitochondrial [Homo sapiens]	50.97	2660	0.409851	-0.508	0.0240002	-0.02	-0.468	40	24	141	60.24
236	gi|38788445	Homo sapiens	ornithine carbamoyltransferase, mitochondrial precursor [Homo sapiens]	50.94	1198	1.06583	-0.46	0.0240002	-0.048	-0.056	46	27	153	81.92
237	gi|33695088	Homo sapiens	glycerol-3-phosphate dehydrogenase [NAD(+)], cytoplasmic isoform 1 [Homo sapiens]	50.84	2912	0.176697	-0.7	-0.352	-0.02	-0.94	35	25	104	74.5
238	gi|50592988	Homo sapiens	cytochrome b-c1 complex subunit 2, mitochondrial precursor [Homo sapiens]	50.61	2243	0.701898	-0.312	-0.064	-0.076	-0.252	40	25	106	69.54
239	gi|157779135	Homo sapiens	succinyl-CoA ligase [GDP-forming] subunit beta, mitochondrial isoform 2 precursor [Homo sapiens]	50.21	2393	0.608278	-0.44	0.00400006	0.0200002	-0.284	40	24	137	70.6
240	gi|116284396	Homo sapiens	myosin-14 isoform 1 [Homo sapiens]	50.11	1034	1.12109	0.18	0.128	0.16	0.172	27	25	48	24.86
241	gi|19923315	Homo sapiens	serine hydroxymethyltransferase, mitochondrial isoform 1 precursor [Homo sapiens]	50.08	1713	0.910386	-0.472	-0.076	-0.064	-0.16	33	24	117	64.29
242	gi|6274552	Homo sapiens	signal transducer and activator of transcription 1-alpha/beta isoform alpha [Homo sapiens]	49.96	30	3.04294	0.7	0.724	0.528	1.048	33	24	82	43.47
243	gi|17402865	Homo sapiens	thiosulfate sulfurtransferase [Homo sapiens]	49.85	1467	0.98786	-0.564	-0.012	-0.04	-0.108	39	26	136	73.06
244	gi|4503301	Homo sapiens	2,4-dienoyl-CoA reductase, mitochondrial precursor [Homo sapiens]	49.81	1920	0.845085	-0.66	0.0799998	0.0679999	-0.12	48	24	173	73.73
245	gi|223468663	Homo sapiens	aldo-keto reductase family 1 member B10 [Homo sapiens]	49.37	62	2.56404	1.5	1.16	0.132	1.492	38	25	114	81.65
246	gi|62241042	Homo sapiens	bifunctional glutamate/proline--tRNA ligase [Homo sapiens]	49.32	236	1.77643	-0.044	0.0559999	0.00799985	0.256	24	24	47	24.6
247	gi|4506649	Homo sapiens	60S ribosomal protein L3 isoform a [Homo sapiens]	49.16	1834	0.869755	-0.14	0.0799998	-0.1	-0.092	29	23	57	53.1
248	gi|4503607	Homo sapiens	electron transfer flavoprotein subunit alpha, mitochondrial isoform a [Homo sapiens]	49.14	1890	0.852775	-0.62	0.0720001	0.00400006	-0.136	43	24	145	81.98
249	gi|13124875	Homo sapiens	myosin-11 isoform SM2A [Homo sapiens]	49.13	2725	0.369639	0.744	0.776	0.384	0.14	25	23	39	30.91
250	gi|4503023	Homo sapiens	carnitine O-palmitoyltransferase 2, mitochondrial precursor [Homo sapiens]	49.09	2504	0.53832	-0.316	0.0440001	-0.128	-0.348	28	25	65	51.37
251	gi|221307584	Homo sapiens	prohibitin-2 isoform 1 [Homo sapiens]	49.06	1631	0.938343	-0.792	-0.04	-0.228	-0.204	34	24	111	78.26
252	gi|4504517	Homo sapiens	heat shock protein beta-1 [Homo sapiens]	49.05	38	2.91064	-0.044	0.0520002	0.132	0.504	48	25	176	82.44
253	gi|228008291	Homo sapiens	heterogeneous nuclear ribonucleoprotein Q isoform 1 [Homo sapiens]	49	78	2.41801	0.00799985	0.0479999	-0.00800001	0.396	28	24	65	44.46
254	gi|4758638	Homo sapiens	peroxiredoxin-6 [Homo sapiens]	48.73	2281	0.683851	-0.6	-0.104	-0.036	-0.296	48	23	174	85.27
255	gi|38201710	Homo sapiens	probable ATP-dependent RNA helicase DDX17 isoform 1 [Homo sapiens]	48.6	345	1.59598	0.116	-0.156	-0.084	0.184	27	24	65	41.02
256	gi|4502403	Homo sapiens	biglycan preproprotein [Homo sapiens]	48.58	2909	0.178973	0.372	0.376	0.32	-0.456	46	24	136	59.78
257	gi|155722983	Homo sapiens	heat shock protein 75 kDa, mitochondrial precursor [Homo sapiens]	48.34	793	1.22943	-0.424	-0.032	-0.128	-0.028	27	22	66	46.59
258	gi|23308577	Homo sapiens	D-3-phosphoglycerate dehydrogenase [Homo sapiens]	48.31	2749	0.345241	-1.144	-0.332	0.0479999	-0.64	34	23	93	69.98
259	gi|312283701	Homo sapiens	malate dehydrogenase, cytoplasmic isoform 1 [Homo sapiens]	48.31	2375	0.619887	-0.344	0.0520002	0.14	-0.212	34	24	108	71.31
260	gi|322302351	Homo sapiens	cytochrome P450 3A4 isoform 2 [Homo sapiens]	48.2	2916	0.165631	-1.488	-0.288	-0.12	-1.02	31	23	70	49.6
261	gi|187960098	Homo sapiens	medium-chain specific acyl-CoA dehydrogenase, mitochondrial isoform b precursor [Homo sapiens]	48.03	2597	0.467634	-0.74	-0.072	0.0319999	-0.44	32	23	112	55.76
262	gi|4507953	Homo sapiens	14-3-3 protein zeta/delta [Homo sapiens]	47.98	212	1.84764	0.68	0.368	0.124	0.64	35	23	115	63.27
263	gi|124494240	Homo sapiens	unconventional myosin-Ic isoform c [Homo sapiens]	47.88	2809	0.283962	0.184	-0.00800001	0.0119999	-0.492	27	23	45	30.84
264	gi|21361370	Homo sapiens	glycogen phosphorylase, brain form [Homo sapiens]	47.86	1524	0.968016	-0.476	-0.108	-0.128	-0.16	27	23	54	53.74
265	gi|12007648	Homo sapiens	aldehyde dehydrogenase family 8 member A1 isoform 1 [Homo sapiens]	47.58	2817	0.277321	-1.224	-0.112	-0.088	-0.736	35	24	80	61.19
266	gi|146231968	Homo sapiens	catenin delta-1 isoform 1A [Homo sapiens]	47.51	2444	0.576544	-0.252	-0.284	0.0720001	-0.328	27	23	47	39.55
267	gi|189458812	Homo sapiens	1,4-alpha-glucan-branching enzyme [Homo sapiens]	47.47	2729	0.367206	-0.556	-0.16	-0.048	-0.58	28	23	53	45.58
268	gi|156071459	Homo sapiens	ADP/ATP translocase 2 [Homo sapiens]	47.42	568	1.36151	-0.196	0	-0.064	0.076	39	24	121	64.43
269	gi|5031635	Homo sapiens	cofilin-1 [Homo sapiens]	47.28	52	2.67515	0.444	0.384	0.288	0.736	34	25	126	89.76
270	gi|226059159	Homo sapiens	prostaglandin reductase 1 isoform 1 [Homo sapiens]	47.16	2771	0.320191	-0.524	-0.276	-0.02	-0.652	28	23	76	73.86
271	gi|15149476	Homo sapiens	arginine--tRNA ligase, cytoplasmic [Homo sapiens]	47.06	842	1.20605	-0.056	0.0479999	-0.02	0.076	23	22	47	37.73
272	gi|4502101	Homo sapiens	annexin A1 [Homo sapiens]	47.01	2611	0.449591	0.904	0.516	0.256	0.2	27	24	64	59.83
273	gi|9910280	Homo sapiens	UDP-glucose:glycoprotein glucosyltransferase 1 precursor [Homo sapiens]	46.97	1814	0.878609	-0.184	-0.016	-0.208	-0.148	24	22	36	26.24
274	gi|14165439	Homo sapiens	heterogeneous nuclear ribonucleoprotein K isoform a [Homo sapiens]	46.81	102	2.23475	0.0559999	0.0119999	-0.012	0.364	33	24	108	48.49
275	gi|260436860	Homo sapiens	AP-1 complex subunit beta-1 isoform b [Homo sapiens]	46.4	1095	1.09903	0.12	-0.028	-0.092	0.0479999	26	21	47	31.1
276	gi|119703746	Homo sapiens	electron transfer flavoprotein-ubiquinone oxidoreductase, mitochondrial precursor [Homo sapiens]	46.39	2830	0.267532	-0.528	-0.044	-0.00800001	-0.672	29	23	90	47.65
277	gi|98991773	Homo sapiens	cytochrome P450 2C8 isoform a precursor [Homo sapiens]	46.32	2984	0.0828767	-0.968	-0.204	-0.072	-1.272	24	22	71	59.59
278	gi|21264602	Homo sapiens	laminin subunit alpha-5 precursor [Homo sapiens]	46.18	2636	0.4279	0.168	-0.064	-0.028	-0.34	26	25	52	10.93
279	gi|91199540	Homo sapiens	dihydrolipoyl dehydrogenase, mitochondrial precursor [Homo sapiens]	46.08	1904	0.848195	-0.352	-0.012	0.0520002	-0.124	31	21	85	58.55
280	gi|4507651	Homo sapiens	tropomyosin alpha-4 chain isoform 2 [Homo sapiens]	45.97	2630	0.430787	0.764	0.392	0.172	0.0639999	36	23	147	62.5
281	gi|148539872	Homo sapiens	acetyl-CoA acetyltransferase, cytosolic [Homo sapiens]	45.9	1978	0.820547	-1.152	-0.164	-0.012	-0.252	28	23	68	72.04
282	gi|5031877	Homo sapiens	lamin-B1 isoform 1 [Homo sapiens]	45.82	156	2.0137	0.0399999	-0.192	-0.128	0.244	26	23	58	48.46
283	gi|4503445	Homo sapiens	thymidine phosphorylase isoform 1 proprotein [Homo sapiens]	45.71	171	1.95962	0.5	0.368	0.192	0.596	27	22	81	70.95
284	gi|29540545	Homo sapiens	bile salt sulfotransferase [Homo sapiens]	45.65	2701	0.390616	-0.324	0.0999998	0.116	-0.404	45	23	122	76.49
285	gi|4557587	Homo sapiens	fumarylacetoacetase [Homo sapiens]	45.6	2756	0.33013	-0.632	-0.128	0.0159998	-0.604	43	23	115	65.87
286	gi|227499619	Homo sapiens	very long-chain acyl-CoA synthetase isoform 1 [Homo sapiens]	45.54	2839	0.255881	-0.64	-0.02	-0.016	-0.696	24	23	52	47.1
287	gi|9951915	Homo sapiens	adenosylhomocysteinase isoform 1 [Homo sapiens]	45.48	925	1.16584	-0.46	-0.168	-0.096	-0.084	29	22	118	47.92
288	gi|194394158	Homo sapiens	nicotinate phosphoribosyltransferase [Homo sapiens]	45.4	2692	0.395041	-0.704	-0.188	0.0200002	-0.544	28	22	72	73.79
289	gi|4557233	Homo sapiens	short-chain specific acyl-CoA dehydrogenase, mitochondrial precursor [Homo sapiens]	45.22	2884	0.20547	-1.096	-0.104	-0.012	-0.836	40	22	118	73.54
290	gi|42794756	Homo sapiens	long-chain-fatty-acid--CoA ligase 5 isoform a [Homo sapiens]	45.19	2580	0.482884	-0.708	-0.044	-0.112	-0.46	24	22	56	43.17
291	gi|4557325	Homo sapiens	apolipoprotein E precursor [Homo sapiens]	45.08	13	3.5539	0.0840001	0.0679999	0.0240002	0.596	27	23	102	71.92
292	gi|5454158	Homo sapiens	valine--tRNA ligase [Homo sapiens]	45.01	264	1.70525	0.148	0.212	0.0399999	0.34	22	21	40	27.45
293	gi|7549809	Homo sapiens	plastin-3 isoform 1 [Homo sapiens]	44.73	2145	0.74271	0.0479999	0.0999998	-0.00800001	-0.092	27	23	51	61.75
294	gi|40068518	Homo sapiens	6-phosphogluconate dehydrogenase, decarboxylating [Homo sapiens]	44.61	2342	0.637034	-0.052	0.0600002	0.0159998	-0.188	32	23	82	54.24
295	gi|71565154	Homo sapiens	alcohol dehydrogenase class-3 [Homo sapiens]	44.57	2319	0.650222	-0.516	-0.072	0.0319999	-0.28	23	23	72	68.98
296	gi|44680136	Homo sapiens	D-beta-hydroxybutyrate dehydrogenase, mitochondrial precursor [Homo sapiens]	44.5	2743	0.356808	-0.94	-0.208	-0.104	-0.648	29	22	78	63.85
297	gi|4885351	Homo sapiens	alanine aminotransferase 1 [Homo sapiens]	44.03	2956	0.122486	-0.456	-0.116	-0.024	-1.028	31	22	77	61.29
298	gi|10864011	Homo sapiens	sulfide:quinone oxidoreductase, mitochondrial [Homo sapiens]	43.88	1671	0.923563	0.224	0.396	0.0399999	0.16	26	22	61	56
299	gi|148727247	Homo sapiens	ubiquitin carboxyl-terminal hydrolase 5 isoform 2 [Homo sapiens]	43.74	660	1.30965	-0.248	-0.024	0.0119999	0.0639999	25	21	53	36.29
300	gi|24638454	Homo sapiens	sarcoplasmic/endoplasmic reticulum calcium ATPase 2 isoform b [Homo sapiens]	43.71	250	1.75172	-0.08	0.028	-0.184	0.192	23	21	53	32.92
301	gi|48762920	Homo sapiens	6-phosphofructokinase, liver type [Homo sapiens]	43.7	2263	0.695116	-0.088	-0.044	0.0479999	-0.176	25	21	49	31.79
302	gi|10863927	Homo sapiens	peptidyl-prolyl cis-trans isomerase A [Homo sapiens]	43.7	1005	1.13387	0.12	-0.02	0.0520002	0.0959998	73	22	368	82.42
303	gi|4826898	Homo sapiens	profilin-1 [Homo sapiens]	43.46	1267	1.04554	0.356	0.164	0.0679999	0.188	51	22	276	91.43
304	gi|4758484	Homo sapiens	glutathione S-transferase omega-1 isoform 1 [Homo sapiens]	43.45	2447	0.574455	-0.252	0.00799985	0.00400006	-0.288	27	22	83	78.84
305	gi|46367787	Homo sapiens	polyadenylate-binding protein 1 [Homo sapiens]	43.43	208	1.8541	0.0440001	-0.032	0.0159998	0.276	24	21	57	43.71
306	gi|21361399	Homo sapiens	serine/threonine-protein phosphatase 2A 65 kDa regulatory subunit A alpha isoform [Homo sapiens]	43.28	971	1.14843	-0.028	0.0679999	-0.032	0.0639999	24	20	45	49.75
307	gi|4502643	Homo sapiens	T-complex protein 1 subunit zeta isoform a [Homo sapiens]	43.08	592	1.34504	-0.032	-0.028	-0.04	0.104	26	21	70	54.99
308	gi|9910460	Homo sapiens	omega-amidase NIT2 [Homo sapiens]	43.04	2904	0.182855	-0.516	-0.076	0.0319999	-0.832	34	22	100	89.86
309	gi|42822874	Homo sapiens	ribonuclease inhibitor [Homo sapiens]	42.95	2137	0.745192	0.308	0.0999998	0.0319999	0	27	21	72	76.14
310	gi|4502599	Homo sapiens	carbonyl reductase [NADPH] 1 [Homo sapiens]	42.89	2445	0.57625	-0.332	0.0559999	0.12	-0.248	45	22	187	83.03
311	gi|4826998	Homo sapiens	splicing factor, proline- and glutamine-rich [Homo sapiens]	42.78	48	2.72655	0.372	0.148	-0.012	0.592	26	22	62	30.69
312	gi|4502013	Homo sapiens	adenylate kinase 2, mitochondrial isoform a [Homo sapiens]	42.75	2698	0.392601	-0.832	-0.104	0.0360002	-0.528	30	21	97	78.24
313	gi|38016914	Homo sapiens	SAM domain and HD domain-containing protein 1 [Homo sapiens]	42.71	424	1.49501	0.512	0.224	0.0200002	0.416	27	21	51	55.27
314	gi|46852147	Homo sapiens	isoleucine--tRNA ligase, mitochondrial precursor [Homo sapiens]	42.54	577	1.35573	-0.584	-0.028	-0.064	0.0159998	23	21	43	28.95
315	gi|66933005	Homo sapiens	calnexin precursor [Homo sapiens]	42.5	73	2.43242	-0.1	0.0799998	-0.04	0.376	25	21	80	36.66
316	gi|4557819	Homo sapiens	phenylalanine-4-hydroxylase [Homo sapiens]	42.49	2920	0.161174	-0.316	-0.12	0	-0.884	30	21	71	57.08
317	gi|333360851	Homo sapiens	serpin H1 precursor [Homo sapiens]	42.47	685	1.29177	0.804	0.496	0.14	0.584	26	22	48	60.29
318	gi|4506041	Homo sapiens	prolargin precursor [Homo sapiens]	42.47	2682	0.398438	0.792	0.596	0.392	0.132	38	21	132	56.54
319	gi|46593007	Homo sapiens	cytochrome b-c1 complex subunit 1, mitochondrial precursor [Homo sapiens]	42.39	1981	0.819879	-0.268	-0.02	-0.04	-0.156	30	20	90	61.87
320	gi|154354966	Homo sapiens	mitochondrial inner membrane protein isoform 3 [Homo sapiens]	42.32	905	1.17404	-0.08	-0.028	0.0440001	0.0559999	22	19	61	35.74
321	gi|5670342	Homo sapiens	ketohexokinase isoform b [Homo sapiens]	42.31	2647	0.420509	-1.22	-0.328	-0.044	-0.592	25	20	144	82.89
322	gi|57863257	Homo sapiens	T-complex protein 1 subunit alpha isoform a [Homo sapiens]	42.29	700	1.28079	0.0959998	0.144	0.0360002	0.18	31	21	59	52.34
323	gi|4505591	Homo sapiens	peroxiredoxin-1 [Homo sapiens]	42.23	1578	0.956591	-0.304	-0.076	-0.02	-0.104	47	21	161	76.88
324	gi|4826960	Homo sapiens	glutamine--tRNA ligase [Homo sapiens]	42.22	1230	1.05344	-0.084	-0.044	0	-0.00800001	25	22	45	33.68
325	gi|4501869	Homo sapiens	peroxisomal acyl-coenzyme A oxidase 2 [Homo sapiens]	42.19	2838	0.256238	-0.712	-0.064	-0.012	-0.712	25	20	52	40.82
326	gi|4503481	Homo sapiens	elongation factor 1-gamma [Homo sapiens]	42.13	317	1.6264	0.0840001	0.0999998	-0.096	0.24	27	21	73	53.55
327	gi|4557395	Homo sapiens	carbonic anhydrase 2 [Homo sapiens]	42.05	2829	0.267663	-0.68	-0.172	0.00799985	-0.712	32	22	101	77.31
328	gi|4503895	Homo sapiens	galactokinase [Homo sapiens]	42.04	1935	0.836699	-1.136	-0.484	-0.14	-0.352	29	21	101	74.49
329	gi|31543380	Homo sapiens	protein DJ-1 [Homo sapiens]	41.99	2492	0.54893	-0.436	-0.012	0.0840001	-0.312	32	21	128	94.71
330	gi|158937236	Homo sapiens	puromycin-sensitive aminopeptidase [Homo sapiens]	41.98	1521	0.969142	0.104	-0.036	-0.104	-0.016	22	21	37	29.05
331	gi|4507879	Homo sapiens	voltage-dependent anion-selective channel protein 1 [Homo sapiens]	41.9	158	2.00844	-0.14	0.172	0.0119999	0.328	41	20	228	89.05
332	gi|38202214	Homo sapiens	protein transport protein Sec23A [Homo sapiens]	41.8	2119	0.753539	-0.108	0.0720001	0.028	-0.12	27	20	53	41.7
333	gi|4507357	Homo sapiens	transgelin-2 [Homo sapiens]	41.66	313	1.63013	1.116	0.912	0.596	1.028	38	20	103	88.94
334	gi|156523966	Homo sapiens	alcohol dehydrogenase 6 isoform 1 [Homo sapiens]	41.59	2835	0.262277	-1.272	-0.356	-0.00399999	-0.788	26	20	96	59.2
335	gi|115527117	Homo sapiens	homogentisate 1,2-dioxygenase [Homo sapiens]	41.53	2897	0.190079	-0.268	0.0840001	0.0319999	-0.74	32	20	93	67.87
336	gi|21361794	Homo sapiens	cullin-associated NEDD8-dissociated protein 1 [Homo sapiens]	41.49	1173	1.07236	0.0200002	0.0159998	0.0639999	0.0559999	19	19	32	23.5
337	gi|295821216	Homo sapiens	propionyl-CoA carboxylase beta chain, mitochondrial isoform 2 [Homo sapiens]	41.37	2081	0.769773	-0.604	-0.012	-0.084	-0.232	24	21	61	53.13
338	gi|4758504	Homo sapiens	3-hydroxyacyl-CoA dehydrogenase type-2 isoform 1 [Homo sapiens]	41.28	2033	0.794542	-0.472	0.00799985	0.0879999	-0.148	38	21	108	91.57
339	gi|4506725	Homo sapiens	40S ribosomal protein S4, X isoform X isoform [Homo sapiens]	41.19	351	1.58633	-0.1	0.128	0.00400006	0.216	26	22	68	64.64
340	gi|51873036	Homo sapiens	2-oxoglutarate dehydrogenase, mitochondrial isoform 1 precursor [Homo sapiens]	41.11	2578	0.484552	-0.112	-0.064	0.0559999	-0.34	23	20	38	27.17
341	gi|16579885	Homo sapiens	60S ribosomal protein L4 [Homo sapiens]	41.05	1873	0.856975	0.108	0.388	0.188	0.128	25	19	54	45.67
342	gi|48314820	Homo sapiens	5-oxoprolinase [Homo sapiens]	41	1619	0.941695	-0.468	-0.18	-0.028	-0.16	27	22	43	23.37
343	gi|194239674	Homo sapiens	quinone oxidoreductase isoform a [Homo sapiens]	40.97	2199	0.720373	-0.456	-0.012	0.0479999	-0.208	32	20	116	85.71
344	gi|260274832	Homo sapiens	enoyl-CoA delta isomerase 2, mitochondrial isoform 2 [Homo sapiens]	40.76	2254	0.698958	-0.86	-0.036	0.0360002	-0.26	27	20	82	62.69
345	gi|4557735	Homo sapiens	amine oxidase [flavin-containing] A [Homo sapiens]	40.6	2524	0.522596	-1.008	-0.044	-0.068	-0.428	21	20	68	53.32
346	gi|15149465	Homo sapiens	caldesmon isoform 5 [Homo sapiens]	40.39	2670	0.405738	0.66	0.324	0.028	-0.052	25	19	61	35.9
347	gi|311893365	Homo sapiens	calpain-1 catalytic subunit [Homo sapiens]	40.11	1874	0.85696	-0.00399999	-0.084	-0.12	-0.116	22	19	49	28.01
348	gi|189339233	Homo sapiens	cytochrome P450 2A6 precursor [Homo sapiens]	40.04	2973	0.099017	-1.388	-0.228	-0.096	-1.22	22	20	63	49.39
349	gi|4507229	Homo sapiens	succinate-semialdehyde dehydrogenase, mitochondrial isoform 2 precursor [Homo sapiens]	40.04	2357	0.629139	-1.08	-0.104	0.00400006	-0.344	30	19	82	45.79
350	gi|67782307	Homo sapiens	superoxide dismutase [Mn], mitochondrial isoform A precursor [Homo sapiens]	40.01	252	1.74628	0.272	0.532	-0.192	0.48	37	19	179	85.59
351	gi|5803181	Homo sapiens	stress-induced-phosphoprotein 1 [Homo sapiens]	39.92	181	1.92333	0.12	0.0159998	-0.06	0.308	23	21	54	40.33
352	gi|4505773	Homo sapiens	prohibitin [Homo sapiens]	39.92	937	1.16253	-0.704	-0.016	-0.064	-0.056	27	20	103	76.1
353	gi|124494254	Homo sapiens	proliferation-associated protein 2G4 [Homo sapiens]	39.91	98	2.24307	0.0999998	0.0119999	-0.00399999	0.38	24	20	54	58.38
354	gi|4506209	Homo sapiens	26S protease regulatory subunit 7 isoform 1 [Homo sapiens]	39.86	1887	0.85294	0.184	0.0999998	0.176	0.0520002	23	21	48	47.81
355	gi|111038137	Homo sapiens	glycine N-acyltransferase isoform a [Homo sapiens]	39.84	2988	0.0756165	-1.384	-0.192	-0.096	-1.328	33	20	94	78.04
356	gi|4504333	Homo sapiens	histidine ammonia-lyase isoform 1 [Homo sapiens]	39.64	666	1.30474	-0.196	0.272	-0.14	0.14	21	20	47	42.77
357	gi|4506243	Homo sapiens	polypyrimidine tract-binding protein 1 isoform a [Homo sapiens]	39.63	247	1.75848	0.144	-0.044	0.0159998	0.28	22	18	46	49.55
358	gi|14591909	Homo sapiens	60S ribosomal protein L5 [Homo sapiens]	39.57	711	1.27699	-0.096	0.00400006	-0.02	0.0799998	21	20	40	61.28
359	gi|5453990	Homo sapiens	proteasome activator complex subunit 1 isoform 1 [Homo sapiens]	39.54	740	1.26011	-0.096	-0.124	-0.048	0.0360002	30	19	82	71.89
360	gi|48255889	Homo sapiens	glucosidase 2 subunit beta isoform 1 precursor [Homo sapiens]	39.5	362	1.57295	-0.288	-0.012	-0.048	0.124	25	20	73	46.59
361	gi|5031573	Homo sapiens	actin-related protein 3 [Homo sapiens]	39.24	887	1.18426	0.336	0.144	0.0399999	0.224	25	18	68	64.83
362	gi|4502969	Homo sapiens	catechol O-methyltransferase isoform MB-COMT [Homo sapiens]	38.87	2978	0.0910841	-0.688	-0.196	-0.032	-1.2	27	18	87	76.38
363	gi|386642860	Homo sapiens	threonine--tRNA ligase, cytoplasmic isoform 1 [Homo sapiens]	38.85	134	2.09103	0.24	0.264	0.216	0.512	22	20	38	30.98
364	gi|4504169	Homo sapiens	glutathione synthetase [Homo sapiens]	38.85	1104	1.09618	-0.18	-0.192	-0.016	-0.048	20	18	56	51.48
365	gi|116812608	Homo sapiens	tetratricopeptide repeat protein 38 [Homo sapiens]	38.83	2499	0.543747	-0.324	-0.044	0.0200002	-0.332	21	19	43	59.91
366	gi|91823271	Homo sapiens	xanthine dehydrogenase/oxidase [Homo sapiens]	38.71	2333	0.643647	-0.416	-0.024	0.0840001	-0.244	20	19	32	23.93
367	gi|67782358	Homo sapiens	complement factor B preproprotein [Homo sapiens]	38.68	58	2.60852	-0.872	-0.288	-0.048	0.22	22	19	43	35.73
368	gi|4502351	Homo sapiens	bile acid-CoA:amino acid N-acyltransferase [Homo sapiens]	38.65	2275	0.687136	-0.204	0.236	0.2	-0.072	22	19	73	44.5
369	gi|7706509	Homo sapiens	beta-ureidopropionase [Homo sapiens]	38.61	2881	0.207949	-1.176	-0.452	-0.092	-0.936	25	19	87	63.02
370	gi|4505541	Homo sapiens	general vesicular transport factor p115 [Homo sapiens]	38.54	770	1.24268	-0.1	-0.06	-0.08	0.0360002	22	18	37	28.9
371	gi|4503271	Homo sapiens	decorin isoform a preproprotein [Homo sapiens]	38.48	3007	0.0423159	0.936	0.784	0.644	-0.672	22	18	83	46.52
372	gi|4503529	Homo sapiens	eukaryotic initiation factor 4A-I isoform 1 [Homo sapiens]	38.47	917	1.16936	0.204	0.152	0.0639999	0.18	22	19	87	60.34
373	gi|5803187	Homo sapiens	transaldolase [Homo sapiens]	38.46	1675	0.922381	-0.2	-0.168	-0.144	-0.156	24	19	71	52.23
374	gi|4503609	Homo sapiens	electron transfer flavoprotein subunit beta isoform 1 [Homo sapiens]	38.42	1926	0.841391	-0.492	0.0440001	0.0200002	-0.136	22	20	121	64.71
375	gi|157266300	Homo sapiens	aminopeptidase N precursor [Homo sapiens]	38.4	901	1.17753	-0.036	-0.14	-0.072	0.0119999	27	21	44	28.13
376	gi|4503915	Homo sapiens	trifunctional purine biosynthetic protein adenosine-3 isoform 1 [Homo sapiens]	38.31	1237	1.05184	-0.016	0	-0.00800001	0.0159998	20	19	36	30.4
377	gi|19743823	Homo sapiens	integrin beta-1 isoform 1A precursor [Homo sapiens]	38.3	2156	0.739098	0.332	0.144	0.144	0.0399999	23	21	53	31.7
378	gi|4885385	Homo sapiens	histone H3.3 [Homo sapiens]	38.24	2192	0.724145	0.12	-0.00800001	-0.032	-0.116	26	17	158	63.24
379	gi|77539758	Homo sapiens	histone H4 [Homo sapiens]	38.2	2791	0.297787	-0.184	0.0399999	0.152	-0.508	43	18	233	60.19
380	gi|4758958	Homo sapiens	cAMP-dependent protein kinase type II-alpha regulatory subunit [Homo sapiens]	38.17	950	1.15669	-0.156	-0.076	-0.036	0	20	19	37	63.12
381	gi|40317626	Homo sapiens	thrombospondin-1 precursor [Homo sapiens]	38.14	2338	0.638793	0.512	-0.092	0.12	0.00799985	22	18	38	21.28
382	gi|119393895	Homo sapiens	lysosomal alpha-glucosidase preproprotein [Homo sapiens]	38.1	2519	0.526792	0.0559999	0.164	-0.048	-0.228	26	19	59	28.89
383	gi|388240801	Homo sapiens	lamin-B2 [Homo sapiens]	38.07	2548	0.507068	0.36	0.136	0.104	-0.124	26	19	45	39.68
384	gi|45269149	Homo sapiens	nicotinate-nucleotide pyrophosphorylase [carboxylating] precursor [Homo sapiens]	38.07	2385	0.613036	-0.596	-0.244	0.0639999	-0.34	22	18	56	80.47
385	gi|40316915	Homo sapiens	aminopeptidase B [Homo sapiens]	38.05	2286	0.677092	-0.044	-0.076	-0.088	-0.22	21	19	44	41.08
386	gi|7705369	Homo sapiens	coatomer subunit beta [Homo sapiens]	38	407	1.51701	0.0720001	0.0840001	-0.064	0.208	21	18	33	34.94
387	gi|148727286	Homo sapiens	acyl-coenzyme A thioesterase 2, mitochondrial [Homo sapiens]	37.86	1428	0.999341	-0.784	-0.128	-0.028	-0.148	23	18	68	57.35
388	gi|222352151	Homo sapiens	poly(rC)-binding protein 1 [Homo sapiens]	37.86	437	1.48372	-0.068	0.0639999	0.0999998	0.2	31	18	95	69.94
389	gi|4502517	Homo sapiens	carbonic anhydrase 1 [Homo sapiens]	37.78	2585	0.479	-0.148	-0.016	-0.044	-0.368	29	18	96	70.88
390	gi|187281517	Homo sapiens	phosphoenolpyruvate carboxykinase, cytosolic [GTP] [Homo sapiens]	37.63	2955	0.122565	-0.064	0.112	-0.076	-0.912	25	19	49	49.04
391	gi|19923497	Homo sapiens	echinoderm microtubule-associated protein-like 4 isoform a [Homo sapiens]	37.55	1357	1.01585	-0.032	-0.00800001	-0.02	-0.00800001	20	18	48	22.32
392	gi|44889481	Homo sapiens	unconventional myosin-Ib isoform 2 [Homo sapiens]	37.54	1063	1.1126	-0.34	-0.028	-0.116	-0.056	19	18	27	24.77
393	gi|4758032	Homo sapiens	coatomer subunit beta' [Homo sapiens]	37.49	506	1.42329	0.156	0.0319999	-0.084	0.188	20	18	38	26.05
394	gi|34447231	Homo sapiens	bifunctional 3'-phosphoadenosine 5'-phosphosulfate synthase 2 isoform a [Homo sapiens]	37.44	1030	1.12288	-0.092	0.0959998	0.0600002	0.0720001	22	18	37	43
395	gi|226958412	Homo sapiens	isovaleryl-CoA dehydrogenase, mitochondrial isoform 1 precursor [Homo sapiens]	37.28	2404	0.602411	-0.716	0.0240002	-0.06	-0.328	25	18	69	58.69
396	gi|324021745	Homo sapiens	vitamin D-binding protein isoform 3 precursor [Homo sapiens]	37.17	714	1.27555	-0.94	-0.364	-0.14	-0.14	20	18	39	53.35
397	gi|62198232	Homo sapiens	hydroxymethylglutaryl-CoA lyase, mitochondrial isoform 1 precursor [Homo sapiens]	37.1	2813	0.281376	-0.624	-0.036	-0.076	-0.676	24	19	88	58.15
398	gi|188497625	Homo sapiens	3-hydroxyanthranilate 3,4-dioxygenase [Homo sapiens]	37.06	2886	0.204176	-1.088	-0.264	-0.22	-0.944	30	17	70	83.92
399	gi|221316672	Homo sapiens	dimethylaniline monooxygenase [N-oxide-forming] 5 isoform 1 [Homo sapiens]	37.03	2427	0.585507	-1.328	-0.284	-0.12	-0.468	24	19	66	45.59
400	gi|4826686	Homo sapiens	ATP-dependent RNA helicase DDX1 [Homo sapiens]	37.01	608	1.33954	0.284	0.216	0.00799985	0.272	17	16	28	32.43
401	gi|24308201	Homo sapiens	adipocyte plasma membrane-associated protein [Homo sapiens]	36.94	1479	0.984332	-0.42	0.136	-0.084	-0.056	24	18	65	50.24
402	gi|4505029	Homo sapiens	leukotriene A-4 hydrolase isoform 1 [Homo sapiens]	36.86	1709	0.911256	-0.136	0.028	0.0399999	-0.052	21	18	41	44.35
403	gi|4505753	Homo sapiens	phosphoglycerate mutase 1 [Homo sapiens]	36.81	2761	0.327906	-0.08	0.124	0.0440001	-0.456	30	18	110	82.28
404	gi|5174447	Homo sapiens	guanine nucleotide-binding protein subunit beta-2-like 1 [Homo sapiens]	36.8	428	1.49202	-0.02	0.124	-0.156	0.172	27	19	72	74.45
405	gi|21361144	Homo sapiens	26S protease regulatory subunit 6A [Homo sapiens]	36.78	1236	1.05187	-0.088	0.0360002	0.244	0.0879999	18	17	40	56.72
406	gi|116805327	Homo sapiens	methylcrotonoyl-CoA carboxylase subunit alpha, mitochondrial precursor [Homo sapiens]	36.77	2104	0.759268	-0.412	0.0360002	0.0559999	-0.164	19	17	42	36.14
407	gi|190194389	Homo sapiens	UDP-glucuronosyltransferase 2B7 precursor [Homo sapiens]	36.73	2982	0.0852208	-0.908	-0.172	-0.068	-1.248	33	19	91	40.26
408	gi|45439306	Homo sapiens	aspartate--tRNA ligase, cytoplasmic [Homo sapiens]	36.12	328	1.61304	0.128	0.184	0.0679999	0.308	18	16	39	41.12
409	gi|378548190	Homo sapiens	40S ribosomal protein S3 isoform 1 [Homo sapiens]	36.11	478	1.44473	0.00799985	0.104	-0.064	0.176	20	18	75	63.79
410	gi|4501929	Homo sapiens	alcohol dehydrogenase 1A [Homo sapiens]	35.96	2963	0.112825	-1.504	-0.176	0.028	-1.108	29	16	101	92
411	gi|38327625	Homo sapiens	citrate synthase, mitochondrial precursor [Homo sapiens]	35.94	620	1.33112	0.384	0.352	0.168	0.376	18	17	48	50.86
412	gi|34740329	Homo sapiens	heterogeneous nuclear ribonucleoprotein A3 [Homo sapiens]	35.93	509	1.42113	0.208	0.228	0.00400006	0.276	24	18	70	41.8
413	gi|156523968	Homo sapiens	poly [ADP-ribose] polymerase 1 [Homo sapiens]	35.82	6	3.88257	0.352	0.0639999	0.116	0.744	21	18	39	25.25
414	gi|23510451	Homo sapiens	acylamino-acid-releasing enzyme [Homo sapiens]	35.66	2424	0.587954	-0.252	-0.076	-0.052	-0.316	23	19	52	32.38
415	gi|50592994	Homo sapiens	thioredoxin isoform 1 [Homo sapiens]	35.63	910	1.17257	-0.08	0.184	0.144	0.144	30	18	115	95.24
416	gi|4506341	Homo sapiens	ATP-binding cassette sub-family D member 3 isoform a [Homo sapiens]	35.59	2228	0.706844	-0.368	0.116	0.0720001	-0.16	23	19	49	34.45
417	gi|6912586	Homo sapiens	6-phosphogluconolactonase [Homo sapiens]	35.56	1251	1.04852	-0.148	-0.00399999	0.0600002	0.00400006	21	17	57	90.7
418	gi|13375727	Homo sapiens	acyl-CoA synthetase short-chain family member 3, mitochondrial precursor [Homo sapiens]	35.49	2599	0.464296	-0.436	-0.092	-0.048	-0.448	20	18	33	34.69
419	gi|4507115	Homo sapiens	fascin [Homo sapiens]	35.43	2780	0.310807	0.164	-0.256	-0.156	-0.54	19	17	47	42.8
420	gi|34932414	Homo sapiens	non-POU domain-containing octamer-binding protein isoform 1 [Homo sapiens]	35.38	149	2.04236	0.116	-0.04	0.028	0.34	18	17	38	49.26
421	gi|146134341	Homo sapiens	NAD kinase domain-containing protein 1 isoform 1 [Homo sapiens]	35.25	2365	0.624587	-0.772	-0.104	-0.076	-0.36	24	17	78	44.12
422	gi|5803225	Homo sapiens	14-3-3 protein epsilon [Homo sapiens]	35.24	2310	0.654365	-0.036	-0.056	-0.252	-0.26	26	18	112	78.43
423	gi|4507149	Homo sapiens	superoxide dismutase [Cu-Zn] [Homo sapiens]	35.24	2623	0.436146	-0.968	-0.28	-0.108	-0.58	52	17	244	83.77
424	gi|116256354	Homo sapiens	collagen alpha-2(IV) chain preproprotein [Homo sapiens]	35.19	2151	0.741238	0.544	0.208	0	0.12	25	18	64	23.19
425	gi|212549555	Homo sapiens	interleukin enhancer-binding factor 3 isoform e [Homo sapiens]	35.16	220	1.81817	0.192	0.0840001	0.104	0.36	20	16	54	27.2
426	gi|4557415	Homo sapiens	cystathionine beta-synthase [Homo sapiens]	35.13	2653	0.418647	-0.452	-0.196	-0.116	-0.54	18	17	38	52.27
427	gi|4503943	Homo sapiens	glutaryl-CoA dehydrogenase, mitochondrial isoform a precursor [Homo sapiens]	35.11	2857	0.235888	-0.768	-0.116	0.0919999	-0.728	26	18	70	57.08
428	gi|40254986	Homo sapiens	hydroxysteroid dehydrogenase-like protein 2 isoform 1 [Homo sapiens]	35.07	573	1.36005	-0.376	-0.00399999	0.0119999	0.0679999	20	16	52	60.05
429	gi|11276085	Homo sapiens	UDP-glucuronosyltransferase 1-9 precursor [Homo sapiens]	34.81	2804	0.289953	-0.088	0.0799998	-0.052	-0.548	26	17	83	44.53
430	gi|11321561	Homo sapiens	hemopexin precursor [Homo sapiens]	34.78	1754	0.900414	-0.716	-0.268	-0.036	-0.224	24	17	62	49.57
431	gi|21361334	Homo sapiens	cystathionine gamma-lyase isoform 1 [Homo sapiens]	34.75	2924	0.158944	0.028	0.288	0.0799998	-0.684	20	17	65	70.86
432	gi|5031571	Homo sapiens	actin-related protein 2 isoform b [Homo sapiens]	34.67	1072	1.10993	0.42	0.132	0.0440001	0.228	19	18	55	55.84
433	gi|11863154	Homo sapiens	coatomer subunit delta isoform 1 [Homo sapiens]	34.56	890	1.18224	0.128	0.0479999	-0.056	0.108	19	15	35	36.4
434	gi|4505881	Homo sapiens	plasminogen isoform 1 precursor [Homo sapiens]	34.49	1878	0.85596	-0.588	-0.484	-0.00800001	-0.26	20	18	29	32.72
435	gi|115430219	Homo sapiens	lambda-crystallin homolog [Homo sapiens]	34.47	2790	0.29779	-0.616	-0.04	0.00400006	-0.628	23	17	64	66.77
436	gi|54873613	Homo sapiens	agrin precursor [Homo sapiens]	34.39	564	1.36496	0.32	0.0559999	0.0240002	0.256	17	17	30	12.71
437	gi|14149680	Homo sapiens	extended synaptotagmin-1 isoform 2 [Homo sapiens]	34.37	1496	0.978888	0.308	0.244	0.18	0.188	20	17	39	23.91
438	gi|19923142	Homo sapiens	importin subunit beta-1 [Homo sapiens]	34.36	1747	0.901369	0.292	0.156	0.0959998	0.104	19	15	36	26.71
439	gi|193211616	Homo sapiens	protein NipSnap homolog 1 isoform 1 [Homo sapiens]	34.33	1502	0.977565	-0.812	-0.096	-0.156	-0.188	24	17	77	61.62
440	gi|260306182	Homo sapiens	urocanate hydratase isoform 2 [Homo sapiens]	34.15	2936	0.147858	-0.324	-0.056	0.0720001	-0.884	19	17	48	36.96
441	gi|32484975	Homo sapiens	adenosine kinase isoform b [Homo sapiens]	34.13	2872	0.217549	-0.6	-0.088	0.0959998	-0.744	21	18	38	67.68
442	gi|17402893	Homo sapiens	phosphoserine aminotransferase isoform 1 [Homo sapiens]	34.09	2383	0.614322	-0.96	-0.144	-0.04	-0.376	27	17	74	56.49
443	gi|145309326	Homo sapiens	laminin subunit gamma-1 precursor [Homo sapiens]	34.07	319	1.62222	0.684	0.14	0.22	0.556	16	15	37	15.85
444	gi|156564401	Homo sapiens	vesicle-fusing ATPase [Homo sapiens]	34.06	1767	0.896961	0.224	0.14	0.116	0.0799998	19	17	34	26.88
445	gi|210032110	Homo sapiens	17-beta-hydroxysteroid dehydrogenase 13 isoform A precursor [Homo sapiens]	33.96	3004	0.0502027	-1.608	-0.492	-0.276	-1.628	23	17	60	55
446	gi|219555707	Homo sapiens	eukaryotic translation initiation factor 5A-1 isoform A [Homo sapiens]	33.84	872	1.19374	-0.216	0.14	0.076	0.0959998	25	18	78	73.91
447	gi|5803121	Homo sapiens	protein disulfide-isomerase A5 precursor [Homo sapiens]	33.83	1558	0.961259	-0.452	-0.028	-0.108	-0.132	21	17	37	39.5
448	gi|27477041	Homo sapiens	AP-2 complex subunit alpha-2 isoform 2 [Homo sapiens]	33.8	2509	0.535911	0.0879999	-0.048	-0.00800001	-0.26	19	17	33	25.77
449	gi|4506667	Homo sapiens	60S acidic ribosomal protein P0 [Homo sapiens]	33.64	846	1.2045	-0.092	0.0240002	-0.04	0.0559999	21	18	70	73.82
450	gi|154355000	Homo sapiens	far upstream element-binding protein 2 [Homo sapiens]	33.54	138	2.07468	-0.024	-0.156	-0.08	0.256	19	16	34	30.1
451	gi|62750354	Homo sapiens	matrin-3 isoform a [Homo sapiens]	33.52	167	1.97034	-0.092	-0.168	-0.04	0.224	17	15	33	24.2
452	gi|194473668	Homo sapiens	3-mercaptopyruvate sulfurtransferase isoform 1 [Homo sapiens]	33.48	1982	0.819866	-0.668	-0.08	-0.036	-0.216	27	18	110	67.51
453	gi|66392203	Homo sapiens	NME1-NME2 protein [Homo sapiens]	33.4	96	2.24673	0.52	0.368	0.216	0.668	22	17	70	76.4
454	gi|5031753	Homo sapiens	heterogeneous nuclear ribonucleoprotein H [Homo sapiens]	33.38	35	2.94363	0.252	0.0159998	-0.096	0.532	27	17	72	38.08
455	gi|325652083	Homo sapiens	aldo-keto reductase family 1 member C4 [Homo sapiens]	33.32	2569	0.490478	-0.712	-0.152	-0.032	-0.46	37	17	152	80.5
456	gi|5031977	Homo sapiens	nicotinamide phosphoribosyltransferase precursor [Homo sapiens]	33.32	226	1.79935	0.104	0.412	-0.136	0.4	22	16	57	43.79
457	gi|301069322	Homo sapiens	asporin isoform 1 preproprotein [Homo sapiens]	33.27	2353	0.631152	0.472	0.26	0.28	0.0840001	27	15	73	52.77
458	gi|255958282	Homo sapiens	perilipin-3 isoform 1 [Homo sapiens]	33.23	525	1.40215	0.476	0.236	0.2	0.408	22	18	36	65.44
459	gi|48255907	Homo sapiens	transgelin [Homo sapiens]	33.2	2789	0.298666	1.144	0.956	0.44	0.3	28	16	92	80.6
460	gi|4503139	Homo sapiens	cathepsin B preproprotein [Homo sapiens]	33.1	2579	0.483634	0.38	0.232	-0.08	-0.144	23	17	101	43.66
461	gi|118498368	Homo sapiens	kinectin isoform c [Homo sapiens]	33.07	444	1.47802	0.0799998	-0.036	0.0520002	0.196	16	15	25	23.46
462	gi|19923437	Homo sapiens	GTP:AMP phosphotransferase, mitochondrial isoform a [Homo sapiens]	33.06	1881	0.854729	-0.508	-0.048	-0.012	-0.168	18	15	43	75.33
463	gi|63055049	Homo sapiens	phosphoglucomutase-2 [Homo sapiens]	33.02	2314	0.652278	-0.052	-0.188	-0.112	-0.268	17	16	37	29.74
464	gi|15431301	Homo sapiens	60S ribosomal protein L7 [Homo sapiens]	32.85	2118	0.753631	0.112	0.108	-0.056	-0.076	20	17	41	62.5
465	gi|4826659	Homo sapiens	F-actin-capping protein subunit beta isoform 1 [Homo sapiens]	32.82	1249	1.04926	0.288	0.028	0.0639999	0.132	20	15	58	69.85
466	gi|4504183	Homo sapiens	glutathione S-transferase P [Homo sapiens]	32.82	2763	0.326294	0.948	0.412	0.408	0.0879999	25	16	79	73.33
467	gi|5032215	Homo sapiens	ribonuclease UK114 [Homo sapiens]	32.73	2712	0.382476	-1.036	-0.112	0.0919999	-0.528	37	15	167	82.48
468	gi|117190254	Homo sapiens	heterogeneous nuclear ribonucleoproteins C1/C2 isoform b [Homo sapiens]	32.59	118	2.15396	0.00799985	-0.028	0.0440001	0.34	22	15	63	43.34
469	gi|153266901	Homo sapiens	gamma-glutamyltransferase 5 isoform a [Homo sapiens]	32.56	3015	0.0248953	0.576	0.136	0.00400006	-1.352	20	16	41	43.27
470	gi|4758988	Homo sapiens	ras-related protein Rab-1A isoform 1 [Homo sapiens]	32.52	411	1.50397	0.076	0.148	-0.088	0.22	22	17	62	73.17
471	gi|23308751	Homo sapiens	3-hydroxyisobutyrate dehydrogenase, mitochondrial precursor [Homo sapiens]	32.51	2685	0.397282	-0.9	-0.156	-0.084	-0.58	24	16	59	53.27
472	gi|8051579	Homo sapiens	adenylate kinase isoenzyme 4, mitochondrial [Homo sapiens]	32.47	2148	0.742342	-0.672	-0.056	0.0159998	-0.236	20	16	40	78.92
473	gi|73466520	Homo sapiens	fatty aldehyde dehydrogenase isoform 1 [Homo sapiens]	32.44	2169	0.734687	-0.888	-0.064	-0.104	-0.292	22	15	58	47.05
474	gi|4506723	Homo sapiens	40S ribosomal protein S3a isoform 1 [Homo sapiens]	32.44	417	1.49999	-0.072	-0.064	-0.044	0.132	19	16	56	51.89
475	gi|35493916	Homo sapiens	dolichyl-diphosphooligosaccharide--protein glycosyltransferase subunit 2 isoform 1 precursor [Homo sapiens]	32.39	2070	0.774505	-0.18	-0.044	-0.088	-0.184	18	16	47	48.49
476	gi|4557737	Homo sapiens	S-adenosylmethionine synthase isoform type-1 [Homo sapiens]	32.29	2778	0.313396	-0.788	-0.156	-0.068	-0.672	19	15	59	57.72
477	gi|20070228	Homo sapiens	nucleobindin-1 precursor [Homo sapiens]	32.23	1290	1.03759	-0.076	0.0399999	-0.00399999	0.00799985	18	16	36	41.65
478	gi|4505047	Homo sapiens	lumican precursor [Homo sapiens]	32.23	2865	0.227606	0.636	0.412	0.396	-0.228	32	16	165	43.49
479	gi|4557317	Homo sapiens	annexin A11 [Homo sapiens]	32.22	1882	0.854231	0.56	0.152	0.0159998	0.18	18	16	37	35.05
480	gi|4758112	Homo sapiens	spliceosome RNA helicase DDX39B [Homo sapiens]	32.14	607	1.3396	0.116	0.0799998	0.0559999	0.192	19	15	45	35.28
481	gi|52632383	Homo sapiens	heterogeneous nuclear ribonucleoprotein L isoform a [Homo sapiens]	32.14	127	2.13362	0.144	0.14	0.172	0.448	21	15	42	43.12
482	gi|19913424	Homo sapiens	V-type proton ATPase catalytic subunit A [Homo sapiens]	32.12	780	1.23878	0.308	0.0399999	-0.048	0.192	17	16	27	45.06
483	gi|262050538	Homo sapiens	inter-alpha-trypsin inhibitor heavy chain H4 isoform 2 precursor [Homo sapiens]	32.09	689	1.2898	-0.184	0.00799985	-0.036	0.0639999	17	15	33	27.67
484	gi|4759036	Homo sapiens	regucalcin [Homo sapiens]	32.09	2765	0.324029	-1.056	-0.168	0.00400006	-0.648	23	16	67	60.87
485	gi|70778918	Homo sapiens	inter-alpha-trypsin inhibitor heavy chain H2 precursor [Homo sapiens]	32	528	1.40062	0.00799985	-0.036	0.0319999	0.148	17	14	34	26.11
486	gi|189011548	Homo sapiens	acid ceramidase isoform a preproprotein [Homo sapiens]	31.84	2785	0.307257	0.816	0.312	-0.256	-0.108	20	16	60	46.33
487	gi|13699818	Homo sapiens	cytochrome P450 2C9 precursor [Homo sapiens]	31.82	2986	0.0791435	-0.892	0.0319999	-0.02	-1.204	21	17	53	50.82
488	gi|56549119	Homo sapiens	dynamin-2 isoform 3 [Homo sapiens]	31.8	825	1.21263	0.38	0.112	-0.136	0.216	16	15	27	21.71
489	gi|158937242	Homo sapiens	cytochrome P450 4A11 [Homo sapiens]	31.73	3000	0.0618561	-0.924	-0.308	-0.292	-1.484	19	16	47	45.47
490	gi|56549640	Homo sapiens	septin-2 [Homo sapiens]	31.72	1215	1.05913	0.42	0.16	-0.068	0.196	21	16	44	55.96
491	gi|119395758	Homo sapiens	protein diaphanous homolog 1 isoform 1 [Homo sapiens]	31.68	749	1.25495	-0.336	-0.22	-0.132	-0.056	18	16	30	18.71
492	gi|156119625	Homo sapiens	inter-alpha-trypsin inhibitor heavy chain H1 isoform a precursor [Homo sapiens]	31.65	2417	0.591645	-0.104	-0.432	-0.1	-0.36	16	15	31	29.42
493	gi|4557485	Homo sapiens	ceruloplasmin precursor [Homo sapiens]	31.64	500	1.42797	-0.364	0.18	-0.168	0.112	14	14	36	24.51
494	gi|7110715	Homo sapiens	SEC14-like protein 2 isoform 1 [Homo sapiens]	31.61	2918	0.161726	-1.124	-0.24	0.0360002	-0.956	18	15	53	45.66
495	gi|5803023	Homo sapiens	vesicular integral-membrane protein VIP36 precursor [Homo sapiens]	31.59	415	1.50135	-0.14	0.104	0.0159998	0.18	22	16	51	54.21
496	gi|42794771	Homo sapiens	thioredoxin domain-containing protein 5 isoform 1 precursor [Homo sapiens]	31.58	611	1.33861	0.0959998	0.0879999	-0.072	0.16	15	15	37	44.91
497	gi|6912238	Homo sapiens	peroxiredoxin-5, mitochondrial isoform a precursor [Homo sapiens]	31.58	1393	1.00628	-0.792	-0.16	0	-0.144	27	16	106	65.42
498	gi|11545863	Homo sapiens	methylcrotonoyl-CoA carboxylase beta chain, mitochondrial [Homo sapiens]	31.55	1886	0.853186	-0.46	0.00400006	0.00400006	-0.144	21	16	66	40.32
499	gi|19923748	Homo sapiens	dihydrolipoyllysine-residue succinyltransferase component of 2-oxoglutarate dehydrogenase complex, mitochondrial isoform 1 precursor [Homo sapiens]	31.49	1355	1.01619	-0.2	0.196	-0.036	0.0200002	24	16	71	40.84
500	gi|4506387	Homo sapiens	UV excision repair protein RAD23 homolog B isoform 1 [Homo sapiens]	31.49	911	1.17235	-0.16	-0.096	-0.052	-0.00399999	20	16	61	42.54
501	gi|312176384	Homo sapiens	enoyl-CoA hydratase domain-containing protein 2, mitochondrial isoform 1 [Homo sapiens]	31.44	2929	0.154192	-0.836	-0.16	0.0360002	-0.948	19	16	52	65.75
502	gi|4506661	Homo sapiens	60S ribosomal protein L7a [Homo sapiens]	31.42	2347	0.635164	-0.156	0.0600002	-0.056	-0.228	20	15	43	47.37
503	gi|13904870	Homo sapiens	40S ribosomal protein S5 [Homo sapiens]	31.3	510	1.41996	-0.068	0.12	-0.084	0.152	22	16	50	71.57
504	gi|189083849	Homo sapiens	delta-aminolevulinic acid dehydratase [Homo sapiens]	31.27	2808	0.284332	-0.992	-0.3	-0.052	-0.752	22	15	66	67.88
505	gi|4503509	Homo sapiens	eukaryotic translation initiation factor 3 subunit A [Homo sapiens]	31.22	1559	0.961213	0.232	0.0479999	-0.02	0.0600002	16	15	27	14.18
506	gi|150247226	Homo sapiens	retinol dehydrogenase 16 [Homo sapiens]	31.21	2977	0.0926467	-1.8	-0.156	-0.196	-1.264	22	16	68	49.21
507	gi|20357529	Homo sapiens	guanine nucleotide-binding protein G(I)/G(S)/G(T) subunit beta-2 [Homo sapiens]	31.12	1264	1.04645	-0.02	0.0200002	0.0159998	0.0240002	21	16	59	60.29
508	gi|41152114	Homo sapiens	aflatoxin B1 aldehyde reductase member 3 [Homo sapiens]	31.11	3006	0.0464478	-0.52	-0.12	-0.06	-1.468	30	15	109	63.44
509	gi|5031863	Homo sapiens	galectin-3-binding protein precursor [Homo sapiens]	31.01	2633	0.428738	0.688	0.34	0.276	0.028	19	16	44	34.19
510	gi|60499001	Homo sapiens	peroxisomal sarcosine oxidase [Homo sapiens]	30.97	2646	0.422084	-0.156	0.288	0.14	-0.276	19	15	51	52.82
511	gi|15055539	Homo sapiens	40S ribosomal protein S2 [Homo sapiens]	30.96	575	1.35694	-0.036	0.172	0.0720001	0.192	16	15	53	55.97
512	gi|14251209	Homo sapiens	chloride intracellular channel protein 1 [Homo sapiens]	30.84	256	1.73093	0.636	0.264	0	0.548	23	16	59	77.18
513	gi|89363017	Homo sapiens	collagen alpha-2(V) chain preproprotein [Homo sapiens]	30.76	1497	0.978583	0.164	0.00400006	-0.012	0.0360002	19	15	53	22.88
514	gi|115298674	Homo sapiens	nidogen-1 precursor [Homo sapiens]	30.73	515	1.4119	0.636	0.38	0.172	0.512	16	15	38	17.88
515	gi|149589008	Homo sapiens	xaa-Pro dipeptidase isoform 1 [Homo sapiens]	30.71	2311	0.654008	0.156	-0.032	-0.192	-0.184	20	16	46	48.88
516	gi|4758950	Homo sapiens	peptidyl-prolyl cis-trans isomerase B precursor [Homo sapiens]	30.69	360	1.57799	-0.204	0.14	-0.228	0.152	26	16	100	59.72
517	gi|222144326	Homo sapiens	myosin regulatory light chain 12B [Homo sapiens]	30.68	2733	0.365072	1.056	0.72	0.832	0.348	22	15	89	83.14
518	gi|119703755	Homo sapiens	laminin subunit beta-2 precursor [Homo sapiens]	30.64	1353	1.0169	0.288	-0.088	0.14	0.116	16	14	27	11.46
519	gi|62177133	Homo sapiens	phenazine biosynthesis-like domain-containing protein isoform a [Homo sapiens]	30.62	2932	0.150716	-1.24	-0.284	0.0119999	-1.008	18	14	67	89.24
520	gi|4502303	Homo sapiens	ATP synthase subunit O, mitochondrial precursor [Homo sapiens]	30.57	2358	0.629115	-0.372	0.0559999	0.0399999	-0.24	23	14	59	65.73
521	gi|224177556	Homo sapiens	lanosterol synthase isoform 2 [Homo sapiens]	30.57	2219	0.711417	-0.864	-0.144	-0.028	-0.304	14	14	27	22.47
522	gi|301897477	Homo sapiens	beta-enolase isoform 1 [Homo sapiens]	30.53	3012	0.0266841	-0.656	-0.276	0.0119999	-1.732	23	13	49	68.2
523	gi|5902134	Homo sapiens	coronin-1A [Homo sapiens]	30.47	807	1.22262	0.86	0.364	0.156	0.564	16	15	39	47.51
524	gi|4503635	Homo sapiens	prothrombin preproprotein [Homo sapiens]	30.42	282	1.6791	-0.328	-0.228	-0.188	0.0559999	19	15	35	31.67
525	gi|38788380	Homo sapiens	probable 2-oxoglutarate dehydrogenase E1 component DHKTD1, mitochondrial [Homo sapiens]	30.35	2614	0.443598	-0.504	-0.216	-0.096	-0.52	15	15	22	27.31
526	gi|50345988	Homo sapiens	ATP synthase subunit gamma, mitochondrial isoform L (liver) precursor [Homo sapiens]	30.33	2294	0.670174	-0.504	0.0360002	0.028	-0.236	18	14	57	52.01
527	gi|4758426	Homo sapiens	guanine deaminase isoform b [Homo sapiens]	30.32	2528	0.520276	-0.28	-0.108	-0.06	-0.384	19	15	42	44.49
528	gi|86792661	Homo sapiens	dipeptidyl peptidase 3 isoform 1 [Homo sapiens]	30.26	2576	0.484758	0.0919999	-0.084	0	-0.308	16	15	22	34.74
529	gi|45439327	Homo sapiens	periplakin [Homo sapiens]	30.22	2879	0.210204	-0.056	-0.252	0.144	-0.696	17	15	22	14.29
530	gi|30410792	Homo sapiens	proteasome activator complex subunit 2 [Homo sapiens]	30.14	1011	1.13133	0.0319999	-0.092	-0.036	0.0319999	25	15	43	65.27
531	gi|5729770	Homo sapiens	tripeptidyl-peptidase 1 preproprotein [Homo sapiens]	30.14	2227	0.708525	-0.128	0.0159998	-0.108	-0.2	27	15	80	33.21
532	gi|19913428	Homo sapiens	V-type proton ATPase subunit B, brain isoform [Homo sapiens]	30.12	2522	0.524008	0.692	0.46	0.328	0.156	18	15	39	46.38
533	gi|4502419	Homo sapiens	flavin reductase (NADPH) [Homo sapiens]	30.07	2564	0.493844	-0.504	-0.096	0.0679999	-0.392	25	14	127	83.5
534	gi|19923193	Homo sapiens	hsc70-interacting protein [Homo sapiens]	30.07	178	1.9384	-0.408	-0.236	0.028	0.168	18	15	52	35.5
535	gi|33413400	Homo sapiens	S-formylglutathione hydrolase [Homo sapiens]	30.06	2582	0.482719	-0.464	-0.048	0.0959998	-0.376	16	14	43	72.7
536	gi|5802974	Homo sapiens	thioredoxin-dependent peroxide reductase, mitochondrial isoform a precursor [Homo sapiens]	30.04	1807	0.880027	-0.676	-0.124	-0.096	-0.216	29	14	113	61.33
537	gi|5453710	Homo sapiens	LIM and SH3 domain protein 1 [Homo sapiens]	29.99	386	1.53837	0.32	0.232	0.176	0.384	17	15	37	41.38
538	gi|116008190	Homo sapiens	myosin light chain kinase, smooth muscle isoform 3B [Homo sapiens]	29.89	2845	0.2507	0.292	0.112	0.124	-0.456	14	14	31	12.43
539	gi|4506179	Homo sapiens	proteasome subunit alpha type-1 isoform 2 [Homo sapiens]	29.89	1278	1.04092	-0.228	0.0799998	0.128	0.0319999	21	15	52	72.62
540	gi|7657015	Homo sapiens	tRNA-splicing ligase RtcB homolog [Homo sapiens]	29.84	938	1.16226	0.116	-0.032	0.0559999	0.104	19	14	37	40.4
541	gi|217330598	Homo sapiens	glyoxalase domain-containing protein 4 [Homo sapiens]	29.83	2730	0.366582	-0.652	-0.224	-0.06	-0.608	15	14	38	72.48
542	gi|23065544	Homo sapiens	glutathione S-transferase Mu 1 isoform 1 [Homo sapiens]	29.75	2893	0.196786	-0.976	-0.744	-0.464	-1.096	23	16	69	78.44
543	gi|116256336	Homo sapiens	protein transport protein Sec31A isoform 4 [Homo sapiens]	29.74	1876	0.856671	-0.208	-0.072	-0.152	-0.168	15	14	35	16.82
544	gi|25777602	Homo sapiens	26S proteasome non-ATPase regulatory subunit 2 [Homo sapiens]	29.72	1424	1.00017	0.0440001	0.00400006	-0.036	0.00400006	14	14	22	24.67
545	gi|47132595	Homo sapiens	phosphate carrier protein, mitochondrial isoform b precursor [Homo sapiens]	29.67	873	1.19263	-0.012	0.176	-0.148	0.0959998	19	14	68	35.18
546	gi|23618867	Homo sapiens	sideroflexin-1 [Homo sapiens]	29.64	2516	0.531426	-0.576	-0.068	-0.1	-0.412	21	15	57	62.11
547	gi|10835063	Homo sapiens	nucleophosmin isoform 1 [Homo sapiens]	29.59	34	2.95791	0.0479999	0.0639999	0.0799998	0.52	21	15	58	53.74
548	gi|24119203	Homo sapiens	tropomyosin alpha-3 chain isoform 2 [Homo sapiens]	29.52	163	1.9884	0.312	0.0959998	0.076	0.436	21	14	80	56.85
549	gi|4504981	Homo sapiens	galectin-1 [Homo sapiens]	29.51	2624	0.43412	0.504	0.428	0.484	0.0319999	29	14	148	86.67
550	gi|88853069	Homo sapiens	vitronectin precursor [Homo sapiens]	29.5	266	1.70455	0.272	-0.048	0.22	0.364	23	15	79	31.59
551	gi|5453790	Homo sapiens	nicotinamide N-methyltransferase [Homo sapiens]	29.49	2559	0.499075	0.592	0.816	-0.248	0.176	16	15	47	61.74
552	gi|187607300	Homo sapiens	versican core protein isoform 2 precursor [Homo sapiens]	29.39	2009	0.805105	-0.22	-0.684	-0.356	-0.344	16	15	26	34.66
553	gi|74271837	Homo sapiens	glutamine synthetase [Homo sapiens]	29.37	5	3.88313	-0.384	-0.604	-0.092	0.38	18	15	62	51.21
554	gi|13162290	Homo sapiens	S-methylmethionine--homocysteine S-methyltransferase BHMT2 isoform 1 [Homo sapiens]	29.31	2960	0.115195	-0.464	-0.028	0.076	-1	17	14	57	66.67
555	gi|109389365	Homo sapiens	glucose-6-phosphate 1-dehydrogenase isoform a [Homo sapiens]	29.27	1714	0.910096	0.62	0.164	-0.06	0.232	15	14	24	33.76
556	gi|347659028	Homo sapiens	glucosamine--fructose-6-phosphate aminotransferase [isomerizing] 1 isoform 1 [Homo sapiens]	29.21	169	1.9672	-0.092	0.0119999	-0.064	0.26	14	13	24	29.47
557	gi|87196351	Homo sapiens	ATP-dependent RNA helicase DDX3X isoform 1 [Homo sapiens]	29.16	395	1.52857	0.132	0.116	0.0240002	0.256	19	16	33	29.91
558	gi|5453712	Homo sapiens	galectin-4 [Homo sapiens]	29.12	49	2.70655	0.62	0.796	0.608	1.02	24	16	73	59.44
559	gi|78000169	Homo sapiens	sorbin and SH3 domain-containing protein 1 isoform 6 [Homo sapiens]	29.1	2652	0.418683	0.2	0.0479999	-0.06	-0.32	14	14	34	24.46
560	gi|5031873	Homo sapiens	protein ERGIC-53 precursor [Homo sapiens]	29.06	1832	0.872534	-0.58	-0.148	-0.076	-0.212	21	15	44	37.84
561	gi|195539395	Homo sapiens	26S protease regulatory subunit 10B [Homo sapiens]	29.04	641	1.3214	-0.176	0.0520002	-0.056	0.0840001	16	14	37	43.92
562	gi|38016911	Homo sapiens	erythrocyte band 7 integral membrane protein isoform a [Homo sapiens]	28.88	2185	0.727315	0.0799998	0.168	0.0119999	-0.068	21	14	52	55.21
563	gi|37594471	Homo sapiens	3-hydroxyisobutyryl-CoA hydrolase, mitochondrial isoform 1 precursor [Homo sapiens]	28.82	2418	0.590983	-0.876	-0.108	-0.08	-0.392	17	14	42	46.37
564	gi|304555583	Homo sapiens	elongation factor 1-delta isoform 1 [Homo sapiens]	28.79	110	2.20762	0.0919999	0.16	0.132	0.444	23	14	59	23.49
565	gi|284448551	Homo sapiens	NADH-cytochrome b5 reductase 3 isoform 3 [Homo sapiens]	28.77	1679	0.920421	-0.04	0.0959998	-0.18	-0.056	14	14	36	55.99
566	gi|6005721	Homo sapiens	erlin-2 isoform 1 [Homo sapiens]	28.7	2711	0.383058	-0.516	-0.164	-0.136	-0.584	14	13	39	45.13
567	gi|355594753	Homo sapiens	clusterin preproprotein [Homo sapiens]	28.65	450	1.47071	-0.00399999	-0.232	0.12	0.156	18	13	50	33.41
568	gi|55770836	Homo sapiens	saccharopine dehydrogenase-like oxidoreductase [Homo sapiens]	28.61	1423	1.00025	-0.7	-0.02	-0.056	-0.12	20	14	53	54.78
569	gi|223972677	Homo sapiens	probable imidazolonepropionase [Homo sapiens]	28.56	2604	0.460646	-0.708	-0.024	-0.00800001	-0.444	18	14	44	48.12
570	gi|47419916	Homo sapiens	tryptophan--tRNA ligase, cytoplasmic isoform a [Homo sapiens]	28.54	454	1.4639	0.316	-0.272	-0.072	0.212	16	14	27	48.2
571	gi|392494079	Homo sapiens	lipoamide acyltransferase component of branched-chain alpha-keto acid dehydrogenase complex, mitochondrial precursor [Homo sapiens]	28.47	2497	0.544029	-0.668	-0.1	0	-0.388	14	14	27	40.04
572	gi|217272839	Homo sapiens	choline dehydrogenase, mitochondrial [Homo sapiens]	28.44	939	1.16148	-0.488	0.136	0.172	0.0840001	14	14	24	36.03
573	gi|38201625	Homo sapiens	eukaryotic translation initiation factor 4 gamma 1 isoform 3 [Homo sapiens]	28.43	298	1.64663	0.132	0.16	-0.06	0.284	15	15	29	12.2
574	gi|6912328	Homo sapiens	N(G),N(G)-dimethylarginine dimethylaminohydrolase 1 isoform 1 [Homo sapiens]	28.42	2501	0.543127	-0.74	-0.132	0.028	-0.392	18	14	47	74.39
575	gi|19923817	Homo sapiens	peroxisomal trans-2-enoyl-CoA reductase [Homo sapiens]	28.3	2343	0.636672	-0.628	-0.02	0.0319999	-0.284	15	14	47	66.34
576	gi|37595756	Homo sapiens	probable D-lactate dehydrogenase, mitochondrial isoform 2 [Homo sapiens]	28.2	2892	0.197506	-0.34	-0.06	0.0520002	-0.768	19	15	43	45.66
577	gi|23111038	Homo sapiens	sorting nexin-2 [Homo sapiens]	28.14	1053	1.11485	0.00400006	-0.052	-0.048	0.0240002	18	14	26	34.1
578	gi|9845502	Homo sapiens	40S ribosomal protein SA [Homo sapiens]	28	1513	0.972242	-0.24	0.0840001	-0.032	-0.044	19	13	57	68.14
579	gi|4506189	Homo sapiens	proteasome subunit alpha type-7 [Homo sapiens]	27.94	1781	0.890368	-0.1	0	0.076	-0.052	16	14	49	64.11
580	gi|73915100	Homo sapiens	cytochrome P450 1A2 [Homo sapiens]	27.91	3009	0.0329753	-1.2	-0.22	-0.016	-1.664	18	14	42	36.43
581	gi|4504041	Homo sapiens	guanine nucleotide-binding protein G(i) subunit alpha-2 isoform 1 [Homo sapiens]	27.73	2241	0.702393	0.316	0.0319999	0.0200002	-0.04	16	13	44	58.03
582	gi|54607053	Homo sapiens	translational activator GCN1 [Homo sapiens]	27.64	1129	1.08888	-0.00399999	-0.00399999	-0.012	0.0319999	13	12	21	8.761
583	gi|4506185	Homo sapiens	proteasome subunit alpha type-4 isoform 1 [Homo sapiens]	27.63	2387	0.611663	-0.032	0.0879999	0.0959998	-0.172	18	15	45	61.3
584	gi|52487191	Homo sapiens	endoplasmic reticulum resident protein 44 precursor [Homo sapiens]	27.46	1910	0.846826	-0.216	0.00799985	0.0240002	-0.108	19	15	49	35.71
585	gi|4506713	Homo sapiens	ubiquitin-40S ribosomal protein S27a precursor [Homo sapiens]	27.43	961	1.15321	-0.068	0.108	0.144	0.116	33	14	127	62.18
586	gi|21464101	Homo sapiens	14-3-3 protein gamma [Homo sapiens]	27.39	1383	1.00739	0.292	0.0360002	-0.112	0.0840001	22	14	61	61.94
587	gi|219842317	Homo sapiens	glutathione S-transferase kappa 1 isoform b [Homo sapiens]	27.37	642	1.32092	-0.368	0.176	-0.00399999	0.112	24	13	74	50.35
588	gi|4503291	Homo sapiens	D-dopachrome decarboxylase [Homo sapiens]	27.26	2750	0.342855	-1.032	-0.196	-0.164	-0.684	35	13	123	75.42
589	gi|23110944	Homo sapiens	proteasome subunit alpha type-6 [Homo sapiens]	27.25	1256	1.04793	-0.108	0.0159998	0.0440001	0.0119999	17	13	45	54.47
590	gi|5453555	Homo sapiens	GTP-binding nuclear protein Ran [Homo sapiens]	27.2	70	2.4643	0.0720001	0.0319999	-0.172	0.384	16	13	54	72.22
591	gi|148529014	Homo sapiens	DNA damage-binding protein 1 [Homo sapiens]	27.09	1093	1.0997	-0.216	-0.168	-0.1	-0.072	12	12	27	15.88
592	gi|5453539	Homo sapiens	multifunctional protein ADE2 isoform 2 [Homo sapiens]	27.09	1546	0.96375	-0.32	-0.084	-0.016	-0.104	17	14	37	37.18
593	gi|66529407	Homo sapiens	tensin-1 [Homo sapiens]	27.06	2961	0.114966	0.26	0.144	-0.14	-0.848	13	13	20	15.62
594	gi|23308697	Homo sapiens	signal recognition particle receptor subunit alpha isoform 1 [Homo sapiens]	26.9	1739	0.902825	-0.28	-0.116	-0.08	-0.152	14	13	22	28.53
595	gi|30240932	Homo sapiens	EH domain-containing protein 1 [Homo sapiens]	26.86	2262	0.695767	0.108	-0.208	0.176	-0.116	13	12	25	32.02
596	gi|14589866	Homo sapiens	aspartyl/asparaginyl beta-hydroxylase isoform a [Homo sapiens]	26.8	272	1.6983	-0.292	-0.092	-0.172	0.104	15	13	37	27.18
597	gi|37622885	Homo sapiens	cocaine esterase isoform 1 [Homo sapiens]	26.75	2391	0.608511	-0.56	-0.12	-0.092	-0.364	18	13	39	31.94
598	gi|4503685	Homo sapiens	farnesyl pyrophosphate synthase isoform a [Homo sapiens]	26.5	4	3.93279	-0.972	-0.236	0.0159998	0.428	17	14	43	31.98
599	gi|344179112	Homo sapiens	scavenger receptor cysteine-rich type 1 protein M130 isoform b precursor [Homo sapiens]	26.42	2717	0.37911	0.516	-0.052	-0.132	-0.252	16	14	28	18.29
600	gi|208973246	Homo sapiens	dihydropteridine reductase [Homo sapiens]	26.4	2891	0.202009	-0.712	-0.112	-0.048	-0.84	22	14	59	76.64
601	gi|31711992	Homo sapiens	dihydrolipoyllysine-residue acetyltransferase component of pyruvate dehydrogenase complex, mitochondrial precursor [Homo sapiens]	26.39	979	1.14422	0.0999998	0.204	0.0240002	0.148	15	12	29	33.23
602	gi|56237023	Homo sapiens	UDP-glucose 4-epimerase [Homo sapiens]	26.34	2688	0.396184	-0.712	-0.16	-0.012	-0.548	16	13	33	45.98
603	gi|163644321	Homo sapiens	cytochrome b-c1 complex subunit Rieske, mitochondrial [Homo sapiens]	26.28	2117	0.753986	-0.284	0.108	0.0319999	-0.136	14	12	37	58.76
604	gi|299890871	Homo sapiens	dynactin subunit 1 isoform 5 [Homo sapiens]	26.21	2134	0.747008	0.0959998	-0.084	0.0119999	-0.116	14	14	19	16.99
605	gi|50301238	Homo sapiens	glutathione reductase, mitochondrial isoform 1 precursor [Homo sapiens]	26.18	1945	0.833457	0.184	0.108	0.0679999	0.0159998	12	11	25	45.79
606	gi|24797067	Homo sapiens	HLA class I histocompatibility antigen, A-1 alpha chain precursor [Homo sapiens]	26.16	8	3.80726	0.564	0.292	0.388	0.936	16	13	45	34.25
607	gi|17999541	Homo sapiens	vacuolar protein sorting-associated protein 35 [Homo sapiens]	26.12	1494	0.979622	0.236	0.0679999	-0.148	0.0520002	16	13	31	22.99
608	gi|41327764	Homo sapiens	aflatoxin B1 aldehyde reductase member 2 [Homo sapiens]	26.11	2568	0.490491	-0.448	-0.184	-0.088	-0.46	18	13	40	56.55
609	gi|13994151	Homo sapiens	PDZ and LIM domain protein 1 [Homo sapiens]	26.1	2247	0.700888	0.272	0.0520002	-0.012	-0.06	14	12	33	49.85
610	gi|31657142	Homo sapiens	integrin alpha-1 precursor [Homo sapiens]	26.07	2426	0.586554	0.164	0.0159998	0.00400006	-0.18	13	12	27	16.71
611	gi|54607135	Homo sapiens	mitochondrial import receptor subunit TOM70 [Homo sapiens]	25.99	314	1.62865	-0.208	-0.04	0.00799985	0.16	14	13	30	27.63
612	gi|24497435	Homo sapiens	26S protease regulatory subunit 8 isoform 1 [Homo sapiens]	25.95	1324	1.02721	-0.028	-0.00800001	0.0200002	0.00799985	14	13	35	49.26
613	gi|4503977	Homo sapiens	starch-binding domain-containing protein 1 [Homo sapiens]	25.87	2458	0.567506	-0.556	-0.172	-0.068	-0.4	15	13	30	48.88
614	gi|312836835	Homo sapiens	leukotriene-B(4) omega-hydroxylase 2 isoform b [Homo sapiens]	25.82	2902	0.183882	-0.548	-0.128	-0.18	-0.908	14	13	34	32.12
615	gi|21618331	Homo sapiens	carnitine O-acetyltransferase isoform 1 precursor [Homo sapiens]	25.82	1057	1.11392	-0.484	-0.036	-0.056	-0.06	16	13	33	23.8
616	gi|7305503	Homo sapiens	stomatin-like protein 2 [Homo sapiens]	25.74	281	1.67969	-0.152	0.0319999	0.0119999	0.204	13	12	24	62.08
617	gi|109452591	Homo sapiens	succinyl-CoA ligase [ADP/GDP-forming] subunit alpha, mitochondrial precursor [Homo sapiens]	25.73	2436	0.580208	-0.464	0.00799985	-0.028	-0.32	19	12	52	47.4
618	gi|20070197	Homo sapiens	dolichyl-diphosphooligosaccharide--protein glycosyltransferase 48 kDa subunit precursor [Homo sapiens]	25.69	967	1.15039	-0.368	0.0559999	-0.056	-0.00399999	15	13	51	44.52
619	gi|110611233	Homo sapiens	collagen alpha-1(XVIII) chain isoform 2 precursor [Homo sapiens]	25.64	732	1.26305	0.136	0.172	0.0999998	0.208	13	12	32	20.58
620	gi|392513721	Homo sapiens	cytochrome P450 2D6 isoform 1 [Homo sapiens]	25.62	2818	0.27699	-0.816	-0.088	-0.04	-0.7	17	13	40	45.07
621	gi|16262452	Homo sapiens	cingulin [Homo sapiens]	25.5	1395	1.00561	-0.532	-0.256	-0.032	-0.156	12	12	17	14.46
622	gi|5453559	Homo sapiens	ATP synthase subunit d, mitochondrial isoform a [Homo sapiens]	25.49	2665	0.408557	-0.464	-0.028	-0.00399999	-0.476	19	12	63	73.29
623	gi|5031601	Homo sapiens	actin-related protein 2/3 complex subunit 1B [Homo sapiens]	25.4	2246	0.701307	0.528	0.0679999	-0.024	0.0559999	14	13	19	48.66
624	gi|4501883	Homo sapiens	actin, aortic smooth muscle [Homo sapiens]	25.37	2545	0.507613	0.74	0.324	0.296	0.128	75	12	344	84.35
625	gi|149999606	Homo sapiens	mannosyl-oligosaccharide glucosidase isoform 1 [Homo sapiens]	25.31	2123	0.751946	-0.192	0.0159998	0	-0.16	16	13	29	27.96
626	gi|157168362	Homo sapiens	purine nucleoside phosphorylase [Homo sapiens]	25.31	2844	0.25184	-0.312	-0.232	-0.088	-0.74	12	12	29	64.01
627	gi|45545437	Homo sapiens	citrate lyase subunit beta-like protein, mitochondrial precursor [Homo sapiens]	25.29	2437	0.579209	-0.844	-0.06	-0.012	-0.364	15	13	37	58.24
628	gi|167736378	Homo sapiens	putative L-aspartate dehydrogenase isoform 1 [Homo sapiens]	25.27	2775	0.317536	-0.576	-0.12	-0.092	-0.648	15	13	37	55.12
629	gi|190358517	Homo sapiens	ras-related protein Rab-11B [Homo sapiens]	25.24	623	1.33001	0.144	0.0200002	-0.148	0.14	14	13	43	59.17
630	gi|14110414	Homo sapiens	heterogeneous nuclear ribonucleoprotein D0 isoform c [Homo sapiens]	25.21	105	2.21874	-0.012	-0.176	-0.00399999	0.304	12	12	39	36.6
631	gi|62420875	Homo sapiens	integrin-linked protein kinase [Homo sapiens]	25.15	2769	0.321723	0.38	0.288	0.192	-0.256	16	13	28	31.64
632	gi|148352329	Homo sapiens	septin-7 isoform 2 [Homo sapiens]	25.1	2464	0.564548	0.376	0.0799998	-0.024	-0.108	14	12	27	33.94
633	gi|5803013	Homo sapiens	endoplasmic reticulum resident protein 29 isoform 1 precursor [Homo sapiens]	25.1	2080	0.77011	-0.428	-0.044	-0.084	-0.224	19	12	58	59
634	gi|4505651	Homo sapiens	ethanolamine-phosphate cytidylyltransferase isoform 2 [Homo sapiens]	25.09	2164	0.7355	-0.556	-0.252	-0.064	-0.304	14	13	29	35.73
635	gi|311771764	Homo sapiens	APOBEC1 complementation factor isoform 1 [Homo sapiens]	25.05	1044	1.11808	-0.564	-0.1	0.0440001	-0.052	13	12	30	27.47
636	gi|4504445	Homo sapiens	heterogeneous nuclear ribonucleoprotein A1 isoform a [Homo sapiens]	24.96	27	3.11771	0.288	0.108	0.0879999	0.628	20	12	72	57.19
637	gi|46409324	Homo sapiens	SPRY domain-containing protein 4 [Homo sapiens]	24.92	2628	0.432383	-0.368	-0.02	-0.116	-0.468	13	12	33	67.15
638	gi|42734430	Homo sapiens	polymerase I and transcript release factor [Homo sapiens]	24.88	2772	0.31989	0.46	0.204	0.00799985	-0.284	15	11	33	27.69
639	gi|11321640	Homo sapiens	beta-1-syntrophin [Homo sapiens]	24.83	688	1.29089	-0.408	-0.016	0.0919999	0.0639999	12	12	25	34.2
640	gi|4504523	Homo sapiens	10 kDa heat shock protein, mitochondrial [Homo sapiens]	24.78	39	2.9047	-1.444	0.176	0.0360002	0.42	16	12	112	82.35
641	gi|386781571	Homo sapiens	radixin isoform 1 [Homo sapiens]	24.76	1847	0.863476	-0.224	-0.096	0.152	-0.084	14	12	26	37.75
642	gi|156416028	Homo sapiens	aspartyl aminopeptidase [Homo sapiens]	24.74	2419	0.590244	-0.496	-0.372	-0.092	-0.424	11	11	22	40.41
643	gi|32189392	Homo sapiens	peroxiredoxin-2 isoform a [Homo sapiens]	24.65	1567	0.960153	-0.496	-0.204	0.00799985	-0.148	20	12	87	86.36
644	gi|4557032	Homo sapiens	L-lactate dehydrogenase B chain [Homo sapiens]	24.57	2163	0.737065	0.436	0.0999998	-0.192	0.0159998	13	11	37	56.29
645	gi|4506741	Homo sapiens	40S ribosomal protein S7 [Homo sapiens]	24.54	221	1.81293	-0.196	0.232	0.0879999	0.316	15	12	29	62.89
646	gi|4504425	Homo sapiens	high mobility group protein B1 [Homo sapiens]	24.48	840	1.20726	0.0919999	-0.092	-0.1	0.0639999	16	13	36	42.33
647	gi|166706903	Homo sapiens	interferon-induced guanylate-binding protein 1 [Homo sapiens]	24.46	467	1.45451	0.172	0.108	0.108	0.264	13	12	32	28.21
648	gi|332078466	Homo sapiens	NSFL1 cofactor p47 isoform d [Homo sapiens]	24.46	382	1.53995	-0.028	-0.048	-0.052	0.156	13	12	31	61.29
649	gi|4758786	Homo sapiens	NADH dehydrogenase [ubiquinone] iron-sulfur protein 2, mitochondrial isoform 1 precursor [Homo sapiens]	24.44	1936	0.836346	-0.108	0.076	-0.14	-0.112	15	12	24	34.99
650	gi|166795301	Homo sapiens	prenylcysteine oxidase 1 precursor [Homo sapiens]	24.39	2976	0.0933141	-0.044	-0.08	-0.016	-1.064	13	12	21	36.04
651	gi|20270371	Homo sapiens	carboxymethylenebutenolidase homolog [Homo sapiens]	24.39	2914	0.165709	-0.992	-0.304	0	-0.968	14	11	41	50.61
652	gi|9506741	Homo sapiens	glycine N-methyltransferase [Homo sapiens]	24.23	2952	0.125516	-1.26	-0.304	-0.304	-1.192	16	12	45	53.9
653	gi|5031765	Homo sapiens	corticosteroid 11-beta-dehydrogenase isozyme 1 [Homo sapiens]	24.2	2895	0.195432	-0.756	-0.064	-0.076	-0.852	14	12	41	37.67
654	gi|260656005	Homo sapiens	NADH dehydrogenase [ubiquinone] flavoprotein 1, mitochondrial isoform 2 precursor [Homo sapiens]	24.19	2352	0.631952	-0.128	-0.012	0.0399999	-0.22	12	12	33	45.49
655	gi|300192933	Homo sapiens	AFG3-like protein 2 [Homo sapiens]	24.08	2317	0.650909	-0.236	0.136	0.0159998	-0.188	14	12	23	21.33
656	gi|5174695	Homo sapiens	3-oxo-5-beta-steroid 4-dehydrogenase isoform 1 [Homo sapiens]	24.06	2957	0.120824	-0.92	-0.216	0.0319999	-1.072	16	11	33	52.76
657	gi|156151420	Homo sapiens	putative hexokinase HKDC1 [Homo sapiens]	24.05	975	1.14574	0.388	0.384	0.0159998	0.296	12	12	20	18.43
658	gi|54112117	Homo sapiens	splicing factor 3B subunit 1 isoform 1 [Homo sapiens]	24.05	808	1.2223	-0.084	0.0240002	-0.024	0.0679999	12	12	14	17.48
659	gi|11056044	Homo sapiens	inorganic pyrophosphatase [Homo sapiens]	24.04	162	1.99029	0.296	0.312	0.16	0.508	15	12	31	66.09
660	gi|93141020	Homo sapiens	core histone macro-H2A.1 isoform 2 [Homo sapiens]	23.96	824	1.21328	0.544	0.112	0.152	0.34	12	11	36	50.4
661	gi|94818891	Homo sapiens	endoplasmic reticulum aminopeptidase 1 isoform b precursor [Homo sapiens]	23.93	2759	0.32841	0.0879999	0.0600002	-0.032	-0.452	13	12	19	19.23
662	gi|300388183	Homo sapiens	26S proteasome non-ATPase regulatory subunit 1 isoform 2 [Homo sapiens]	23.9	1165	1.07807	0.0200002	-0.028	-0.012	0.028	13	11	16	21.15
663	gi|29789006	Homo sapiens	fermitin family homolog 2 isoform 1 [Homo sapiens]	23.84	2846	0.250136	-0.024	-0.072	-0.172	-0.664	14	12	22	26.03
664	gi|5453629	Homo sapiens	dynactin subunit 2 isoform 1 [Homo sapiens]	23.82	1790	0.886132	0.236	0.172	0.184	0.104	12	11	22	40.64
665	gi|7661920	Homo sapiens	eukaryotic initiation factor 4A-III [Homo sapiens]	23.81	396	1.52821	0.256	0.0479999	-0.052	0.264	11	11	19	38.44
666	gi|62198235	Homo sapiens	drebrin-like protein isoform b [Homo sapiens]	23.8	1082	1.1039	0.164	0.0679999	-0.092	0.0879999	15	12	26	39.3
667	gi|53692189	Homo sapiens	adipocyte enhancer-binding protein 1 precursor [Homo sapiens]	23.8	1666	0.925641	0.276	-0.00800001	-0.212	0.0159998	15	12	32	14.68
668	gi|4506597	Homo sapiens	60S ribosomal protein L12 [Homo sapiens]	23.71	485	1.43909	-0.328	-0.044	-0.028	0.076	15	12	51	67.27
669	gi|21389315	Homo sapiens	tricarboxylate transport protein, mitochondrial isoform a precursor [Homo sapiens]	23.7	1663	0.926834	-0.8	-0.148	-0.212	-0.24	13	12	30	41.48
670	gi|11545918	Homo sapiens	tubulointerstitial nephritis antigen-like isoform 1 precursor [Homo sapiens]	23.7	2995	0.0681898	0.816	0.492	0.384	-0.652	17	12	30	29.12
671	gi|5032179	Homo sapiens	transcription intermediary factor 1-beta [Homo sapiens]	23.69	348	1.59049	-0.156	-0.044	0	0.156	12	11	26	22.04
672	gi|4758516	Homo sapiens	hepatoma-derived growth factor isoform a [Homo sapiens]	23.66	91	2.28277	-0.232	-0.228	-0.076	0.236	14	12	33	45.83
673	gi|115387094	Homo sapiens	succinate dehydrogenase [ubiquinone] iron-sulfur subunit, mitochondrial precursor [Homo sapiens]	23.65	2668	0.407102	-0.444	0.0200002	0	-0.46	16	12	47	45
674	gi|4506743	Homo sapiens	40S ribosomal protein S8 [Homo sapiens]	23.6	2616	0.440701	0.00799985	-0.028	0.0479999	-0.348	16	12	45	50
675	gi|41349456	Homo sapiens	prolyl endopeptidase [Homo sapiens]	23.52	1749	0.901258	-0.028	-0.00800001	-0.024	-0.06	11	11	18	24.65
676	gi|47933379	Homo sapiens	alpha-soluble NSF attachment protein [Homo sapiens]	23.51	1875	0.856903	0.0559999	0.028	-0.084	-0.064	14	12	28	45.42
677	gi|4809279	Homo sapiens	annexin A7 isoform 2 [Homo sapiens]	23.46	1653	0.931601	-0.088	0.164	-0.064	-0.016	13	12	27	26.84
678	gi|4502203	Homo sapiens	ADP-ribosylation factor 3 [Homo sapiens]	23.45	622	1.33065	0.028	0	-0.144	0.0999998	20	12	57	62.98
679	gi|31542713	Homo sapiens	MOSC domain-containing protein 2, mitochondrial precursor [Homo sapiens]	23.43	2523	0.522906	-1.312	-0.088	-0.104	-0.46	12	10	29	46.87
680	gi|42544222	Homo sapiens	protein NDRG2 isoform a [Homo sapiens]	23.42	2833	0.2639	-0.488	-0.036	0.0999998	-0.636	14	12	27	60.38
681	gi|67189747	Homo sapiens	60S ribosomal protein L6 [Homo sapiens]	23.4	2608	0.457317	0.0119999	0.14	0.0240002	-0.292	11	11	33	41.67
682	gi|12056473	Homo sapiens	sialic acid synthase [Homo sapiens]	23.4	482	1.43981	-0.072	-0.14	-0.00399999	0.108	17	11	33	40.67
683	gi|32483357	Homo sapiens	dehydrogenase/reductase SDR family member 4 [Homo sapiens]	23.38	2589	0.477938	-0.524	-0.048	0.0319999	-0.408	14	12	31	51.08
684	gi|157389005	Homo sapiens	calpain-2 catalytic subunit isoform 1 [Homo sapiens]	23.38	2047	0.785793	0.472	0.208	0.216	0.152	12	11	17	24.57
685	gi|4506679	Homo sapiens	40S ribosomal protein S10 [Homo sapiens]	23.35	761	1.24744	0.0399999	0	-0.1	0.0840001	14	12	42	59.39
686	gi|38505218	Homo sapiens	acyl-CoA dehydrogenase family member 11 [Homo sapiens]	23.34	2707	0.38873	-0.704	0.0200002	-0.036	-0.512	11	11	23	19.1
687	gi|5901912	Homo sapiens	calmodulin [Homo sapiens]	23.31	2423	0.588403	-0.068	-0.2	-0.132	-0.324	26	11	141	99.33
688	gi|374092020	Homo sapiens	PDZ and LIM domain protein 5 isoform a [Homo sapiens]	23.29	2677	0.400775	0.0679999	0.0479999	-0.00399999	-0.368	14	12	28	30.37
689	gi|119943098	Homo sapiens	dihydropyrimidine dehydrogenase [NADP(+)] isoform 1 [Homo sapiens]	23.25	2237	0.703111	-0.564	-0.356	-0.076	-0.348	12	12	15	19.12
690	gi|34147513	Homo sapiens	ras-related protein Rab-7a [Homo sapiens]	23.24	1740	0.902446	0.16	0.028	-0.076	-0.00800001	17	10	52	63.29
691	gi|116517299	Homo sapiens	UDP-glucuronosyltransferase 2B15 precursor [Homo sapiens]	23.21	2752	0.339159	-0.976	-0.104	-0.092	-0.64	13	12	35	31.89
692	gi|156231349	Homo sapiens	fumarylacetoacetate hydrolase domain-containing protein 2A [Homo sapiens]	23.21	2899	0.189375	-0.664	-0.152	-0.064	-0.88	12	11	43	61.78
693	gi|134142062	Homo sapiens	acetyl-CoA carboxylase 2 precursor [Homo sapiens]	23.2	2512	0.533067	-0.184	-0.128	0.0999998	-0.312	14	12	19	7.201
694	gi|8922498	Homo sapiens	pyridoxine-5'-phosphate oxidase [Homo sapiens]	23.14	2544	0.507619	-0.312	-0.048	0.0240002	-0.36	14	12	32	47.89
695	gi|291084742	Homo sapiens	pyruvate dehydrogenase E1 component subunit alpha, somatic form, mitochondrial isoform 2 precursor [Homo sapiens]	23.14	495	1.43257	0.184	0.216	0.0959998	0.288	12	11	33	32.94
696	gi|5031815	Homo sapiens	lysine--tRNA ligase isoform 2 [Homo sapiens]	23.05	1446	0.994714	-0.044	-0.032	-0.028	-0.028	13	12	29	24.62
697	gi|296317337	Homo sapiens	voltage-dependent anion-selective channel protein 2 isoform 1 [Homo sapiens]	22.98	1157	1.08065	0	0.176	-0.148	0.0559999	15	12	47	57.61
698	gi|118601081	Homo sapiens	heterogeneous nuclear ribonucleoprotein U-like protein 2 [Homo sapiens]	22.91	338	1.60247	0.324	0.104	0.16	0.368	12	11	19	20.35
699	gi|21071030	Homo sapiens	alpha-1B-glycoprotein precursor [Homo sapiens]	22.89	776	1.2401	-0.592	-0.1	-0.024	-0.032	12	11	25	32.32
700	gi|74099704	Homo sapiens	sulfite oxidase, mitochondrial [Homo sapiens]	22.87	2560	0.498885	-0.748	-0.172	0.0360002	-0.436	11	10	18	32.11
701	gi|4506695	Homo sapiens	40S ribosomal protein S19 [Homo sapiens]	22.86	213	1.8445	-0.164	0.00400006	-0.028	0.224	14	11	47	62.76
702	gi|295842578	Homo sapiens	interferon-induced GTP-binding protein Mx1 [Homo sapiens]	22.83	331	1.61054	-0.136	0.216	0.104	0.272	11	11	21	25.83
703	gi|4502171	Homo sapiens	adenine phosphoribosyltransferase isoform a [Homo sapiens]	22.82	2290	0.673054	-0.364	-0.072	0.0919999	-0.228	12	11	46	73.89
704	gi|4506691	Homo sapiens	40S ribosomal protein S16 [Homo sapiens]	22.7	443	1.47809	-0.104	0.108	0.0720001	0.196	14	11	38	67.12
705	gi|189181666	Homo sapiens	beta-hexosaminidase subunit alpha preproprotein [Homo sapiens]	22.7	2332	0.643766	0.484	-0.108	-0.104	-0.044	12	11	23	24.76
706	gi|4506671	Homo sapiens	60S acidic ribosomal protein P2 [Homo sapiens]	22.7	357	1.57979	-0.184	0.0799998	-0.06	0.168	20	11	68	77.39
707	gi|73623030	Homo sapiens	carnitine O-palmitoyltransferase 1, liver isoform isoform 1 [Homo sapiens]	22.68	1464	0.988773	0.156	0.376	-0.056	0.148	12	11	18	21.6
708	gi|42794779	Homo sapiens	unconventional myosin-XVIIIa isoform b [Homo sapiens]	22.64	880	1.18847	0.076	0.176	-0.02	0.14	10	10	17	10.59
709	gi|4505145	Homo sapiens	NAD-dependent malic enzyme, mitochondrial isoform 1 precursor [Homo sapiens]	22.6	589	1.34675	0.72	0.42	0.28	0.56	11	11	18	27.91
710	gi|186972143	Homo sapiens	tripeptidyl-peptidase 2 [Homo sapiens]	22.57	2542	0.508297	-0.508	-0.088	-0.036	-0.412	10	10	15	16.33
711	gi|94538322	Homo sapiens	hydroxyacylglutathione hydrolase, mitochondrial isoform 1 precursor [Homo sapiens]	22.41	2737	0.361379	-0.924	-0.188	-0.04	-0.616	13	11	50	48.05
712	gi|91208426	Homo sapiens	pre-mRNA-processing-splicing factor 8 [Homo sapiens]	22.4	1507	0.975976	-0.156	-0.14	-0.064	-0.096	11	11	17	8.908
713	gi|47458820	Homo sapiens	signal transducer and activator of transcription 3 isoform 3 [Homo sapiens]	22.36	1130	1.08817	-0.012	0	-0.04	0.0240002	12	11	16	18.28
714	gi|47132583	Homo sapiens	cAMP-dependent protein kinase type I-alpha regulatory subunit [Homo sapiens]	22.34	566	1.363	-0.076	-0.112	-0.00800001	0.0879999	11	10	21	44.62
715	gi|22538467	Homo sapiens	proteasome subunit beta type-4 [Homo sapiens]	22.29	1958	0.829366	-0.084	-0.072	-0.036	-0.128	15	11	33	56.44
716	gi|223890243	Homo sapiens	60S ribosomal protein L10 isoform a [Homo sapiens]	22.29	262	1.70683	-0.092	0.124	0.0200002	0.252	16	10	39	46.26
717	gi|68509926	Homo sapiens	putative pre-mRNA-splicing factor ATP-dependent RNA helicase DHX15 [Homo sapiens]	22.14	791	1.23069	0.148	-0.012	0.028	0.136	11	11	21	19.37
718	gi|4506605	Homo sapiens	60S ribosomal protein L23 [Homo sapiens]	22.14	391	1.53177	0.0319999	0.296	0.22	0.34	15	11	36	57.86
719	gi|4557403	Homo sapiens	mitochondrial carnitine/acylcarnitine carrier protein [Homo sapiens]	22.12	2481	0.555506	-0.532	-0.144	-0.068	-0.4	14	12	31	43.52
720	gi|119372286	Homo sapiens	glycogen [starch] synthase, liver [Homo sapiens]	22.09	2934	0.149974	-0.812	-0.22	-0.156	-1.036	10	10	21	24.18
721	gi|114155142	Homo sapiens	nucleoprotein TPR [Homo sapiens]	22.08	210	1.85296	0.288	0.0559999	0.112	0.396	12	11	19	6.39
722	gi|4503211	Homo sapiens	sterol 26-hydroxylase, mitochondrial precursor [Homo sapiens]	22.06	1715	0.910031	-0.164	0.0479999	-0.00399999	-0.064	11	10	23	34.46
723	gi|19743808	Homo sapiens	17-beta-hydroxysteroid dehydrogenase type 6 [Homo sapiens]	22.02	2825	0.270618	-0.948	-0.088	-0.052	-0.72	13	11	30	55.21
724	gi|5031699	Homo sapiens	flotillin-1 [Homo sapiens]	22.02	1155	1.08135	0.12	0.22	-0.116	0.108	12	11	21	34.19
725	gi|23110942	Homo sapiens	proteasome subunit alpha type-5 isoform 1 [Homo sapiens]	21.97	1242	1.05081	-0.22	-0.052	0.0959998	-0.00800001	14	11	62	61.41
726	gi|63252913	Homo sapiens	macrophage-capping protein isoform 1 [Homo sapiens]	21.94	365	1.56725	1.08	0.5	0.168	0.84	15	10	35	39.66
727	gi|4506685	Homo sapiens	40S ribosomal protein S13 [Homo sapiens]	21.92	554	1.37274	-0.088	0.108	0.076	0.168	11	10	35	42.38
728	gi|22035672	Homo sapiens	thioredoxin reductase 2, mitochondrial precursor [Homo sapiens]	21.9	1253	1.04834	-0.432	-0.136	-0.072	-0.112	13	11	29	40.27
729	gi|4506663	Homo sapiens	60S ribosomal protein L8 [Homo sapiens]	21.88	1930	0.838853	-0.136	0.124	0.0959998	-0.044	12	10	21	45.91
730	gi|7657347	Homo sapiens	mitochondrial carrier homolog 2 [Homo sapiens]	21.81	1151	1.08198	-0.304	0.028	0	-0.016	15	11	45	48.18
731	gi|11056036	Homo sapiens	tubulin--tyrosine ligase-like protein 12 [Homo sapiens]	21.78	2339	0.638076	-0.024	-0.16	-0.06	-0.252	11	10	14	30.59
732	gi|297632348	Homo sapiens	nitrilase homolog 1 isoform 3 [Homo sapiens]	21.76	2171	0.73349	-0.488	-0.232	-0.072	-0.296	14	11	28	42.31
733	gi|209862901	Homo sapiens	dehydrogenase/reductase SDR family member 1 [Homo sapiens]	21.74	2851	0.243304	-0.9	-0.288	-0.072	-0.82	13	11	23	38.66
734	gi|213511508	Homo sapiens	B-cell receptor-associated protein 31 isoform a [Homo sapiens]	21.73	474	1.44703	0.176	0.112	-0.124	0.216	13	10	42	32.91
735	gi|20357552	Homo sapiens	src substrate cortactin isoform a [Homo sapiens]	21.72	1197	1.06591	0.124	-0.08	-0.204	0.00400006	9	9	17	20
736	gi|29788996	Homo sapiens	serum paraoxonase/lactonase 3 [Homo sapiens]	21.68	2815	0.278942	-0.744	-0.152	-0.14	-0.74	14	11	46	41.24
737	gi|65787364	Homo sapiens	coronin-1B [Homo sapiens]	21.66	1683	0.919638	0.196	0.0399999	0.0919999	0.0520002	11	10	21	33.33
738	gi|164663805	Homo sapiens	methyltransferase-like protein 7B precursor [Homo sapiens]	21.65	2503	0.538627	-0.28	0.132	-0.024	-0.288	12	10	25	57.38
739	gi|4759140	Homo sapiens	Na(+)/H(+) exchange regulatory cofactor NHE-RF1 [Homo sapiens]	21.64	297	1.6479	0.168	0.152	0.152	0.34	11	10	28	34.92
740	gi|4502491	Homo sapiens	complement component 1 Q subcomponent-binding protein, mitochondrial precursor [Homo sapiens]	21.6	1486	0.982678	-0.252	0.0119999	0.0240002	-0.048	13	10	33	46.81
741	gi|296531406	Homo sapiens	ES1 protein homolog, mitochondrial isoform Ia precursor [Homo sapiens]	21.57	2854	0.240431	-0.764	0.0240002	-0.04	-0.724	15	11	46	50
742	gi|4557625	Homo sapiens	glutamate--cysteine ligase catalytic subunit isoform a [Homo sapiens]	21.56	2553	0.504653	-0.388	-0.228	-0.044	-0.436	14	11	24	25.12
743	gi|29826335	Homo sapiens	eukaryotic translation initiation factor 2 subunit 2 [Homo sapiens]	21.56	287	1.66774	0.0879999	0.0720001	-0.096	0.244	11	11	19	35.44
744	gi|28872725	Homo sapiens	26S proteasome non-ATPase regulatory subunit 11 [Homo sapiens]	21.52	630	1.32665	-0.144	-0.104	-0.08	0.0440001	13	10	26	31.28
745	gi|215490011	Homo sapiens	aminoacyl tRNA synthase complex-interacting multifunctional protein 1 isoform b precursor [Homo sapiens]	21.48	545	1.38098	-0.112	0.12	0.176	0.2	11	11	24	47.32
746	gi|94538362	Homo sapiens	flotillin-2 [Homo sapiens]	21.45	1481	0.983412	0.34	0.28	-0.048	0.168	12	11	20	28.97
747	gi|153266841	Homo sapiens	beta-2-glycoprotein 1 precursor [Homo sapiens]	21.44	47	2.73015	-0.376	-0.144	0.0399999	0.344	13	11	38	43.48
748	gi|5729991	Homo sapiens	26S protease regulatory subunit 6B isoform 1 [Homo sapiens]	21.41	569	1.36137	0.168	0.192	0.196	0.28	12	11	30	42.11
749	gi|4503729	Homo sapiens	peptidyl-prolyl cis-trans isomerase FKBP4 [Homo sapiens]	21.41	64	2.54217	-0.048	-0.112	0.0159998	0.372	12	10	24	33.33
750	gi|7661678	Homo sapiens	ras-related protein Rap-1b isoform 1 precursor [Homo sapiens]	21.4	1596	0.948955	0.104	0.0360002	0.0240002	0.0200002	18	10	43	79.35
751	gi|13489087	Homo sapiens	leukocyte elastase inhibitor [Homo sapiens]	21.4	1856	0.860881	0.264	0.0840001	0.0919999	0.0559999	12	11	17	43.01
752	gi|5031777	Homo sapiens	isocitrate dehydrogenase [NAD] subunit alpha, mitochondrial precursor [Homo sapiens]	21.4	269	1.69983	-0.028	0.0720001	-0.124	0.216	11	10	17	42.62
753	gi|4885413	Homo sapiens	histidine triad nucleotide-binding protein 1 [Homo sapiens]	21.39	296	1.65018	-0.636	-0.052	0.0440001	0.124	15	11	50	84.13
754	gi|5031599	Homo sapiens	actin-related protein 2/3 complex subunit 2 [Homo sapiens]	21.38	2837	0.259802	0.588	0.208	0.0639999	-0.304	14	10	27	41.67
755	gi|116256489	Homo sapiens	septin-9 isoform c [Homo sapiens]	21.35	361	1.57722	0.212	0.0159998	-0.00399999	0.264	10	10	19	26.76
756	gi|323668300	Homo sapiens	selenocysteine lyase [Homo sapiens]	21.35	2764	0.324632	-0.632	-0.132	-0.14	-0.66	14	11	21	39.29
757	gi|217272894	Homo sapiens	116 kDa U5 small nuclear ribonucleoprotein component isoform b [Homo sapiens]	21.34	775	1.24042	-0.128	-0.12	-0.16	-0.00399999	11	11	15	21.02
758	gi|4826760	Homo sapiens	heterogeneous nuclear ribonucleoprotein F [Homo sapiens]	21.33	773	1.24086	0.0240002	0.116	0.0679999	0.148	14	10	39	54.7
759	gi|358030308	Homo sapiens	band 4.1-like protein 2 isoform d [Homo sapiens]	21.3	2229	0.705604	0.0600002	-0.02	-0.068	-0.156	12	11	16	18.47
760	gi|56790945	Homo sapiens	serine/threonine-protein phosphatase PP1-alpha catalytic subunit isoform 3 [Homo sapiens]	21.26	969	1.14985	0.0919999	0.0240002	0.0520002	0.104	14	10	26	46.63
761	gi|167614504	Homo sapiens	laminin subunit beta-1 precursor [Homo sapiens]	21.24	556	1.37194	0.288	-0.08	-0.284	0.168	11	10	16	9.91
762	gi|55770888	Homo sapiens	early endosome antigen 1 [Homo sapiens]	21.22	1088	1.10087	0.0360002	0.00400006	0	0.0520002	9	9	12	13.11
763	gi|380837121	Homo sapiens	vesicle-trafficking protein SEC22b precursor [Homo sapiens]	21.19	952	1.15613	-0.096	-0.00800001	-0.076	0.0200002	13	10	27	51.16
764	gi|4758086	Homo sapiens	cysteine and glycine-rich protein 1 isoform 1 [Homo sapiens]	21.13	2874	0.21633	0.408	0.332	0.0999998	-0.424	14	11	34	67.36
765	gi|7661568	Homo sapiens	phosphoacetylglucosamine mutase isoform 2 [Homo sapiens]	21.1	438	1.48184	-0.084	-0.2	0.0679999	0.128	11	11	19	32.66
766	gi|38176300	Homo sapiens	nestin [Homo sapiens]	21.02	754	1.25122	0.46	0.384	0.00799985	0.36	11	11	15	10.92
767	gi|4557427	Homo sapiens	ectonucleoside triphosphate diphosphohydrolase 5 precursor [Homo sapiens]	20.99	1064	1.11225	-0.664	-0.024	0.0479999	-0.04	12	10	32	34.58
768	gi|21359867	Homo sapiens	cytochrome c1, heme protein, mitochondrial [Homo sapiens]	20.99	799	1.2275	-0.408	-0.028	-0.00399999	0.00799985	15	10	35	53.23
769	gi|20336761	Homo sapiens	heme-binding protein 1 [Homo sapiens]	20.93	2369	0.622023	-0.364	-0.08	0.00799985	-0.292	14	10	33	73.54
770	gi|34734066	Homo sapiens	fibulin-1 isoform D precursor [Homo sapiens]	20.9	1829	0.873547	0.184	-0.00399999	-0.208	-0.044	13	10	27	19.2
771	gi|4502251	Homo sapiens	asialoglycoprotein receptor 1 isoform a [Homo sapiens]	20.9	1448	0.993724	-0.524	-0.012	-0.02	-0.096	11	11	27	50.17
772	gi|5453549	Homo sapiens	peroxiredoxin-4 precursor [Homo sapiens]	20.88	2036	0.793237	-0.26	0.00799985	-0.1	-0.176	15	10	45	68.63
773	gi|144953895	Homo sapiens	nidogen-2 precursor [Homo sapiens]	20.84	2537	0.512347	0.356	-0.08	0.00400006	-0.184	10	9	13	14.25
774	gi|20270355	Homo sapiens	aldose 1-epimerase [Homo sapiens]	20.84	2201	0.719803	-0.396	-0.092	0.0319999	-0.228	11	10	41	46.2
775	gi|10835049	Homo sapiens	transforming protein RhoA precursor [Homo sapiens]	20.77	976	1.1446	0.0240002	-0.016	-0.02	0.0559999	13	9	42	67.88
776	gi|4503909	Homo sapiens	guanidinoacetate N-methyltransferase isoform a [Homo sapiens]	20.76	2762	0.326865	-0.556	-0.2	-0.036	-0.636	16	10	52	66.1
777	gi|57863271	Homo sapiens	uncharacterized protein KIAA0564 isoform a precursor [Homo sapiens]	20.75	2494	0.545628	-0.38	-0.084	-0.104	-0.384	10	10	14	9.659
778	gi|4504351	Homo sapiens	hemoglobin subunit delta [Homo sapiens]	20.71	2805	0.289126	-0.132	-0.368	0.148	-0.588	60	10	268	95.24
779	gi|189083844	Homo sapiens	dipeptidyl peptidase 1 isoform a preproprotein [Homo sapiens]	20.67	2767	0.323342	0.584	0.156	-0.00800001	-0.232	12	10	25	33.26
780	gi|4758648	Homo sapiens	kinesin-1 heavy chain [Homo sapiens]	20.65	1690	0.916812	0.116	-0.00800001	0.2	0.0479999	10	10	18	17.03
781	gi|24308207	Homo sapiens	leucine-rich repeat-containing protein 47 [Homo sapiens]	20.65	2101	0.760234	-0.204	-0.092	0.0440001	-0.172	10	10	19	23.16
782	gi|83367072	Homo sapiens	eukaryotic translation initiation factor 3 subunit B [Homo sapiens]	20.63	1420	1.00185	0.0360002	0.0240002	0.0159998	0.0200002	9	9	16	15.72
783	gi|4826643	Homo sapiens	annexin A3 [Homo sapiens]	20.51	2853	0.241803	0.888	0.244	-0.016	-0.16	12	10	31	49.23
784	gi|94721250	Homo sapiens	vesicle-associated membrane protein-associated protein A isoform 1 [Homo sapiens]	20.48	1409	1.00316	-0.02	0.14	-0.096	0.0159998	13	10	36	44.22
785	gi|116174780	Homo sapiens	protein transport protein Sec24A isoform 1 [Homo sapiens]	20.41	1219	1.05751	-0.124	-0.26	0.0479999	-0.044	12	10	14	12.63
786	gi|71773110	Homo sapiens	apolipoprotein A-IV precursor [Homo sapiens]	20.28	907	1.17333	0.0119999	-0.084	-0.036	0.0440001	9	9	17	30.81
787	gi|4501933	Homo sapiens	alcohol dehydrogenase 1C [Homo sapiens]	20.27	2933	0.150165	-1.056	-0.176	0.0360002	-0.972	22	10	107	81.87
788	gi|10835067	Homo sapiens	lupus La protein [Homo sapiens]	20.24	202	1.87246	0.168	0.116	0.24	0.412	10	9	22	30.15
789	gi|31543063	Homo sapiens	glycerate kinase isoform 1 [Homo sapiens]	20.22	2605	0.458578	-0.784	-0.228	-0.22	-0.568	14	10	25	36.9
790	gi|4757768	Homo sapiens	rho GDP-dissociation inhibitor 1 isoform a [Homo sapiens]	20.2	789	1.23301	0.336	0.0959998	0.00799985	0.224	15	9	42	63.73
791	gi|19913416	Homo sapiens	AP-2 complex subunit alpha-1 isoform 2 [Homo sapiens]	20.18	985	1.1417	0.172	0.108	0.128	0.164	12	10	22	23.66
792	gi|6996014	Homo sapiens	histidine--tRNA ligase, cytoplasmic isoform 1 [Homo sapiens]	20.14	2249	0.70068	0.24	0.144	-0.052	-0.056	9	9	15	25.54
793	gi|4507021	Homo sapiens	band 3 anion transport protein [Homo sapiens]	20.14	2531	0.516824	-0.036	-0.124	0.028	-0.316	12	10	22	18.77
794	gi|194248088	Homo sapiens	sulfatase-modifying factor 2 isoform b precursor [Homo sapiens]	20.14	591	1.34544	0.0639999	0.0999998	0	0.172	10	10	16	33.44
795	gi|4504007	Homo sapiens	glycerol kinase isoform b [Homo sapiens]	20.13	1518	0.971101	0.376	0.628	0.192	0.348	10	9	15	27.86
796	gi|16418349	Homo sapiens	cob(I)yrinic acid a,c-diamide adenosyltransferase, mitochondrial precursor [Homo sapiens]	20.11	1922	0.843212	-0.824	-0.012	0.108	-0.144	13	10	17	47.6
797	gi|295986608	Homo sapiens	immunoglobulin lambda-like polypeptide 5 isoform 1 [Homo sapiens]	20.07	2535	0.513891	0.432	0.496	0.188	0.0319999	21	9	84	46.26
798	gi|21536378	Homo sapiens	bile salt export pump [Homo sapiens]	20.06	2462	0.565654	-0.676	-0.04	0.0679999	-0.332	9	9	13	12.26
799	gi|89276751	Homo sapiens	collagen alpha-1(V) chain preproprotein [Homo sapiens]	20.02	2953	0.125112	0.788	0.212	-0.204	-0.532	13	10	35	10.39
800	gi|5453884	Homo sapiens	phytanoyl-CoA dioxygenase, peroxisomal isoform a precursor [Homo sapiens]	20.02	1227	1.05443	-0.644	-0.152	0.0559999	-0.092	10	10	18	39.64
801	gi|27734709	Homo sapiens	nodal modulator 2 isoform 2 precursor [Homo sapiens]	19.92	439	1.48114	-0.184	0.108	-0.048	0.152	11	10	17	13.58
802	gi|5031887	Homo sapiens	lipoma-preferred partner isoform a [Homo sapiens]	19.91	2642	0.423568	0.128	0.0840001	-0.016	-0.32	10	9	25	21.73
803	gi|18379349	Homo sapiens	synaptic vesicle membrane protein VAT-1 homolog [Homo sapiens]	19.9	1362	1.01408	0.388	0.112	-0.016	0.16	12	10	26	35.37
804	gi|55743122	Homo sapiens	retinol-binding protein 4 precursor [Homo sapiens]	19.88	1603	0.946078	-0.172	0.312	0.148	0.0840001	17	10	56	69.65
805	gi|283436222	Homo sapiens	ATPase family AAA domain-containing protein 3A isoform 2 [Homo sapiens]	19.87	2178	0.729904	-0.252	-0.092	-0.016	-0.216	10	8	18	22.01
806	gi|4758762	Homo sapiens	asparagine--tRNA ligase, cytoplasmic [Homo sapiens]	19.82	75	2.42291	0.412	0.472	0.292	0.712	10	10	21	20.99
807	gi|295849266	Homo sapiens	acyl-CoA-binding protein isoform 4 [Homo sapiens]	19.77	1660	0.92889	-1.156	-0.228	-0.088	-0.24	22	10	70	44.59
808	gi|20149498	Homo sapiens	ferritin light chain [Homo sapiens]	19.72	3017	0.0126478	0.58	-0.24	0.188	-1.66	27	10	122	61.71
809	gi|7661914	Homo sapiens	26S proteasome non-ATPase regulatory subunit 6 [Homo sapiens]	19.66	476	1.44694	0.028	0.0639999	-0.036	0.176	12	10	17	30.08
810	gi|4503015	Homo sapiens	copine-3 [Homo sapiens]	19.61	294	1.65554	-0.012	-0.068	-0.064	0.184	12	9	21	19.74
811	gi|14277700	Homo sapiens	40S ribosomal protein S12 [Homo sapiens]	19.61	311	1.63277	-0.22	0.0520002	0.0200002	0.188	14	10	70	77.27
812	gi|354721184	Homo sapiens	ras-related protein Rab-5C isoform b [Homo sapiens]	19.59	1808	0.879748	0.168	-0.02	-0.02	-0.016	15	10	41	48.59
813	gi|142976729	Homo sapiens	estradiol 17-beta-dehydrogenase 11 precursor [Homo sapiens]	19.58	2450	0.572116	-0.236	0.028	-0.336	-0.352	9	9	20	43.67
814	gi|29171702	Homo sapiens	inorganic pyrophosphatase 2, mitochondrial isoform 1 precursor [Homo sapiens]	19.56	935	1.16279	-0.308	0.112	0.0520002	0.0559999	11	9	23	48.5
815	gi|4503743	Homo sapiens	protein flightless-1 homolog isoform 1 [Homo sapiens]	19.55	1451	0.992945	-0.032	-0.072	-0.196	-0.072	9	9	13	11.66
816	gi|37537722	Homo sapiens	agmatinase, mitochondrial precursor [Homo sapiens]	19.54	2684	0.398004	-0.708	-0.104	0.0879999	-0.496	10	10	30	52.84
817	gi|4557831	Homo sapiens	pterin-4-alpha-carbinolamine dehydratase precursor [Homo sapiens]	19.54	2823	0.272775	-0.776	-0.292	-0.148	-0.788	16	10	46	93.27
818	gi|213417737	Homo sapiens	ethylmalonyl-CoA decarboxylase isoform 5 [Homo sapiens]	19.52	2650	0.419533	-0.336	-0.024	-0.032	-0.456	15	10	33	42.02
819	gi|10864043	Homo sapiens	probable proline dehydrogenase 2 [Homo sapiens]	19.48	2944	0.13861	-0.252	-0.08	-0.112	-0.96	9	9	11	28.36
820	gi|13654294	Homo sapiens	haloacid dehalogenase-like hydrolase domain-containing protein 3 [Homo sapiens]	19.48	2384	0.61381	-0.356	-0.112	-0.016	-0.312	10	10	22	61.75
821	gi|4885063	Homo sapiens	fructose-bisphosphate aldolase C [Homo sapiens]	19.41	803	1.22334	-1.36	-0.032	-0.02	-0.048	11	9	36	51.92
822	gi|4506181	Homo sapiens	proteasome subunit alpha type-2 [Homo sapiens]	19.39	811	1.22121	-0.128	0.0959998	0.148	0.128	11	9	34	73.5
823	gi|4505185	Homo sapiens	macrophage migration inhibitory factor [Homo sapiens]	19.37	874	1.19226	-0.368	0.0159998	-0.132	-0.02	22	9	75	86.96
824	gi|156523970	Homo sapiens	alpha-2-HS-glycoprotein preproprotein [Homo sapiens]	19.35	1169	1.07567	-0.224	-0.068	0.148	0.0159998	9	8	23	43.32
825	gi|5031755	Homo sapiens	heterogeneous nuclear ribonucleoprotein R isoform 2 [Homo sapiens]	19.25	182	1.92251	-0.088	-0.14	-0.104	0.204	8	8	13	38.55
826	gi|17402900	Homo sapiens	far upstream element-binding protein 1 [Homo sapiens]	19.25	301	1.64347	0.0999998	0.116	0.0639999	0.288	9	9	22	25.62
827	gi|15431288	Homo sapiens	60S ribosomal protein L10a [Homo sapiens]	19.25	285	1.67575	-0.076	0.12	0.0440001	0.252	10	10	35	44.7
828	gi|56676393	Homo sapiens	rho GDP-dissociation inhibitor 2 [Homo sapiens]	19.25	1150	1.08265	0.648	0.228	-0.024	0.34	11	10	33	63.68
829	gi|58530845	Homo sapiens	zyxin [Homo sapiens]	19.22	2406	0.601616	0.388	0.116	-0.08	-0.076	11	10	14	25.7
830	gi|4504811	Homo sapiens	junction plakoglobin [Homo sapiens]	19.21	903	1.17494	-0.52	-0.016	0.0319999	-0.00800001	10	9	20	28.32
831	gi|251831110	Homo sapiens	cytochrome c oxidase subunit II [Homo sapiens]	19.18	2821	0.274557	-0.304	-0.044	-0.088	-0.656	10	10	31	34.36
832	gi|5453722	Homo sapiens	acyl-protein thioesterase 1 [Homo sapiens]	19.17	332	1.6077	-0.28	-0.156	0.0240002	0.12	13	10	28	57.83
833	gi|4502503	Homo sapiens	C4b-binding protein alpha chain precursor [Homo sapiens]	19.14	17	3.37625	-0.236	-0.128	-0.028	0.44	11	10	22	19.26
834	gi|4885371	Homo sapiens	histone H1.0 [Homo sapiens]	19.13	2850	0.243893	-0.316	-0.156	-0.192	-0.764	11	9	29	37.63
835	gi|68299767	Homo sapiens	arylacetamide deacetylase [Homo sapiens]	19.11	2565	0.493427	-0.508	-0.088	-0.02	-0.42	13	10	29	35.59
836	gi|4504893	Homo sapiens	kininogen-1 isoform 2 precursor [Homo sapiens]	19.07	736	1.26097	-0.68	-0.368	0.108	-0.036	10	9	21	20.37
837	gi|221316588	Homo sapiens	valacyclovir hydrolase precursor [Homo sapiens]	19.02	1418	1.00206	-1.024	-0.212	-0.032	-0.18	11	9	22	53.61
838	gi|83376130	Homo sapiens	elongation factor 1-beta [Homo sapiens]	18.95	41	2.89287	0.0479999	0.236	0	0.544	12	9	31	53.33
839	gi|21361497	Homo sapiens	acyl-CoA dehydrogenase family member 9, mitochondrial [Homo sapiens]	18.89	2110	0.757925	-0.044	0.104	-0.044	-0.112	9	9	14	19.97
840	gi|66933016	Homo sapiens	inosine-5'-monophosphate dehydrogenase 2 [Homo sapiens]	18.89	1029	1.12349	-0.036	-0.312	-0.108	-0.048	9	9	14	34.44
841	gi|4502119	Homo sapiens	membrane primary amine oxidase [Homo sapiens]	18.86	2925	0.156266	-0.04	-0.18	-0.096	-0.88	10	9	23	17.82
842	gi|10190704	Homo sapiens	peroxisomal 2,4-dienoyl-CoA reductase [Homo sapiens]	18.85	1046	1.11735	-0.256	0.0840001	-0.024	0.0159998	11	10	25	40.41
843	gi|4826952	Homo sapiens	26S proteasome non-ATPase regulatory subunit 5 [Homo sapiens]	18.84	2376	0.619525	-0.264	-0.324	-0.24	-0.396	10	9	14	22.62
844	gi|5031987	Homo sapiens	peptidyl-prolyl cis-trans isomerase F, mitochondrial precursor [Homo sapiens]	18.81	2326	0.646195	-0.524	-0.26	0.108	-0.296	12	9	31	57
845	gi|5902122	Homo sapiens	spectrin beta chain, brain 2 [Homo sapiens]	18.8	2649	0.419612	-0.44	-0.084	0.0119999	-0.472	9	9	10	9.958
846	gi|78000183	Homo sapiens	60S ribosomal protein L14 [Homo sapiens]	18.8	2958	0.116553	-0.076	0.108	-0.032	-0.928	11	10	23	40.47
847	gi|4557353	Homo sapiens	2-oxoisovalerate dehydrogenase subunit beta, mitochondrial precursor [Homo sapiens]	18.79	2547	0.507336	-1.004	-0.052	-0.084	-0.448	10	9	19	34.18
848	gi|73760405	Homo sapiens	thymopoietin isoform beta [Homo sapiens]	18.79	137	2.08153	0.116	-0.068	-0.172	0.3	12	9	21	31.72
849	gi|4506773	Homo sapiens	protein S100-A9 [Homo sapiens]	18.78	2911	0.177839	0.0639999	-0.496	-0.52	-0.908	15	8	39	92.98
850	gi|133922590	Homo sapiens	hydroxyacid-oxoacid transhydrogenase, mitochondrial [Homo sapiens]	18.77	2824	0.272758	-0.512	-0.176	-0.1	-0.724	10	10	17	35.12
851	gi|4557469	Homo sapiens	AP-2 complex subunit beta isoform b [Homo sapiens]	18.75	2073	0.773451	-0.22	-0.06	-0.04	-0.184	10	9	14	27.32
852	gi|4504503	Homo sapiens	estradiol 17-beta-dehydrogenase 2 [Homo sapiens]	18.75	2663	0.40881	-0.172	0.124	-0.188	-0.428	12	10	23	35.14
853	gi|4502067	Homo sapiens	protein AMBP preproprotein [Homo sapiens]	18.73	216	1.83193	-0.088	-0.164	-0.048	0.192	11	9	29	30.68
854	gi|4506195	Homo sapiens	proteasome subunit beta type-2 isoform 1 [Homo sapiens]	18.7	2222	0.710752	-0.156	0.0600002	0.0200002	-0.16	12	9	18	70.15
855	gi|4506183	Homo sapiens	proteasome subunit alpha type-3 isoform 1 [Homo sapiens]	18.68	1422	1.00116	-0.16	-0.024	-0.248	-0.096	10	9	26	41.96
856	gi|25777612	Homo sapiens	26S proteasome non-ATPase regulatory subunit 3 [Homo sapiens]	18.67	1159	1.07968	-0.012	-0.06	-0.048	0.00400006	9	9	13	26.03
857	gi|9845511	Homo sapiens	ras-related C3 botulinum toxin substrate 1 isoform Rac1 [Homo sapiens]	18.65	511	1.41755	0.156	0.184	0.136	0.276	10	10	26	46.35
858	gi|8922712	Homo sapiens	septin-11 [Homo sapiens]	18.63	1858	0.860778	0.38	-0.192	-0.16	0.00799985	9	9	16	27.27
859	gi|21624607	Homo sapiens	coactosin-like protein [Homo sapiens]	18.63	2114	0.75551	0.736	0.216	0.108	0.248	13	9	31	64.08
860	gi|119372308	Homo sapiens	beta-galactosidase isoform a preproprotein [Homo sapiens]	18.58	1471	0.987096	0.192	0.0799998	0.0639999	0.0840001	11	9	23	17.28
861	gi|116812595	Homo sapiens	3'(2'),5'-bisphosphate nucleotidase 1 [Homo sapiens]	18.58	325	1.61552	-0.196	0.132	0.18	0.26	9	9	22	41.88
862	gi|4506607	Homo sapiens	60S ribosomal protein L18 [Homo sapiens]	18.55	1914	0.846103	0.0200002	0.204	0.0159998	-0.00399999	13	10	39	37.77
863	gi|21264315	Homo sapiens	EH domain-containing protein 4 [Homo sapiens]	18.51	1354	1.01679	0.62	0.34	0.336	0.384	10	9	16	25.88
864	gi|4503507	Homo sapiens	eukaryotic translation initiation factor 2 subunit 3 [Homo sapiens]	18.51	557	1.37162	0.136	0.116	-0.00399999	0.204	11	9	17	26.06
865	gi|4507943	Homo sapiens	exportin-1 [Homo sapiens]	18.47	1579	0.956366	0	0.0159998	0.0440001	-0.00399999	9	9	10	17.93
866	gi|40254992	Homo sapiens	carbonyl reductase family member 4 [Homo sapiens]	18.38	2315	0.651551	-0.664	-0.1	-0.072	-0.332	10	8	22	56.12
867	gi|5031631	Homo sapiens	lysosome membrane protein 2 isoform 1 precursor [Homo sapiens]	18.36	2566	0.491913	0.184	-0.12	-0.244	-0.324	9	9	22	23.22
868	gi|56676330	Homo sapiens	heterochromatin protein 1-binding protein 3 [Homo sapiens]	18.32	2490	0.549809	0.0159998	-0.00399999	0.0919999	-0.232	10	9	23	21.7
869	gi|20149598	Homo sapiens	mitochondrial dicarboxylate carrier [Homo sapiens]	18.31	2255	0.698684	-0.64	-0.096	-0.024	-0.284	10	9	20	41.81
870	gi|118402586	Homo sapiens	lactoylglutathione lyase [Homo sapiens]	18.29	992	1.13986	-0.464	-0.12	-0.06	-0.072	12	9	33	51.09
871	gi|94557301	Homo sapiens	5'-AMP-activated protein kinase catalytic subunit alpha-1 isoform 1 [Homo sapiens]	18.25	2645	0.422109	-0.464	-0.108	-0.032	-0.492	10	9	18	20.39
872	gi|62530384	Homo sapiens	enoyl-CoA delta isomerase 1, mitochondrial isoform 1 precursor [Homo sapiens]	18.21	2416	0.591876	-0.944	-0.012	0.0600002	-0.32	14	9	43	50
873	gi|308818200	Homo sapiens	dihydropyrimidinase-related protein 3 isoform 1 [Homo sapiens]	18.2	2029	0.795664	0.464	0.0959998	0.364	0.172	10	9	22	29.53
874	gi|7705827	Homo sapiens	GTP-binding protein SAR1b [Homo sapiens]	18.2	2452	0.56984	-0.364	0.0240002	-0.092	-0.328	13	9	32	63.64
875	gi|148536825	Homo sapiens	collagen alpha-1(IV) chain preproprotein [Homo sapiens]	18.1	1432	0.998726	0.912	0.596	0.296	0.576	12	9	30	11.98
876	gi|156564403	Homo sapiens	pyruvate dehydrogenase E1 component subunit beta, mitochondrial isoform 1 precursor [Homo sapiens]	18.08	639	1.32231	0.0240002	-0.028	0.0999998	0.148	13	9	31	42.06
877	gi|4506193	Homo sapiens	proteasome subunit beta type-1 [Homo sapiens]	18.08	2270	0.689561	-0.032	-0.036	0.00799985	-0.176	12	8	32	49.79
878	gi|206725530	Homo sapiens	peptidyl-prolyl cis-trans isomerase FKBP2 precursor [Homo sapiens]	18.06	2043	0.788756	-0.576	-0.188	-0.072	-0.264	9	9	27	58.45
879	gi|11386135	Homo sapiens	2-oxoisovalerate dehydrogenase subunit alpha, mitochondrial isoform 1 precursor [Homo sapiens]	17.93	2672	0.40235	-0.516	-0.192	-0.024	-0.536	12	9	25	38.43
880	gi|223972651	Homo sapiens	aldehyde dehydrogenase family 16 member A1 isoform 1 [Homo sapiens]	17.92	2124	0.75103	-0.088	-0.236	-0.14	-0.232	12	9	20	15.96
881	gi|4502261	Homo sapiens	antithrombin-III precursor [Homo sapiens]	17.82	2253	0.699186	-0.64	-0.196	-0.072	-0.324	11	9	25	33.84
882	gi|7657069	Homo sapiens	ERO1-like protein alpha precursor [Homo sapiens]	17.81	370	1.5546	0.172	0.392	0.144	0.392	9	9	18	22.65
883	gi|4503549	Homo sapiens	neutrophil elastase preproprotein [Homo sapiens]	17.78	2894	0.195566	0.396	-0.244	-0.532	-0.672	12	9	26	50.19
884	gi|24430151	Homo sapiens	26S protease regulatory subunit 4 [Homo sapiens]	17.77	998	1.13823	-0.116	0.128	-0.016	0.0639999	10	9	21	28.64
885	gi|4885381	Homo sapiens	histone H1.5 [Homo sapiens]	17.76	843	1.20548	1.02	0.316	-0.536	0.62	9	9	32	42.04
886	gi|44662838	Homo sapiens	aminomethyltransferase, mitochondrial isoform 1 [Homo sapiens]	17.76	2215	0.711887	-0.72	-0.244	-0.204	-0.372	9	9	18	30.02
887	gi|4502133	Homo sapiens	serum amyloid P-component precursor [Homo sapiens]	17.73	2913	0.174487	0.696	0.22	0.324	-0.372	11	9	23	36.77
888	gi|71772415	Homo sapiens	40S ribosomal protein S15a [Homo sapiens]	17.72	1414	1.00233	-0.436	0.0840001	-0.208	-0.096	12	9	34	66.15
889	gi|32307172	Homo sapiens	dermatopontin precursor [Homo sapiens]	17.69	2921	0.16043	0.628	0.244	0.0720001	-0.484	12	9	33	55.22
890	gi|5901970	Homo sapiens	histamine N-methyltransferase isoform 1 [Homo sapiens]	17.66	2520	0.524433	-0.52	-0.18	-0.136	-0.452	9	8	20	40.41
891	gi|269847098	Homo sapiens	phospholysine phosphohistidine inorganic pyrophosphate phosphatase isoform 1 [Homo sapiens]	17.64	2511	0.533905	-0.684	-0.396	0.0360002	-0.444	8	8	24	51.48
892	gi|22165416	Homo sapiens	galactose-1-phosphate uridylyltransferase isoform 1 [Homo sapiens]	17.63	2102	0.760174	-0.472	-0.216	-0.024	-0.26	11	9	19	35.36
893	gi|4758018	Homo sapiens	calponin-2 isoform a [Homo sapiens]	17.61	2027	0.797062	0.732	0.452	-0.012	0.308	9	9	22	34.95
894	gi|346644849	Homo sapiens	DNA-(apurinic or apyrimidinic site) lyase [Homo sapiens]	17.58	60	2.59206	0.0999998	0.00799985	-0.012	0.44	10	8	21	32.08
895	gi|157502193	Homo sapiens	26S proteasome non-ATPase regulatory subunit 13 isoform 1 [Homo sapiens]	17.57	1179	1.07105	0.0319999	0.00400006	0.00400006	0.0399999	10	10	12	39.63
896	gi|18375673	Homo sapiens	regulator of nonsense transcripts 1 [Homo sapiens]	17.53	908	1.17327	0.00799985	-0.032	0.0319999	0.0720001	8	8	13	12.97
897	gi|11321583	Homo sapiens	succinyl-CoA ligase [ADP-forming] subunit beta, mitochondrial precursor [Homo sapiens]	17.52	1574	0.957342	-0.244	-0.024	0.112	-0.04	9	9	19	18.36
898	gi|193083110	Homo sapiens	poly(rC)-binding protein 2 isoform e [Homo sapiens]	17.5	101	2.23492	-0.016	-0.068	0.0679999	0.348	10	8	20	58.45
899	gi|9558755	Homo sapiens	dnaJ homolog subfamily B member 9 precursor [Homo sapiens]	17.49	2908	0.179698	0.968	0.232	0.532	-0.16	13	9	36	53.36
900	gi|4503987	Homo sapiens	gamma-glutamyl hydrolase precursor [Homo sapiens]	17.48	66	2.51152	-0.488	-0.02	-0.44	0.22	10	9	19	28.62
901	gi|71361682	Homo sapiens	nuclear mitotic apparatus protein 1 [Homo sapiens]	17.45	2057	0.779352	0.0520002	-0.056	-0.052	-0.12	8	8	10	8.558
902	gi|7706497	Homo sapiens	UMP-CMP kinase isoform a [Homo sapiens]	17.43	2244	0.701861	-0.236	0.124	0.112	-0.132	13	8	35	50.44
903	gi|13654274	Homo sapiens	acylpyruvase FAHD1, mitochondrial isoform 2 [Homo sapiens]	17.4	1099	1.09813	-0.92	0.0200002	-0.108	-0.092	9	9	28	73.21
904	gi|228480209	Homo sapiens	four and a half LIM domains protein 1 isoform 3 precursor [Homo sapiens]	17.38	2888	0.203251	0.24	0.116	0.0720001	-0.576	10	9	24	37.86
905	gi|14210536	Homo sapiens	tubulin beta-6 chain [Homo sapiens]	17.37	1972	0.822507	0.432	0.212	0.12	0.136	11	8	25	65.47
906	gi|4503149	Homo sapiens	cathepsin G preproprotein [Homo sapiens]	17.36	2571	0.488982	0.176	-0.256	-0.26	-0.356	10	9	20	49.41
907	gi|5729875	Homo sapiens	membrane-associated progesterone receptor component 1 [Homo sapiens]	17.36	2567	0.491176	-0.964	-0.224	-0.136	-0.524	12	9	50	28.72
908	gi|73747875	Homo sapiens	proteasome subunit beta type-8 isoform E2 proprotein [Homo sapiens]	17.35	1114	1.09352	0.152	0.108	-0.044	0.0999998	11	9	24	38.04
909	gi|31542718	Homo sapiens	enoyl-CoA hydratase domain-containing protein 3, mitochondrial precursor [Homo sapiens]	17.32	2367	0.622697	-0.512	-0.064	-0.116	-0.34	11	8	26	44.88
910	gi|7661704	Homo sapiens	mimecan preproprotein [Homo sapiens]	17.31	2941	0.142289	0.352	0.388	0.248	-0.576	13	9	25	37.58
911	gi|4507185	Homo sapiens	sepiapterin reductase [Homo sapiens]	17.3	2133	0.747269	-0.456	-0.088	0	-0.228	13	9	40	42.91
912	gi|73858570	Homo sapiens	plasma protease C1 inhibitor precursor [Homo sapiens]	17.28	2265	0.693988	-0.024	0.0399999	-0.00800001	-0.156	11	10	25	22.4
913	gi|21361495	Homo sapiens	ester hydrolase C11orf54 [Homo sapiens]	17.26	2574	0.48589	-0.496	-0.06	0.0600002	-0.392	9	7	24	63.4
914	gi|110556636	Homo sapiens	182 kDa tankyrase-1-binding protein [Homo sapiens]	17.25	2768	0.322351	0.128	-0.164	-0.084	-0.508	8	8	12	8.444
915	gi|190885499	Homo sapiens	cytochrome c oxidase subunit 5A, mitochondrial precursor [Homo sapiens]	17.23	1572	0.958368	-0.256	0	0.0600002	-0.052	15	9	59	60.67
916	gi|124028525	Homo sapiens	phenylalanine--tRNA ligase beta subunit [Homo sapiens]	17.22	341	1.60169	0.32	0.18	0.0879999	0.368	9	8	13	15.62
917	gi|5454064	Homo sapiens	RNA-binding protein 14 isoform 1 [Homo sapiens]	17.19	1621	0.941274	0.0399999	0.0119999	0.00400006	-0.012	9	9	15	15.4
918	gi|110349750	Homo sapiens	malonyl-CoA decarboxylase, mitochondrial [Homo sapiens]	17.16	1351	1.01772	-0.092	-0.016	-0.04	-0.028	10	8	18	27.59
919	gi|338968897	Homo sapiens	ATP-dependent (S)-NAD(P)H-hydrate dehydratase isoform b [Homo sapiens]	17.16	2726	0.369479	-0.408	-0.024	0.0360002	-0.5	12	9	15	34.29
920	gi|22749415	Homo sapiens	dolichyl-diphosphooligosaccharide--protein glycosyltransferase subunit STT3A [Homo sapiens]	17.12	847	1.20418	-0.208	0.0479999	-0.076	0.0319999	8	8	20	11.49
921	gi|116812600	Homo sapiens	PCTP-like protein [Homo sapiens]	17.12	1153	1.08145	-0.28	-0.128	-0.00800001	-0.056	8	8	10	40.21
922	gi|4504437	Homo sapiens	heme oxygenase 1 [Homo sapiens]	17.12	2716	0.37938	0.28	0.0959998	0.0720001	-0.296	10	9	20	45.14
923	gi|21361361	Homo sapiens	acetolactate synthase-like protein [Homo sapiens]	17.11	2386	0.612466	-0.392	-0.032	-0.056	-0.308	8	8	15	25.95
924	gi|4503523	Homo sapiens	eukaryotic translation initiation factor 3 subunit D [Homo sapiens]	17.11	1285	1.03948	0.128	-0.108	-0.00800001	0.028	8	8	12	25.73
925	gi|11034825	Homo sapiens	methionine adenosyltransferase 2 subunit beta isoform 1 [Homo sapiens]	17.1	852	1.20212	-0.58	-0.148	-0.06	-0.068	10	8	20	27.54
926	gi|4502049	Homo sapiens	aldose reductase [Homo sapiens]	17.06	2183	0.72769	0.86	0.352	-0.324	0.3	9	9	17	48.42
927	gi|356874770	Homo sapiens	cingulin-like protein 1 [Homo sapiens]	17.06	1827	0.8744	-0.288	-0.124	0.0200002	-0.14	8	8	8	8.602
928	gi|16306548	Homo sapiens	serine--tRNA ligase, cytoplasmic [Homo sapiens]	17.05	61	2.57161	-0.028	0.0520002	0.0999998	0.444	8	8	14	34.44
929	gi|4504373	Homo sapiens	beta-hexosaminidase subunit beta preproprotein [Homo sapiens]	17.03	1861	0.860183	0.54	0.24	-0.152	0.172	8	7	21	25.36
930	gi|15277342	Homo sapiens	estradiol 17-beta-dehydrogenase 8 [Homo sapiens]	16.93	2453	0.569702	-0.904	-0.208	0	-0.408	14	8	33	47.51
931	gi|56682959	Homo sapiens	ferritin heavy chain [Homo sapiens]	16.92	3013	0.0257492	0.36	-0.272	0.0879999	-1.488	12	8	38	66.67
932	gi|122891870	Homo sapiens	melanoma inhibitory activity protein 3 precursor [Homo sapiens]	16.91	1146	1.08479	-0.336	-0.204	0.0159998	-0.072	8	7	10	8.18
933	gi|7706254	Homo sapiens	nucleolar protein 58 [Homo sapiens]	16.9	1101	1.09798	0.0639999	-0.056	0.0440001	0.0559999	8	8	12	20.6
934	gi|40254924	Homo sapiens	leucine-rich repeat-containing protein 59 [Homo sapiens]	16.87	517	1.40963	0.136	0.0919999	0.108	0.236	10	9	17	36.48
935	gi|25188179	Homo sapiens	voltage-dependent anion-selective channel protein 3 isoform 1 [Homo sapiens]	16.85	934	1.1633	0.0600002	0.148	-0.068	0.108	11	9	25	40.99
936	gi|171460928	Homo sapiens	1,2-dihydroxy-3-keto-5-methylthiopentene dioxygenase [Homo sapiens]	16.83	2483	0.553732	-0.236	-0.02	0.00799985	-0.308	8	8	18	64.8
937	gi|253970489	Homo sapiens	acetyl-coenzyme A synthetase, cytoplasmic isoform 2 [Homo sapiens]	16.82	318	1.62283	-0.744	-0.128	-0.056	0.0559999	9	8	19	20.87
938	gi|5032057	Homo sapiens	protein S100-A11 [Homo sapiens]	16.82	2601	0.463032	1.308	0.936	-0.076	0.552	15	8	41	58.1
939	gi|4557894	Homo sapiens	lysozyme C precursor [Homo sapiens]	16.8	2500	0.543389	0.612	0.196	-0.156	0	10	8	29	54.05
940	gi|68799814	Homo sapiens	AP-2 complex subunit mu isoform b [Homo sapiens]	16.78	2122	0.752621	0.256	0.12	0.0399999	-0.00800001	9	8	17	22.63
941	gi|21361462	Homo sapiens	EH domain-containing protein 2 [Homo sapiens]	16.77	2629	0.432107	0.324	-0.02	-0.076	-0.276	9	8	19	19.89
942	gi|119395750	Homo sapiens	keratin, type II cytoskeletal 1 [Homo sapiens]	16.72	240	1.77166	-0.584	0.452	-0.304	0.308	9	8	12	18.32
943	gi|31542319	Homo sapiens	coatomer subunit epsilon isoform a [Homo sapiens]	16.68	364	1.56731	0.12	0	0.0479999	0.24	10	8	19	38.64
944	gi|4506753	Homo sapiens	ruvB-like 1 [Homo sapiens]	16.65	440	1.48074	0.12	-0.00399999	-0.252	0.156	8	8	13	34.43
945	gi|38373671	Homo sapiens	protein transport protein Sec24C [Homo sapiens]	16.61	768	1.24298	-0.012	0.0360002	-0.02	0.0959998	10	8	21	13.71
946	gi|22202624	Homo sapiens	maleylacetoacetate isomerase isoform 1 [Homo sapiens]	16.57	2983	0.0830143	-0.54	-0.2	-0.056	-1.236	12	8	19	45.37
947	gi|19923106	Homo sapiens	serum paraoxonase/arylesterase 1 precursor [Homo sapiens]	16.56	2798	0.294034	-0.964	-0.284	-0.096	-0.748	13	8	22	44.23
948	gi|68160922	Homo sapiens	40S ribosomal protein S14 [Homo sapiens]	16.56	712	1.27644	-0.056	0.0119999	-0.048	0.0840001	9	8	30	42.38
949	gi|70167113	Homo sapiens	double-stranded RNA-specific adenosine deaminase isoform d [Homo sapiens]	16.55	92	2.27111	0	-0.22	0.0720001	0.332	8	8	12	15.9
950	gi|8850236	Homo sapiens	UDP-glucuronosyltransferase 1-1 precursor [Homo sapiens]	16.49	2739	0.359649	-0.02	0.148	0.12	-0.376	9	8	22	38.27
951	gi|33636719	Homo sapiens	mitochondrial import inner membrane translocase subunit TIM44 [Homo sapiens]	16.48	458	1.46203	-0.164	-0.056	0.108	0.148	11	9	17	23.89
952	gi|4757766	Homo sapiens	rho GTPase-activating protein 1 [Homo sapiens]	16.45	959	1.1546	0.228	0.108	-0.116	0.136	7	7	13	24.15
953	gi|167857790	Homo sapiens	alpha-1-acid glycoprotein 1 precursor [Homo sapiens]	16.43	663	1.30547	-1.168	0.172	-0.204	0.0159998	13	9	29	37.81
954	gi|41406084	Homo sapiens	glutathione peroxidase 1 isoform 1 [Homo sapiens]	16.43	2827	0.26908	0.244	-0.08	-0.044	-0.52	8	7	22	59.11
955	gi|149944509	Homo sapiens	UDP-glucuronosyltransferase 2B4 precursor [Homo sapiens]	16.4	2485	0.55299	-0.488	0.0240002	-0.02	-0.336	14	8	39	38.83
956	gi|226443152	Homo sapiens	abhydrolase domain-containing protein 14B isoform 1 [Homo sapiens]	16.39	2745	0.350988	-0.672	-0.164	-0.00399999	-0.596	13	8	33	70
957	gi|4506127	Homo sapiens	ribose-phosphate pyrophosphokinase 1 isoform 1 [Homo sapiens]	16.39	1551	0.961968	-0.504	-0.3	-0.092	-0.2	9	8	21	41.19
958	gi|359806990	Homo sapiens	aldo-keto reductase family 1 member C3 isoform 2 [Homo sapiens]	16.38	20	3.34835	-0.464	0.18	-0.00399999	0.508	12	7	42	82.66
959	gi|15431297	Homo sapiens	60S ribosomal protein L13 isoform 1 [Homo sapiens]	16.37	2550	0.506071	-0.016	0.0840001	0.00400006	-0.276	10	9	26	36.02
960	gi|313569822	Homo sapiens	RPL17-C18orf32 protein isoform 1 [Homo sapiens]	16.37	1971	0.822609	-0.248	0.0879999	-0.08	-0.128	8	8	16	39.47
961	gi|190341074	Homo sapiens	pyridoxal-dependent decarboxylase domain-containing protein 1 [Homo sapiens]	16.36	274	1.69403	0.0479999	0.0799998	0.116	0.292	8	8	11	16.88
962	gi|23110962	Homo sapiens	cathepsin S isoform 1 preproprotein [Homo sapiens]	16.36	2329	0.64508	1.292	0.68	-0.02	0.628	10	8	21	31.42
963	gi|223468595	Homo sapiens	integrin alpha-V isoform 2 precursor [Homo sapiens]	16.35	2675	0.401956	-0.052	-0.064	-0.064	-0.44	8	8	9	11.08
964	gi|22538442	Homo sapiens	cathepsin Z preproprotein [Homo sapiens]	16.35	2831	0.264981	0.276	0.116	-0.12	-0.484	12	8	26	45.54
965	gi|10092665	Homo sapiens	sushi domain-containing protein 2 precursor [Homo sapiens]	16.32	2905	0.182335	0.632	0.288	0.076	-0.416	8	8	12	12.41
966	gi|11128019	Homo sapiens	cytochrome c [Homo sapiens]	16.31	1676	0.922187	0	0.176	0.0679999	0.0319999	10	8	45	61.9
967	gi|4506221	Homo sapiens	26S proteasome non-ATPase regulatory subunit 12 isoform 1 [Homo sapiens]	16.28	230	1.78925	0.00400006	0.108	-0.312	0.228	8	8	10	28.07
968	gi|34147621	Homo sapiens	AMP deaminase 2 isoform 2 [Homo sapiens]	16.27	764	1.24533	-0.088	-0.132	0	0.0440001	8	8	14	13.66
969	gi|4507207	Homo sapiens	sorcin isoform A [Homo sapiens]	16.26	788	1.23382	0.332	0.132	0.0119999	0.232	9	9	18	51.01
970	gi|384381462	Homo sapiens	NADPH:adrenodoxin oxidoreductase, mitochondrial isoform 3 precursor [Homo sapiens]	16.24	2020	0.799866	-0.08	0.028	0.0159998	-0.104	7	7	18	22.85
971	gi|108773810	Homo sapiens	leucine--tRNA ligase, cytoplasmic [Homo sapiens]	16.23	1200	1.06561	0.0440001	0.00400006	0	0.0399999	8	8	10	11.31
972	gi|354983493	Homo sapiens	protein-L-isoaspartate(D-aspartate) O-methyltransferase isoform 2 [Homo sapiens]	16.23	2508	0.536044	-0.168	-0.156	0.112	-0.308	9	8	16	40.56
973	gi|156151445	Homo sapiens	acyl-CoA synthetase family member 2, mitochondrial precursor [Homo sapiens]	16.16	2147	0.742686	-0.292	0.0240002	0.0639999	-0.16	9	7	13	26.5
974	gi|17017988	Homo sapiens	cytochrome c oxidase subunit 5B, mitochondrial precursor [Homo sapiens]	16.15	2084	0.768837	-0.144	-0.056	0.0559999	-0.144	11	8	46	62.02
975	gi|4758138	Homo sapiens	probable ATP-dependent RNA helicase DDX5 [Homo sapiens]	16.14	451	1.46951	0.104	0.12	-0.052	0.216	7	7	15	29.97
976	gi|21361565	Homo sapiens	ATP synthase subunit b, mitochondrial precursor [Homo sapiens]	16.14	2609	0.456161	-0.42	0.00400006	-0.1	-0.44	15	8	35	32.42
977	gi|94721241	Homo sapiens	isoleucine--tRNA ligase, cytoplasmic [Homo sapiens]	16.13	423	1.49615	0.208	0.148	0.236	0.332	10	9	13	11.09
978	gi|98986464	Homo sapiens	transmembrane emp24 domain-containing protein 10 precursor [Homo sapiens]	16.11	618	1.33344	-0.192	0.0679999	-0.1	0.0799998	12	8	34	51.6
979	gi|5901922	Homo sapiens	hsp90 co-chaperone Cdc37 [Homo sapiens]	16.1	273	1.69759	0.132	0.0119999	-0.196	0.232	9	8	20	24.34
980	gi|52426774	Homo sapiens	HLA class II histocompatibility antigen, DR alpha chain precursor [Homo sapiens]	16.1	305	1.63763	0.716	0.232	0.0520002	0.568	10	8	25	37.4
981	gi|318037203	Homo sapiens	Na(+)/H(+) exchange regulatory cofactor NHE-RF3 isoform 1 [Homo sapiens]	16.08	115	2.16105	-0.596	-0.072	0.164	0.284	8	7	10	23.89
982	gi|12056465	Homo sapiens	rRNA 2'-O-methyltransferase fibrillarin [Homo sapiens]	16.08	520	1.40692	0.0959998	0.028	0.12	0.212	10	9	23	30.22
983	gi|188497750	Homo sapiens	hexokinase-1 isoform HKI-td [Homo sapiens]	16.06	1833	0.87016	0.528	0.188	0.216	0.216	9	9	13	10.94
984	gi|22035620	Homo sapiens	apoptosis-associated speck-like protein containing a CARD isoform b [Homo sapiens]	16.04	190	1.89979	0.928	0.328	0.0360002	0.78	9	8	15	48.3
985	gi|32967607	Homo sapiens	glutathione peroxidase 2 [Homo sapiens]	16.03	1027	1.12647	0.332	0.444	0.212	0.328	8	8	12	43.16
986	gi|4506017	Homo sapiens	serine/threonine-protein phosphatase 2A catalytic subunit alpha isoform [Homo sapiens]	16.01	1106	1.09566	0.192	-0.064	-0.112	0.0600002	8	8	33	39.48
987	gi|4505235	Homo sapiens	mannose-6-phosphate isomerase [Homo sapiens]	16	1550	0.962155	-0.024	-0.028	0.0360002	-0.02	8	8	12	27.9
988	gi|4502011	Homo sapiens	adenylate kinase isoenzyme 1 [Homo sapiens]	15.98	2132	0.747404	-0.216	0.124	0.0639999	-0.116	9	8	26	56.19
989	gi|222537732	Homo sapiens	secernin-2 isoform 1 [Homo sapiens]	15.96	2530	0.519579	-0.636	-0.32	-0.064	-0.476	7	7	9	40.94
990	gi|4506925	Homo sapiens	SH3 domain-binding glutamic acid-rich-like protein [Homo sapiens]	15.92	2634	0.428363	0.768	0.572	0.104	0.104	13	8	27	84.21
991	gi|7661922	Homo sapiens	ras-related protein Rab-21 [Homo sapiens]	15.91	1247	1.0499	0.0119999	-0.00800001	-0.06	0.00799985	9	8	14	36
992	gi|7706322	Homo sapiens	UPF0568 protein C14orf166 [Homo sapiens]	15.87	1450	0.993374	0.00799985	0.0600002	-0.012	0.0119999	9	8	13	45.08
993	gi|223555917	Homo sapiens	protein LYRIC [Homo sapiens]	15.84	562	1.36816	-0.556	-0.124	-0.196	-0.04	9	8	14	19.93
994	gi|295844834	Homo sapiens	N-acetyl-D-glucosamine kinase [Homo sapiens]	15.82	1062	1.1127	0.284	-0.076	-0.072	0.108	9	8	13	31.28
995	gi|153251270	Homo sapiens	calcineurin-like phosphoesterase domain-containing protein 1 isoform a [Homo sapiens]	15.81	2034	0.793774	-0.28	-0.18	-0.056	-0.216	10	8	18	37.9
996	gi|4506681	Homo sapiens	40S ribosomal protein S11 [Homo sapiens]	15.8	710	1.27731	-0.256	0.148	-0.00800001	0.0999998	7	7	27	50
997	gi|66346681	Homo sapiens	plasminogen activator inhibitor 1 RNA-binding protein isoform 2 [Homo sapiens]	15.78	227	1.79372	0.0919999	-0.072	-0.028	0.256	8	8	17	22.39
998	gi|4504111	Homo sapiens	growth factor receptor-bound protein 2 isoform 1 [Homo sapiens]	15.75	538	1.38662	0.496	0.12	-0.096	0.336	9	8	12	33.18
999	gi|7657603	Homo sapiens	heme-binding protein 2 [Homo sapiens]	15.75	2323	0.647626	-0.412	-0.016	0.0919999	-0.236	10	8	27	55.61
1000	gi|7656991	Homo sapiens	coronin-1C isoform 1 [Homo sapiens]	15.67	1544	0.96391	0.16	0.0799998	0.0479999	0.0600002	8	8	15	35.44
1001	gi|6005995	Homo sapiens	clathrin light chain B isoform b [Homo sapiens]	15.65	2193	0.722277	0.196	0.128	0.0559999	-0.04	8	8	20	25.33
1002	gi|5803092	Homo sapiens	methionine aminopeptidase 2 [Homo sapiens]	15.64	446	1.47767	-0.328	-0.032	0.0919999	0.128	8	7	9	30.33
1003	gi|7657176	Homo sapiens	protein canopy homolog 2 isoform 1 precursor [Homo sapiens]	15.64	56	2.61553	-0.096	0.00799985	0.0799998	0.42	11	8	27	56.04
1004	gi|21361619	Homo sapiens	toll-interacting protein [Homo sapiens]	15.63	2189	0.724725	-0.104	-0.26	-0.076	-0.24	10	9	18	46.35
1005	gi|51599151	Homo sapiens	calpain small subunit 1 [Homo sapiens]	15.59	1188	1.06894	0.496	0.26	0.0200002	0.272	11	7	22	50.37
1006	gi|4504489	Homo sapiens	histidine-rich glycoprotein precursor [Homo sapiens]	15.54	2059	0.777434	-0.708	-0.156	0.028	-0.24	8	8	18	16.76
1007	gi|94721261	Homo sapiens	2',3'-cyclic-nucleotide 3'-phosphodiesterase [Homo sapiens]	15.52	1260	1.04735	-0.028	0.0479999	-0.00800001	0.0240002	8	8	13	36.82
1008	gi|5454152	Homo sapiens	cytochrome b-c1 complex subunit 7 isoform 1 [Homo sapiens]	15.52	1441	0.995781	-0.304	0.0520002	0.144	0	10	7	20	53.15
1009	gi|4758788	Homo sapiens	NADH dehydrogenase [ubiquinone] iron-sulfur protein 3, mitochondrial precursor [Homo sapiens]	15.52	1125	1.09007	0.0119999	0.116	0.164	0.116	10	8	21	51.52
1010	gi|4506455	Homo sapiens	reticulocalbin-1 precursor [Homo sapiens]	15.52	366	1.56636	-0.136	0.0879999	0.108	0.22	10	7	26	33.23
1011	gi|66347875	Homo sapiens	complement C1r subcomponent precursor [Homo sapiens]	15.49	253	1.74189	-0.432	-0.06	-0.136	0.112	7	7	7	14.61
1012	gi|32483374	Homo sapiens	nucleolar protein 56 [Homo sapiens]	15.45	398	1.52597	-0.168	-0.256	-0.08	0.0679999	7	7	11	19.7
1013	gi|21264616	Homo sapiens	epidermal growth factor receptor kinase substrate 8-like protein 2 [Homo sapiens]	15.44	659	1.31215	-0.104	-0.068	0.0240002	0.0840001	8	7	11	17.9
1014	gi|4507947	Homo sapiens	tyrosine--tRNA ligase, cytoplasmic [Homo sapiens]	15.42	543	1.38287	0.0479999	0.116	-0.02	0.18	8	7	10	23.86
1015	gi|4507793	Homo sapiens	ubiquitin-conjugating enzyme E2 N [Homo sapiens]	15.41	460	1.45989	0.0479999	-0.00800001	-0.012	0.172	8	8	23	50.66
1016	gi|194097354	Homo sapiens	eukaryotic peptide chain release factor GTP-binding subunit ERF3A isoform 2 [Homo sapiens]	15.4	806	1.22283	0.148	-0.068	-0.128	0.0879999	8	8	10	13.68
1017	gi|4507949	Homo sapiens	14-3-3 protein beta/alpha [Homo sapiens]	15.39	1091	1.1002	0.42	0.172	0.176	0.26	12	8	28	65.04
1018	gi|197304670	Homo sapiens	methylated-DNA--protein-cysteine methyltransferase [Homo sapiens]	15.38	1622	0.941077	-0.548	-0.224	-0.096	-0.2	8	8	10	41.6
1019	gi|4502157	Homo sapiens	apolipoprotein C-I precursor [Homo sapiens]	15.38	173	1.95342	-0.628	-0.024	-0.024	0.184	8	8	16	46.99
1020	gi|5729953	Homo sapiens	nuclear migration protein nudC [Homo sapiens]	15.37	784	1.23575	0.116	0.0119999	-0.088	0.108	7	7	14	30.51
1021	gi|39725934	Homo sapiens	pigment epithelium-derived factor precursor [Homo sapiens]	15.36	448	1.47595	-0.112	0.0479999	0.16	0.204	9	8	16	34.69
1022	gi|190343021	Homo sapiens	protein transport protein Sec24D [Homo sapiens]	15.36	2174	0.731884	-0.24	-0.00399999	-0.024	-0.192	8	8	9	10.85
1023	gi|115430223	Homo sapiens	galectin-3 isoform 1 [Homo sapiens]	15.36	1056	1.11393	0.912	0.592	-0.08	0.588	11	7	28	38.8
1024	gi|5730023	Homo sapiens	ruvB-like 2 [Homo sapiens]	15.29	544	1.38263	0.228	-0.012	0.12	0.236	8	8	18	26.78
1025	gi|5453597	Homo sapiens	F-actin-capping protein subunit alpha-1 [Homo sapiens]	15.28	1729	0.90568	0.176	-0.044	-0.012	-0.00399999	17	7	35	41.26
1026	gi|67089149	Homo sapiens	protein PML isoform 1 [Homo sapiens]	15.18	1111	1.0941	0.46	0.112	0.0479999	0.236	9	8	17	10.43
1027	gi|58761500	Homo sapiens	obg-like ATPase 1 isoform 1 [Homo sapiens]	15.13	237	1.77492	-0.012	-0.064	0.0479999	0.244	7	6	20	17.42
1028	gi|37594464	Homo sapiens	ADP-sugar pyrophosphatase [Homo sapiens]	15.1	2035	0.793275	-0.528	-0.18	-0.076	-0.256	10	7	30	36.07
1029	gi|45580688	Homo sapiens	complement component C7 precursor [Homo sapiens]	15.1	2478	0.557875	0.216	0.14	0.0679999	-0.14	7	7	8	15.9
1030	gi|19923483	Homo sapiens	ras-related protein Rab-14 [Homo sapiens]	15.07	1376	1.00876	-0.044	-0.048	-0.228	-0.068	13	7	33	55.81
1031	gi|4504511	Homo sapiens	dnaJ homolog subfamily A member 1 [Homo sapiens]	15.06	1175	1.07217	0.0360002	-0.016	-0.032	0.028	7	7	13	22.42
1032	gi|4502985	Homo sapiens	cytochrome c oxidase subunit 6B1 [Homo sapiens]	15.05	2291	0.672917	-0.132	-0.16	-0.00399999	-0.24	11	8	36	75.58
1033	gi|6912638	Homo sapiens	ras suppressor protein 1 isoform 1 [Homo sapiens]	15.03	2486	0.551759	0.304	-0.00399999	-0.184	-0.192	9	7	27	38.99
1034	gi|194394237	Homo sapiens	villin-1 [Homo sapiens]	14.93	234	1.78055	-0.656	-0.236	-0.416	-0.012	8	7	11	13.54
1035	gi|4502923	Homo sapiens	calponin-3 [Homo sapiens]	14.92	584	1.35312	0.736	0.536	0.276	0.6	7	7	12	35.56
1036	gi|4506365	Homo sapiens	ras-related protein Rab-2A isoform a [Homo sapiens]	14.91	647	1.31819	-0.152	-0.084	-0.188	0.0200002	8	7	31	48.11
1037	gi|50541956	Homo sapiens	GMP reductase 2 isoform 1 [Homo sapiens]	14.91	2351	0.632521	-0.068	-0.1	-0.136	-0.272	7	7	17	21.86
1038	gi|31541941	Homo sapiens	heat shock 70 kDa protein 4L [Homo sapiens]	14.9	2403	0.602953	0.172	0.24	0.112	-0.08	10	8	15	16.21
1039	gi|373432684	Homo sapiens	ubiquitin-conjugating enzyme E2 L3 isoform 4 [Homo sapiens]	14.9	553	1.37486	0.264	0.228	0.236	0.332	9	7	20	49.53
1040	gi|21361647	Homo sapiens	putative adenosylhomocysteinase 2 isoform a [Homo sapiens]	14.83	614	1.3361	0.332	0.352	0.0840001	0.344	7	7	14	28.11
1041	gi|4557809	Homo sapiens	ornithine aminotransferase, mitochondrial isoform 1 [Homo sapiens]	14.83	2987	0.0756437	0.22	0.0159998	0.0159998	-1.048	8	7	10	21.18
1042	gi|299523086	Homo sapiens	mesencephalic astrocyte-derived neurotrophic factor precursor [Homo sapiens]	14.78	293	1.65573	0.0440001	0.0600002	-0.144	0.216	9	7	24	43.96
1043	gi|33946278	Homo sapiens	cofilin-2 isoform 1 [Homo sapiens]	14.73	2126	0.750267	-0.62	-0.196	0.076	-0.24	10	7	31	77.11
1044	gi|42544132	Homo sapiens	acyl-coenzyme A synthetase ACSM3, mitochondrial isoform 1 [Homo sapiens]	14.73	2834	0.262392	-0.94	-0.184	-0.032	-0.752	7	7	11	18.6
1045	gi|5454002	Homo sapiens	deoxyribonucleoside 5'-monophosphate N-glycosidase isoform 1 [Homo sapiens]	14.72	1950	0.832424	-0.468	-0.132	-0.06	-0.212	10	7	19	65.52
1046	gi|4758256	Homo sapiens	eukaryotic translation initiation factor 2 subunit 1 [Homo sapiens]	14.71	612	1.33658	-0.00800001	0.132	-0.06	0.148	7	7	15	34.29
1047	gi|21536286	Homo sapiens	creatine kinase B-type [Homo sapiens]	14.7	2502	0.540455	0.664	0.44	0.42	0.172	7	7	15	36.48
1048	gi|7657649	Homo sapiens	tropomodulin-3 [Homo sapiens]	14.69	1340	1.02352	0.0240002	-0.096	-0.076	-0.024	8	7	13	39.2
1049	gi|4506013	Homo sapiens	protein phosphatase 1 regulatory subunit 7 [Homo sapiens]	14.68	2200	0.719896	-0.168	-0.016	0.0119999	-0.18	9	9	15	30.83
1050	gi|4507725	Homo sapiens	transthyretin precursor [Homo sapiens]	14.67	1287	1.03934	-0.396	-0.568	-0.084	-0.188	10	7	27	69.39
1051	gi|4757960	Homo sapiens	cadherin-1 preproprotein [Homo sapiens]	14.63	1758	0.898445	-0.14	-0.116	0.196	-0.04	7	7	11	14.29
1052	gi|4505701	Homo sapiens	pyridoxal kinase [Homo sapiens]	14.62	2397	0.605774	-0.228	-0.136	-0.124	-0.332	12	7	17	33.01
1053	gi|103471987	Homo sapiens	isochorismatase domain-containing protein 1 [Homo sapiens]	14.6	819	1.21642	-0.352	-0.056	0.0240002	0.0119999	9	8	22	42.62
1054	gi|110611228	Homo sapiens	utrophin [Homo sapiens]	14.54	1988	0.817927	0.00400006	-0.116	0.124	-0.076	6	6	7	5.622
1055	gi|19923973	Homo sapiens	BTB/POZ domain-containing protein KCTD12 [Homo sapiens]	14.54	1654	0.931105	0.5	0.128	-0.028	0.176	7	6	12	26.77
1056	gi|86788132	Homo sapiens	EGF-containing fibulin-like extracellular matrix protein 1 precursor [Homo sapiens]	14.53	834	1.20971	0.284	0.512	0.28	0.388	8	7	13	24.54
1057	gi|116805340	Homo sapiens	glycine--tRNA ligase precursor [Homo sapiens]	14.52	1636	0.935642	0.0720001	0.0399999	0.0639999	0.0159998	10	8	18	18.4
1058	gi|17921989	Homo sapiens	tubulin alpha-4A chain [Homo sapiens]	14.51	2736	0.361691	-0.592	0.0919999	-0.104	-0.528	9	7	25	76.79
1059	gi|24308039	Homo sapiens	E3 UFM1-protein ligase 1 [Homo sapiens]	14.51	885	1.18524	0.0200002	-0.06	-0.088	0.0440001	9	7	13	12.34
1060	gi|7657599	Homo sapiens	sorting nexin-5 [Homo sapiens]	14.51	1561	0.961061	0	-0.036	-0.00800001	-0.028	7	7	12	23.76
1061	gi|14211923	Homo sapiens	histidine triad nucleotide-binding protein 2, mitochondrial precursor [Homo sapiens]	14.5	1356	1.01597	-0.848	-0.164	-0.012	-0.148	9	7	30	58.9
1062	gi|54112121	Homo sapiens	splicing factor 3B subunit 3 [Homo sapiens]	14.5	263	1.70564	-0.192	-0.172	-0.00800001	0.148	7	7	10	11.67
1063	gi|266456254	Homo sapiens	alpha-methylacyl-CoA racemase isoform 3 [Homo sapiens]	14.49	2301	0.665742	-0.22	-0.016	0.0879999	-0.2	9	7	24	29.44
1064	gi|7657381	Homo sapiens	pre-mRNA-processing factor 19 [Homo sapiens]	14.47	211	1.84807	0.0879999	-0.048	-0.068	0.264	8	7	15	19.05
1065	gi|155030211	Homo sapiens	major histocompatibility complex, class II, DR beta 1 precursor [Homo sapiens]	14.47	1270	1.0445	0.0600002	0.0119999	-0.024	0.0319999	8	7	13	34.96
1066	gi|56699409	Homo sapiens	RNA-binding motif protein, X chromosome isoform 1 [Homo sapiens]	14.45	83	2.35995	0.0639999	0.076	0.12	0.44	8	7	31	18.93
1067	gi|351721296	Homo sapiens	protein SET isoform 3 [Homo sapiens]	14.44	304	1.63851	0.444	0.14	0.14	0.428	9	7	17	31.34
1068	gi|4503515	Homo sapiens	eukaryotic translation initiation factor 3 subunit H [Homo sapiens]	14.42	1180	1.07101	0.028	0.0240002	0.0360002	0.0520002	7	7	11	30.11
1069	gi|4506687	Homo sapiens	40S ribosomal protein S15 [Homo sapiens]	14.42	133	2.09315	0.0840001	0.24	0.332	0.504	10	7	17	44.14
1070	gi|4885637	Homo sapiens	target of Myb protein 1 isoform 1 [Homo sapiens]	14.39	1225	1.05504	-0.00399999	-0.06	0	0.00799985	8	7	13	22.15
1071	gi|4507215	Homo sapiens	signal recognition particle 54 kDa protein isoform 1 [Homo sapiens]	14.38	828	1.21227	-0.084	0.0440001	-0.016	0.0720001	8	7	13	20.63
1072	gi|222080062	Homo sapiens	NADH dehydrogenase [ubiquinone] flavoprotein 2, mitochondrial precursor [Homo sapiens]	14.33	2359	0.628864	-0.376	0.0200002	0.0639999	-0.244	10	7	27	35.34
1073	gi|94538354	Homo sapiens	mitochondrial-processing peptidase subunit beta precursor [Homo sapiens]	14.3	1549	0.96218	-0.048	0.108	0.0240002	0.00799985	8	7	13	21.47
1074	gi|5031633	Homo sapiens	FERM, RhoGEF and pleckstrin domain-containing protein 1 isoform 1 [Homo sapiens]	14.28	1761	0.898012	0.0520002	-0.012	0	-0.036	6	6	7	10.24
1075	gi|41327741	Homo sapiens	protein ETHE1, mitochondrial [Homo sapiens]	14.25	1705	0.91155	-0.208	-0.016	0	-0.088	7	6	17	56.69
1076	gi|167466198	Homo sapiens	intercellular adhesion molecule 1 precursor [Homo sapiens]	14.23	350	1.58709	0.616	0.46	-0.14	0.54	8	7	18	19.55
1077	gi|22325356	Homo sapiens	PALM2-AKAP2 protein isoform 2 [Homo sapiens]	14.23	2637	0.427694	0.0959998	-0.176	-0.092	-0.4	8	7	9	8.165
1078	gi|6912616	Homo sapiens	histone H2A.V isoform 1 [Homo sapiens]	14.21	183	1.92102	0.196	0.0240002	0.136	0.38	12	7	26	49.22
1079	gi|4502981	Homo sapiens	cytochrome c oxidase subunit 4 isoform 1, mitochondrial precursor [Homo sapiens]	14.21	2307	0.660193	-0.088	0.0440001	0.0479999	-0.176	12	7	40	32.54
1080	gi|28626504	Homo sapiens	fermitin family homolog 3 short form [Homo sapiens]	14.18	2686	0.397166	0.184	-0.164	-0.06	-0.392	7	7	11	15.23
1081	gi|122937279	Homo sapiens	tetratricopeptide repeat protein 36 [Homo sapiens]	14.17	2869	0.222242	-0.284	-0.088	0.132	-0.688	9	7	18	45.5
1082	gi|45827765	Homo sapiens	UDP-glucuronosyltransferase 1-6 isoform 1 precursor [Homo sapiens]	14.16	1891	0.852145	-0.308	0.0159998	-0.06	-0.14	7	7	16	36.47
1083	gi|334085248	Homo sapiens	presequence protease, mitochondrial isoform 1 precursor [Homo sapiens]	14.16	570	1.36112	-0.052	0.0720001	0.0720001	0.16	7	7	14	8.478
1084	gi|194018537	Homo sapiens	phosphoribosyl pyrophosphate synthase-associated protein 1 [Homo sapiens]	14.16	2776	0.314874	-0.824	-0.236	-0.012	-0.672	9	7	14	26.49
1085	gi|83700233	Homo sapiens	eukaryotic translation initiation factor 3 subunit C [Homo sapiens]	14.14	600	1.34177	0.172	0.14	-0.00399999	0.212	6	6	11	13.91
1086	gi|25777615	Homo sapiens	26S proteasome non-ATPase regulatory subunit 7 [Homo sapiens]	14.08	1319	1.03001	-0.088	-0.14	0.028	-0.032	7	7	8	27.78
1087	gi|195976807	Homo sapiens	retinol-binding protein 1 isoform a [Homo sapiens]	14.08	3016	0.0225093	0.588	0.224	-0.032	-1.376	12	7	29	49.24
1088	gi|4506201	Homo sapiens	proteasome subunit beta type-5 isoform 1 [Homo sapiens]	14.06	2181	0.728873	-0.252	-0.076	-0.072	-0.228	7	7	11	29.66
1089	gi|4505531	Homo sapiens	oxysterol-binding protein 1 [Homo sapiens]	14.03	1291	1.03693	-0.024	0.0119999	-0.02	0.00799985	7	6	12	13.01
1090	gi|4557581	Homo sapiens	fatty acid-binding protein, epidermal [Homo sapiens]	14.01	491	1.43504	0.844	0.164	-0.168	0.56	7	6	20	65.93
1091	gi|4758208	Homo sapiens	dual specificity protein phosphatase 3 [Homo sapiens]	14.01	2276	0.686696	-0.12	-0.028	-0.056	-0.212	7	7	18	48.11
1092	gi|4758774	Homo sapiens	NADH dehydrogenase [ubiquinone] 1 beta subcomplex subunit 10 [Homo sapiens]	13.99	1828	0.873617	-0.124	0.0440001	0.0240002	-0.068	7	7	16	37.21
1093	gi|19743803	Homo sapiens	fibulin-5 precursor [Homo sapiens]	13.99	1940	0.834715	1.048	1.02	0.776	0.776	7	7	22	18.75
1094	gi|288541299	Homo sapiens	protein NOXP20 [Homo sapiens]	13.96	1734	0.904703	-0.428	-0.128	0.0919999	-0.12	7	7	10	18.29
1095	gi|32483399	Homo sapiens	serine/threonine-protein kinase PAK 2 [Homo sapiens]	13.94	1271	1.04429	0.028	0.0240002	0.0319999	0.0399999	9	7	14	22.33
1096	gi|217330646	Homo sapiens	activated RNA polymerase II transcriptional coactivator p15 [Homo sapiens]	13.93	19	3.34866	0.564	0.352	0.332	0.88	7	6	24	42.52
1097	gi|4503519	Homo sapiens	eukaryotic translation initiation factor 3 subunit F [Homo sapiens]	13.92	456	1.46362	-0.164	0.112	-0.064	0.148	8	7	19	26.33
1098	gi|14141193	Homo sapiens	40S ribosomal protein S9 [Homo sapiens]	13.9	2045	0.787739	0.0440001	0.172	-0.06	-0.056	10	7	29	29.9
1099	gi|11761619	Homo sapiens	mannose-1-phosphate guanyltransferase beta isoform 1 [Homo sapiens]	13.88	1243	1.0505	-0.096	-0.044	0.0559999	0.00400006	7	7	18	28.68
1100	gi|4503521	Homo sapiens	eukaryotic translation initiation factor 3 subunit E [Homo sapiens]	13.88	1174	1.07219	0.0559999	-0.00399999	0	0.0440001	8	7	9	23.15
1101	gi|7705793	Homo sapiens	beta-lactamase-like protein 2 [Homo sapiens]	13.87	493	1.43453	-0.148	0.0360002	-0.188	0.0919999	10	8	18	38.19
1102	gi|6681764	Homo sapiens	NADH dehydrogenase [ubiquinone] 1 alpha subcomplex subunit 9, mitochondrial precursor [Homo sapiens]	13.85	2396	0.605794	-0.084	0.0959998	0.00799985	-0.208	6	6	12	28.91
1103	gi|34335134	Homo sapiens	protein SEC13 homolog isoform 1 [Homo sapiens]	13.83	1229	1.05391	-0.024	0	0.0119999	0.0200002	8	7	19	35.71
1104	gi|4507369	Homo sapiens	tyrosine aminotransferase [Homo sapiens]	13.82	2970	0.103739	-0.072	0.00400006	-0.032	-1.008	6	6	7	26.87
1105	gi|13899342	Homo sapiens	mitochondrial glutamate carrier 2 [Homo sapiens]	13.82	1162	1.07832	-0.068	-0.044	-0.088	-0.016	8	7	11	25.08
1106	gi|7657585	Homo sapiens	mitochondrial ornithine transporter 1 [Homo sapiens]	13.82	2639	0.425773	-0.084	0.16	-0.024	-0.348	6	6	8	36.54
1107	gi|4826852	Homo sapiens	acyl carrier protein, mitochondrial precursor [Homo sapiens]	13.82	1214	1.0592	-0.576	0.0240002	0.0119999	-0.052	8	7	27	48.08
1108	gi|67944630	Homo sapiens	60S ribosomal protein L9 [Homo sapiens]	13.8	1615	0.942019	0.0440001	0.0119999	-0.036	-0.02	9	6	15	43.75
1109	gi|11968182	Homo sapiens	40S ribosomal protein S18 [Homo sapiens]	13.8	704	1.27894	-0.048	0.14	-0.072	0.12	7	6	18	48.03
1110	gi|13994255	Homo sapiens	alanine--glyoxylate aminotransferase 2, mitochondrial precursor [Homo sapiens]	13.79	1018	1.12887	-0.544	-0.084	-0.152	-0.1	7	6	13	19.07
1111	gi|11034845	Homo sapiens	regulation of nuclear pre-mRNA domain-containing protein 1B [Homo sapiens]	13.79	261	1.7113	-0.064	-0.04	-0.016	0.204	9	7	19	30.67
1112	gi|24797086	Homo sapiens	importin-5 [Homo sapiens]	13.75	55	2.62874	-0.048	0.228	0.104	0.504	6	6	7	13
1113	gi|5453880	Homo sapiens	acidic leucine-rich nuclear phosphoprotein 32 family member A [Homo sapiens]	13.75	170	1.96018	0.224	0.0720001	0.104	0.4	9	7	27	28.51
1114	gi|8923390	Homo sapiens	coiled-coil-helix-coiled-coil-helix domain-containing protein 3, mitochondrial precursor [Homo sapiens]	13.73	1121	1.09063	-0.232	-0.036	-0.016	-0.024	8	7	15	30.84
1115	gi|8923812	Homo sapiens	acyl-coenzyme A thioesterase 13 isoform 1 [Homo sapiens]	13.73	2661	0.409703	-1.092	-0.108	-0.02	-0.54	8	6	27	66.43
1116	gi|187960045	Homo sapiens	kynurenine 3-monooxygenase [Homo sapiens]	13.67	1995	0.811443	-0.336	0.076	0.00799985	-0.128	7	6	16	24.69
1117	gi|7019485	Homo sapiens	programmed cell death protein 6 isoform 1 [Homo sapiens]	13.67	1387	1.0069	0.00799985	0.00799985	0.00400006	0.00799985	7	7	11	58.12
1118	gi|31742498	Homo sapiens	SUN domain-containing protein 2 isoform b [Homo sapiens]	13.64	483	1.43971	0.124	0.216	-0.092	0.236	8	7	10	14.64
1119	gi|13375618	Homo sapiens	delta(24)-sterol reductase precursor [Homo sapiens]	13.64	112	2.18799	-1.064	-0.224	-0.052	0.148	8	7	17	15.31
1120	gi|93004078	Homo sapiens	2-hydroxyacyl-CoA lyase 1 [Homo sapiens]	13.56	1459	0.990249	-0.06	0.0840001	0.0440001	0.0159998	7	7	11	21.11
1121	gi|56786144	Homo sapiens	dual specificity protein phosphatase 23 [Homo sapiens]	13.56	251	1.74806	0.0479999	0.0679999	-0.02	0.268	8	7	12	53.33
1122	gi|4506631	Homo sapiens	60S ribosomal protein L30 [Homo sapiens]	13.55	399	1.52556	-0.08	0.0840001	-0.108	0.164	9	6	32	54.78
1123	gi|8922601	Homo sapiens	ADP-ribosylation factor-like protein 8B [Homo sapiens]	13.52	1241	1.05103	0.0959998	-0.036	-0.032	0.0319999	7	7	9	38.71
1124	gi|6912634	Homo sapiens	60S ribosomal protein L13a [Homo sapiens]	13.5	756	1.24921	0.0720001	0.216	0.028	0.184	6	6	20	34.98
1125	gi|212549756	Homo sapiens	calcium/calmodulin-dependent protein kinase type II subunit delta isoform 4 [Homo sapiens]	13.46	2090	0.76657	0.116	-0.036	0.16	-0.048	7	7	14	21.27
1126	gi|89145417	Homo sapiens	methyltransferase-like protein 7A precursor [Homo sapiens]	13.44	2618	0.438726	-0.9	-0.136	-0.14	-0.548	14	7	51	36.48
1127	gi|4507869	Homo sapiens	vasodilator-stimulated phosphoprotein [Homo sapiens]	13.43	2346	0.635833	0.592	0.192	0.28	0.124	8	7	10	32.37
1128	gi|39725636	Homo sapiens	transmembrane emp24 domain-containing protein 9 precursor [Homo sapiens]	13.39	492	1.43489	-0.044	0.164	-0.108	0.172	10	7	22	32.34
1129	gi|4507231	Homo sapiens	single-stranded DNA-binding protein, mitochondrial precursor [Homo sapiens]	13.31	381	1.54071	-0.02	0.152	0.0559999	0.24	9	6	20	62.16
1130	gi|62420888	Homo sapiens	dipeptidyl peptidase 2 preproprotein [Homo sapiens]	13.31	2746	0.350947	0.152	0.0520002	-0.104	-0.42	7	7	16	21.95
1131	gi|7705433	Homo sapiens	eukaryotic translation initiation factor 3 subunit L isoform 1 [Homo sapiens]	13.3	1531	0.966959	0.0360002	-0.016	0.0360002	0	7	7	7	17.73
1132	gi|51873031	Homo sapiens	nicalin precursor [Homo sapiens]	13.3	1419	1.00191	-0.024	-0.032	-0.012	-0.016	7	7	10	16.16
1133	gi|11545855	Homo sapiens	ribokinase [Homo sapiens]	13.29	2779	0.312212	-0.536	-0.072	0.112	-0.572	7	7	14	28.57
1134	gi|5902076	Homo sapiens	serine/arginine-rich splicing factor 1 isoform 1 [Homo sapiens]	13.29	231	1.78466	0.152	0.0240002	0.0159998	0.304	6	6	20	34.68
1135	gi|7706318	Homo sapiens	dehydrogenase/reductase SDR family member 7 precursor [Homo sapiens]	13.27	1124	1.0903	0.164	0.268	0.192	0.204	8	7	18	28.61
1136	gi|5031595	Homo sapiens	actin-related protein 2/3 complex subunit 4 isoform a [Homo sapiens]	13.27	1821	0.875962	0.0600002	-0.00399999	-0.116	-0.068	11	7	33	46.43
1137	gi|38373690	Homo sapiens	COP9 signalosome complex subunit 4 isoform 1 [Homo sapiens]	13.26	947	1.15747	0.0200002	-0.12	0.00799985	0.0440001	7	6	11	28.33
1138	gi|5032007	Homo sapiens	transcriptional activator protein Pur-alpha [Homo sapiens]	13.26	2600	0.463192	-0.14	-0.24	-0.232	-0.476	6	6	14	36.65
1139	gi|37537716	Homo sapiens	eukaryotic translation initiation factor 5 [Homo sapiens]	13.25	657	1.31381	-0.064	0.164	0.0799998	0.172	6	6	12	23.9
1140	gi|60499025	Homo sapiens	ferrochelatase, mitochondrial isoform a precursor [Homo sapiens]	13.25	2470	0.561304	-0.364	-0.136	-0.108	-0.384	8	6	16	18.18
1141	gi|89191865	Homo sapiens	integrin beta-2 precursor [Homo sapiens]	13.24	1368	1.01101	0.188	0.0799998	0.076	0.0959998	8	7	9	12.87
1142	gi|39753957	Homo sapiens	torsin-1A-interacting protein 1 isoform 2 [Homo sapiens]	13.24	1773	0.892453	0.0440001	0.0240002	0.0479999	-0.02	7	7	8	14.75
1143	gi|5174419	Homo sapiens	putative ATP-dependent Clp protease proteolytic subunit, mitochondrial precursor [Homo sapiens]	13.21	177	1.94556	-0.02	-0.068	0.0720001	0.288	8	7	14	41.88
1144	gi|41281768	Homo sapiens	cytochrome b5 isoform 1 [Homo sapiens]	13.2	2731	0.36642	-0.828	-0.1	-0.14	-0.612	15	6	71	62.69
1145	gi|260656034	Homo sapiens	palladin isoform 4 [Homo sapiens]	13.2	2266	0.692856	0.884	0.568	0.136	0.376	7	7	16	11.01
1146	gi|15431290	Homo sapiens	60S ribosomal protein L11 isoform 1 [Homo sapiens]	13.18	699	1.28197	-0.048	0.0720001	0.0159998	0.12	10	7	30	42.13
1147	gi|4504937	Homo sapiens	kynureninase isoform a [Homo sapiens]	13.17	2030	0.795193	-0.2	-0.024	-0.06	-0.164	8	7	10	25.81
1148	gi|34577059	Homo sapiens	perilipin-2 [Homo sapiens]	13.16	172	1.95415	0.248	-0.132	0.0879999	0.364	7	7	13	21.74
1149	gi|40217847	Homo sapiens	U5 small nuclear ribonucleoprotein 200 kDa helicase [Homo sapiens]	13.14	1399	1.00515	-0.028	-0.072	-0.024	-0.028	6	6	9	6.507
1150	gi|153792148	Homo sapiens	threonine synthase-like 1 [Homo sapiens]	13.13	2539	0.511745	-0.584	-0.1	0.0240002	-0.4	6	6	9	11.71
1151	gi|7657532	Homo sapiens	protein S100-A6 [Homo sapiens]	13.12	459	1.46012	1.456	1.288	0.568	1.284	7	6	21	71.11
1152	gi|83641876	Homo sapiens	probable serine carboxypeptidase CPVL precursor [Homo sapiens]	13.1	2643	0.422796	0.612	0.212	0.136	-0.068	7	6	13	13.87
1153	gi|4506203	Homo sapiens	proteasome subunit beta type-7 proprotein [Homo sapiens]	13.1	1498	0.97856	-0.212	-0.088	-0.088	-0.1	7	6	18	24.55
1154	gi|315583337	Homo sapiens	alpha-parvin [Homo sapiens]	13.09	2898	0.189916	0.208	0.0959998	-0.08	-0.652	9	7	13	28.4
1155	gi|291045183	Homo sapiens	N-acetylserotonin O-methyltransferase-like protein isoform 3 [Homo sapiens]	13.08	1869	0.857885	-0.432	-0.256	-0.164	-0.252	7	6	10	17.19
1156	gi|339882741	Homo sapiens	HLA class I histocompatibility antigen, Cw-1 alpha chain precursor [Homo sapiens]	13.06	45	2.81591	0.324	0.336	-0.00800001	0.644	7	6	20	34.15
1157	gi|8923900	Homo sapiens	N-acylneuraminate cytidylyltransferase [Homo sapiens]	13.06	1112	1.09401	-0.036	-0.032	0.0360002	0.0319999	6	6	8	20.74
1158	gi|116734717	Homo sapiens	alkaline phosphatase, tissue-nonspecific isozyme isoform 1 precursor [Homo sapiens]	13.06	2954	0.124446	0.72	0.228	-0.172	-0.572	6	6	14	13.74
1159	gi|56090139	Homo sapiens	protein TFG isoform 1 [Homo sapiens]	13.05	329	1.61266	-0.04	0.00799985	-0.184	0.16	7	6	16	37.25
1160	gi|344925836	Homo sapiens	redox-regulatory protein FAM213A isoform 3 precursor [Homo sapiens]	13.04	1802	0.881928	-0.724	-0.208	-0.096	-0.24	6	6	15	28.89
1161	gi|157266309	Homo sapiens	arylsulfatase E precursor [Homo sapiens]	13.03	2407	0.599086	-0.608	-0.352	-0.072	-0.42	7	6	9	13.75
1162	gi|25777713	Homo sapiens	S-phase kinase-associated protein 1 isoform b [Homo sapiens]	13.02	870	1.19383	0.22	0.0479999	0.028	0.16	8	6	18	51.53
1163	gi|4506019	Homo sapiens	serine/threonine-protein phosphatase 2A 55 kDa regulatory subunit B alpha isoform isoform 1 [Homo sapiens]	13.02	2300	0.666508	0.0679999	-0.032	-0.12	-0.192	7	7	14	23.04
1164	gi|33469958	Homo sapiens	L-serine dehydratase/L-threonine deaminase [Homo sapiens]	12.99	3014	0.0252752	0.496	0.508	0.356	-1.216	6	6	14	25.61
1165	gi|71040111	Homo sapiens	fibromodulin precursor [Homo sapiens]	12.98	475	1.44698	0.412	-0.068	-0.3	0.252	6	6	11	23.4
1166	gi|72534660	Homo sapiens	serine/arginine-rich splicing factor 7 isoform 1 [Homo sapiens]	12.98	376	1.54745	0.136	-0.02	-0.316	0.168	7	6	18	26.05
1167	gi|89903012	Homo sapiens	cell division control protein 42 homolog isoform 1 [Homo sapiens]	12.96	1195	1.06634	0.268	0.0639999	-0.176	0.0959998	8	7	17	54.45
1168	gi|4758384	Homo sapiens	peptidyl-prolyl cis-trans isomerase FKBP5 isoform 1 [Homo sapiens]	12.95	894	1.18039	0.252	0.076	-0.036	0.16	7	6	10	25.82
1169	gi|319918873	Homo sapiens	CORO7-PAM16 protein [Homo sapiens]	12.95	489	1.43547	0.0319999	-0.104	0.00799985	0.144	6	6	10	8.874
1170	gi|55956921	Homo sapiens	heterogeneous nuclear ribonucleoprotein A/B isoform b [Homo sapiens]	12.94	154	2.0157	-0.156	-0.024	0	0.264	6	6	11	28.77
1171	gi|4503971	Homo sapiens	rab GDP dissociation inhibitor alpha [Homo sapiens]	12.89	674	1.29959	0.18	0.236	-0.192	0.2	7	6	12	51.01
1172	gi|73765546	Homo sapiens	ubiquitin-conjugating enzyme E2 variant 1 isoform d [Homo sapiens]	12.89	597	1.34265	0.16	-0.052	-0.108	0.14	7	6	19	54.42
1173	gi|27436889	Homo sapiens	GDP-fucose protein O-fucosyltransferase 1 isoform 1 precursor [Homo sapiens]	12.88	585	1.35247	-0.58	-0.076	-0.068	0	6	6	13	27.84
1174	gi|17158044	Homo sapiens	40S ribosomal protein S6 [Homo sapiens]	12.81	2713	0.382033	-0.028	0.16	-0.00800001	-0.38	8	5	26	24.1
1175	gi|7330335	Homo sapiens	chloride intracellular channel protein 4 [Homo sapiens]	12.79	2781	0.310395	0.368	-0.00800001	0.0440001	-0.376	7	7	12	44.66
1176	gi|88853865	Homo sapiens	isoamyl acetate-hydrolyzing esterase 1 homolog precursor [Homo sapiens]	12.79	2136	0.746135	-0.048	-0.00800001	-0.08	-0.16	6	6	8	40.32
1177	gi|47132622	Homo sapiens	S-methyl-5'-thioadenosine phosphorylase [Homo sapiens]	12.76	1840	0.867622	-0.372	-0.024	0.0639999	-0.116	6	6	14	41.7
1178	gi|21614544	Homo sapiens	protein S100-A8 [Homo sapiens]	12.73	2943	0.140001	0.108	-0.524	-0.52	-0.996	8	6	30	47.31
1179	gi|8922532	Homo sapiens	regulator of microtubule dynamics protein 3 [Homo sapiens]	12.72	1669	0.924155	-0.064	0.00400006	-0.064	-0.064	6	6	8	17.66
1180	gi|31542939	Homo sapiens	15-hydroxyprostaglandin dehydrogenase [NAD(+)] isoform 1 [Homo sapiens]	12.71	28	3.11462	0.0639999	0.256	0.112	0.612	8	6	25	26.69
1181	gi|4503727	Homo sapiens	peptidyl-prolyl cis-trans isomerase FKBP3 [Homo sapiens]	12.68	372	1.55399	-0.088	0.104	-0.02	0.196	6	6	22	31.7
1182	gi|4506055	Homo sapiens	cAMP-dependent protein kinase catalytic subunit alpha isoform 1 [Homo sapiens]	12.67	638	1.32247	-0.176	-0.084	-0.052	0.0479999	6	6	7	19.09
1183	gi|149999378	Homo sapiens	inverted formin-2 isoform 2 [Homo sapiens]	12.66	2689	0.39528	0.316	0.112	-0.096	-0.292	6	6	12	7.177
1184	gi|73915096	Homo sapiens	gamma-glutamyltranspeptidase 1 precursor [Homo sapiens]	12.63	1085	1.10158	0.372	0.076	0.232	0.236	8	6	19	17.93
1185	gi|4758756	Homo sapiens	nucleosome assembly protein 1-like 1 [Homo sapiens]	12.63	555	1.37259	0.448	0.324	0.148	0.4	7	6	16	24.04
1186	gi|21361114	Homo sapiens	mitochondrial 2-oxoglutarate/malate carrier protein isoform 1 [Homo sapiens]	12.61	2354	0.62996	-0.144	-0.02	-0.088	-0.26	7	6	23	27.39
1187	gi|7524354	Homo sapiens	N(G),N(G)-dimethylarginine dimethylaminohydrolase 2 [Homo sapiens]	12.59	741	1.26	0.2	-0.144	0.0799998	0.152	6	6	11	40.7
1188	gi|41393599	Homo sapiens	coproporphyrinogen-III oxidase, mitochondrial precursor [Homo sapiens]	12.59	2644	0.422201	-0.344	0.0440001	0.108	-0.392	7	6	15	22.91
1189	gi|5803227	Homo sapiens	14-3-3 protein theta [Homo sapiens]	12.55	1250	1.04919	0.368	0.108	-0.128	0.148	9	7	25	56.73
1190	gi|4506697	Homo sapiens	40S ribosomal protein S20 isoform 2 [Homo sapiens]	12.55	320	1.62135	-0.252	0.0520002	0.0200002	0.18	7	6	15	28.57
1191	gi|18104991	Homo sapiens	tyrosine-protein phosphatase non-receptor type 6 isoform 2 [Homo sapiens]	12.55	488	1.43635	-0.228	-0.02	-0.048	0.0919999	7	7	12	16.75
1192	gi|188035928	Homo sapiens	methylmalonyl-CoA epimerase, mitochondrial precursor [Homo sapiens]	12.54	2591	0.471804	-0.732	-0.104	-0.052	-0.472	6	6	14	52.84
1193	gi|4506621	Homo sapiens	60S ribosomal protein L26 [Homo sapiens]	12.52	1909	0.847153	-0.06	0.0200002	-0.028	-0.088	7	7	14	46.21
1194	gi|5031981	Homo sapiens	26S proteasome non-ATPase regulatory subunit 14 [Homo sapiens]	12.49	1070	1.11064	-0.084	0.0840001	-0.2	0.00799985	6	6	13	29.03
1195	gi|10947135	Homo sapiens	ATP-binding cassette sub-family F member 1 isoform b [Homo sapiens]	12.49	928	1.16426	0.16	-0.036	0.0959998	0.128	6	6	11	8.178
1196	gi|4506613	Homo sapiens	60S ribosomal protein L22 proprotein [Homo sapiens]	12.49	837	1.20842	-0.036	-0.024	0.0319999	0.076	7	6	20	39.06
1197	gi|117168248	Homo sapiens	3-hydroxyacyl-CoA dehydratase 3 [Homo sapiens]	12.46	2108	0.758444	-0.184	-0.104	-0.116	-0.216	7	6	20	22.1
1198	gi|6005846	Homo sapiens	twinfilin-2 [Homo sapiens]	12.45	2320	0.649422	0.028	-0.148	0.0159998	-0.208	7	6	13	29.8
1199	gi|31543060	Homo sapiens	probable 4-hydroxy-2-oxoglutarate aldolase, mitochondrial isoform 1 [Homo sapiens]	12.41	2901	0.187696	-0.732	-0.116	-0.016	-0.864	8	6	11	22.32
1200	gi|11321585	Homo sapiens	guanine nucleotide-binding protein G(I)/G(S)/G(T) subunit beta-1 [Homo sapiens]	12.4	1013	1.13057	0.172	0.128	0.14	0.168	9	6	27	50.88
1201	gi|4759212	Homo sapiens	tubulin-specific chaperone A [Homo sapiens]	12.4	191	1.89811	-0.052	-0.072	0.12	0.284	6	6	20	49.07
1202	gi|4507669	Homo sapiens	translationally-controlled tumor protein [Homo sapiens]	12.38	246	1.76027	0.112	0.116	0.076	0.324	6	6	23	44.19
1203	gi|7705855	Homo sapiens	estradiol 17-beta-dehydrogenase 12 [Homo sapiens]	12.37	2230	0.70549	-0.172	0.0479999	-0.00399999	-0.176	8	6	13	29.49
1204	gi|47519616	Homo sapiens	tropomyosin beta chain isoform 2 [Homo sapiens]	12.36	2632	0.429107	0.98	0.808	0.428	0.324	6	6	13	58.8
1205	gi|6912516	Homo sapiens	mitochondrial peptide methionine sulfoxide reductase isoform a [Homo sapiens]	12.36	2738	0.360182	-0.496	-0.14	-0.084	-0.588	6	6	14	33.19
1206	gi|24432106	Homo sapiens	DBIRD complex subunit KIAA1967 [Homo sapiens]	12.34	1777	0.891658	0.0720001	-0.036	0.028	-0.032	7	6	10	11.81
1207	gi|187761324	Homo sapiens	shootin-1 isoform a [Homo sapiens]	12.34	679	1.29641	0.268	0.0559999	0.0879999	0.228	6	6	12	14.58
1208	gi|24119277	Homo sapiens	alanine--glyoxylate aminotransferase 2-like 2 [Homo sapiens]	12.3	2709	0.385123	-0.28	-0.2	-0.048	-0.532	6	6	7	17.11
1209	gi|116875844	Homo sapiens	phosphopantothenate--cysteine ligase isoform a [Homo sapiens]	12.29	1626	0.938958	0.00799985	-0.032	-0.08	-0.052	6	6	9	17.04
1210	gi|225543166	Homo sapiens	sorting and assembly machinery component 50 homolog [Homo sapiens]	12.27	2471	0.5607	-0.088	0.0399999	-0.248	-0.312	6	6	9	19.83
1211	gi|193211600	Homo sapiens	protein phosphatase 1A isoform 3 [Homo sapiens]	12.25	1893	0.851662	-0.432	-0.184	-0.08	-0.216	6	6	9	15.16
1212	gi|4507951	Homo sapiens	14-3-3 protein eta [Homo sapiens]	12.24	295	1.6516	0.42	0.22	-0.132	0.396	7	6	17	62.2
1213	gi|4826878	Homo sapiens	serine/threonine-protein kinase OSR1 [Homo sapiens]	12.24	1859	0.860668	0.248	-0.08	0.132	0.028	6	6	8	17.65
1214	gi|194097392	Homo sapiens	Golgin subfamily A member 2 [Homo sapiens]	12.22	1331	1.02579	-0.104	-0.052	-0.00800001	-0.028	6	6	7	7.784
1215	gi|22035646	Homo sapiens	apolipoprotein L3 isoform 1 [Homo sapiens]	12.21	2398	0.605595	0.132	0.24	-0.016	-0.116	7	6	9	18.16
1216	gi|90903240	Homo sapiens	phospholipid hydroperoxide glutathione peroxidase, mitochondrial isoform C precursor [Homo sapiens]	12.21	2546	0.50748	-0.064	-0.212	-0.076	-0.376	6	6	11	39.32
1217	gi|4504253	Homo sapiens	histone H2A.x [Homo sapiens]	12.18	139	2.07044	0.308	-0.00800001	-0.032	0.408	8	6	23	59.44
1218	gi|5031569	Homo sapiens	alpha-centractin [Homo sapiens]	12.18	1883	0.854002	-0.04	-0.012	0.0200002	-0.076	7	6	23	40.16
1219	gi|4557287	Homo sapiens	angiotensinogen preproprotein [Homo sapiens]	12.18	249	1.7528	-0.436	-0.116	-0.1	0.108	7	6	9	25.77
1220	gi|19923959	Homo sapiens	serine dehydratase-like [Homo sapiens]	12.17	2191	0.72438	0.32	0.456	0.324	0.164	8	6	18	34.65
1221	gi|14149738	Homo sapiens	neurolysin, mitochondrial [Homo sapiens]	12.16	2177	0.730662	-0.26	-0.08	-0.052	-0.224	6	6	10	11.79
1222	gi|72534684	Homo sapiens	phospholipase D3 [Homo sapiens]	12.16	2216	0.711872	0.572	0.26	-0.068	0.12	8	6	14	17.96
1223	gi|4504771	Homo sapiens	eukaryotic translation initiation factor 6 isoform a [Homo sapiens]	12.16	652	1.31549	0.0639999	-0.236	0.00799985	0.0919999	9	6	21	46.53
1224	gi|166795268	Homo sapiens	retinol dehydrogenase 11 isoform 1 precursor [Homo sapiens]	12.15	2160	0.738448	-0.428	-0.08	-0.04	-0.24	7	6	11	24.53
1225	gi|17978512	Homo sapiens	poly(U)-binding-splicing factor PUF60 isoform a [Homo sapiens]	12.13	1109	1.0948	-0.2	-0.112	-0.16	-0.072	7	6	10	18.6
1226	gi|9624998	Homo sapiens	heterogeneous nuclear ribonucleoprotein H2 [Homo sapiens]	12.12	420	1.49868	0.112	0.0479999	-0.028	0.212	10	6	24	41.2
1227	gi|221316661	Homo sapiens	2-oxoglutarate dehydrogenase-like, mitochondrial isoform a [Homo sapiens]	12.12	2847	0.248312	-0.536	-0.08	-0.064	-0.732	6	5	8	15.54
1228	gi|4502337	Homo sapiens	zinc-alpha-2-glycoprotein precursor [Homo sapiens]	12.12	2626	0.433972	-0.18	-0.028	0.0159998	-0.404	8	6	13	29.87
1229	gi|6005786	Homo sapiens	monoglyceride lipase isoform 1 [Homo sapiens]	12.11	2554	0.504557	-0.028	0.152	0	-0.26	8	7	15	30.35
1230	gi|45243501	Homo sapiens	bcl-2-like protein 13 [Homo sapiens]	12.1	1996	0.810341	-0.124	-0.032	-0.048	-0.14	6	6	9	21.86
1231	gi|4507709	Homo sapiens	GDP-L-fucose synthase [Homo sapiens]	12.08	1456	0.990552	-0.088	0.0360002	-0.108	-0.04	6	6	13	30.84
1232	gi|56237029	Homo sapiens	integrin alpha-5 precursor [Homo sapiens]	12.08	1962	0.826813	-0.164	-0.232	-0.092	-0.196	6	6	9	9.056
1233	gi|14043022	Homo sapiens	methionine--tRNA ligase, cytoplasmic [Homo sapiens]	12.06	1205	1.06326	0.0479999	0.0319999	0.0360002	0.0559999	6	6	13	9.333
1234	gi|4502495	Homo sapiens	complement C1s subcomponent precursor [Homo sapiens]	12.06	337	1.60451	-0.272	-0.1	0.00799985	0.128	6	6	12	14.68
1235	gi|13027602	Homo sapiens	DDRGK domain-containing protein 1 precursor [Homo sapiens]	12.06	779	1.23955	-0.352	0.0479999	0.0959998	0.0720001	6	6	12	31.21
1236	gi|4506699	Homo sapiens	40S ribosomal protein S21 [Homo sapiens]	12.03	347	1.59124	-0.092	-0.044	0.0520002	0.184	7	6	23	71.08
1237	gi|4506693	Homo sapiens	40S ribosomal protein S17 [Homo sapiens]	12.03	522	1.40416	-0.108	0.12	-0.00800001	0.156	9	6	23	57.04
1238	gi|21536320	Homo sapiens	heterogeneous nuclear ribonucleoprotein U-like protein 1 isoform d [Homo sapiens]	12.02	898	1.17885	0.18	0.0520002	0.0360002	0.144	7	5	9	10.45
1239	gi|18677735	Homo sapiens	protein PRRC1 [Homo sapiens]	12.01	464	1.45768	-0.012	-0.016	-0.088	0.136	6	6	12	17.3
1240	gi|4505891	Homo sapiens	procollagen-lysine,2-oxoglutarate 5-dioxygenase 3 precursor [Homo sapiens]	12.01	721	1.27016	0.168	0.112	0	0.18	6	6	6	10.7
1241	gi|156564357	Homo sapiens	ribosyldihydronicotinamide dehydrogenase [quinone] [Homo sapiens]	12.01	2744	0.352558	-0.108	-0.072	-0.064	-0.512	6	6	12	34.2
1242	gi|55749577	Homo sapiens	ADP/ATP translocase 1 [Homo sapiens]	11.99	2401	0.604451	-0.324	0.0520002	-0.044	-0.276	6	6	20	54.03
1243	gi|4502205	Homo sapiens	ADP-ribosylation factor 4 [Homo sapiens]	11.98	505	1.42404	0.468	0.324	-0.16	0.38	7	6	21	63.33
1244	gi|47933341	Homo sapiens	phosphotriesterase-related protein isoform 1 [Homo sapiens]	11.96	2312	0.653645	0.0319999	0.00400006	-0.072	-0.192	6	6	7	25.5
1245	gi|48762942	Homo sapiens	huntingtin-interacting protein 1-related protein [Homo sapiens]	11.94	160	1.99871	0.184	-0.192	0.176	0.368	5	5	7	10.49
1246	gi|68163411	Homo sapiens	CD166 antigen isoform 1 precursor [Homo sapiens]	11.94	1079	1.10716	-0.196	0.028	-0.228	-0.04	6	5	7	20.24
1247	gi|296841091	Homo sapiens	protein kinase C and casein kinase substrate in neurons protein 2 isoform A [Homo sapiens]	11.94	2532	0.516733	-0.104	-0.00399999	0.0959998	-0.284	6	6	11	18.11
1248	gi|17402912	Homo sapiens	vacuolar protein sorting-associated protein 29 isoform 2 [Homo sapiens]	11.94	583	1.3533	0.268	0.0200002	-0.06	0.208	6	6	9	39.25
1249	gi|115527097	Homo sapiens	serine/threonine-protein kinase MRCK beta [Homo sapiens]	11.92	2402	0.602961	0.0999998	-0.184	0.0200002	-0.224	6	6	7	4.676
1250	gi|4506701	Homo sapiens	40S ribosomal protein S23 [Homo sapiens]	11.92	653	1.31531	-0.256	0.0600002	0.116	0.12	5	5	13	49.65
1251	gi|4557851	Homo sapiens	solute carrier family 2, facilitated glucose transporter member 2 [Homo sapiens]	11.92	2656	0.415656	-1.504	-0.34	-0.064	-0.612	5	5	14	11.26
1252	gi|7705897	Homo sapiens	kynurenine/alpha-aminoadipate aminotransferase, mitochondrial [Homo sapiens]	11.92	2959	0.115549	-0.792	-0.196	-0.108	-1.128	7	7	9	23.53
1253	gi|148728166	Homo sapiens	oxidoreductase HTATIP2 isoform a precursor [Homo sapiens]	11.9	1444	0.995076	0.2	0.156	0.0559999	0.108	6	6	16	36.59
1254	gi|33469966	Homo sapiens	sec1 family domain-containing protein 1 isoform a [Homo sapiens]	11.9	373	1.55218	0.0200002	-0.00800001	0.136	0.232	8	6	13	15.26
1255	gi|8393516	Homo sapiens	sterol-4-alpha-carboxylate 3-dehydrogenase, decarboxylating [Homo sapiens]	11.82	1108	1.0951	-0.084	-0.052	0.00400006	0.00799985	5	5	6	27.88
1256	gi|332801090	Homo sapiens	heterogeneous nuclear ribonucleoprotein D-like isoform b [Homo sapiens]	11.81	200	1.87764	-0.072	-0.072	0.0319999	0.248	7	6	15	19.83
1257	gi|4885153	Homo sapiens	crk-like protein [Homo sapiens]	11.8	717	1.27314	0.00799985	0.028	0.00799985	0.116	6	6	10	21.45
1258	gi|33356177	Homo sapiens	tyrosine-protein phosphatase non-receptor type 11 isoform 1 [Homo sapiens]	11.79	862	1.19758	0.332	0.256	0.132	0.276	6	6	6	15.68
1259	gi|4758340	Homo sapiens	phenylalanine--tRNA ligase alpha subunit [Homo sapiens]	11.79	955	1.15548	0.112	0.0200002	0.0720001	0.116	6	6	10	15.75
1260	gi|18104948	Homo sapiens	60S ribosomal protein L21 [Homo sapiens]	11.78	996	1.13875	0.028	0.292	0.188	0.2	6	6	14	26.25
1261	gi|209969695	Homo sapiens	isochorismatase domain-containing protein 2, mitochondrial isoform 1 [Homo sapiens]	11.76	2440	0.578136	-0.78	0	-0.16	-0.384	8	5	21	67.8
1262	gi|11415026	Homo sapiens	60S ribosomal protein L18a [Homo sapiens]	11.73	548	1.37663	0.268	0.312	0.196	0.348	6	6	12	35.23
1263	gi|392307009	Homo sapiens	receptor-type tyrosine-protein phosphatase C isoform 2 precursor [Homo sapiens]	11.73	1696	0.914441	0.428	0.136	0.0200002	0.144	5	5	8	7.424
1264	gi|33598968	Homo sapiens	LIM domain only protein 7 isoform 1 [Homo sapiens]	11.71	1733	0.904734	-0.072	-0.036	-0.232	-0.12	6	6	8	6.227
1265	gi|333470719	Homo sapiens	basic leucine zipper and W2 domain-containing protein 1 isoform 2 [Homo sapiens]	11.69	602	1.34064	0.192	0.196	0.0440001	0.244	6	6	11	17.07
1266	gi|7705558	Homo sapiens	inositol-3-phosphate synthase 1 isoform 1 [Homo sapiens]	11.67	2295	0.669809	0.00400006	-0.076	-0.088	-0.212	7	6	8	12.9
1267	gi|51093863	Homo sapiens	niban-like protein 1 isoform 1 [Homo sapiens]	11.66	2469	0.562813	0.476	0.18	0.0399999	-0.032	5	5	6	11.66
1268	gi|21361163	Homo sapiens	vitamin K-dependent gamma-carboxylase isoform 1 [Homo sapiens]	11.66	484	1.43928	-0.188	-0.188	0.0559999	0.0919999	6	6	10	10.29
1269	gi|4503231	Homo sapiens	cytochrome P450 3A5 isoform 1 [Homo sapiens]	11.65	2488	0.551424	-0.208	-0.056	0.204	-0.248	7	7	9	35.66
1270	gi|50428925	Homo sapiens	tubulin-folding cofactor B [Homo sapiens]	11.65	375	1.55028	0.0600002	-0.208	-0.22	0.116	6	6	9	30.33
1271	gi|5802966	Homo sapiens	destrin isoform a [Homo sapiens]	11.64	2395	0.607157	0.332	0.128	0.0959998	-0.06	6	6	17	64.24
1272	gi|150417996	Homo sapiens	ubiquitin-like modifier-activating enzyme 6 [Homo sapiens]	11.64	1562	0.961034	-0.028	-0.032	0	-0.032	6	6	8	6.179
1273	gi|109148508	Homo sapiens	ubiquitin thioesterase OTUB1 [Homo sapiens]	11.6	1156	1.08115	-0.02	0	-0.02	0.0240002	6	6	10	36.16
1274	gi|88703041	Homo sapiens	sorting nexin-6 isoform b [Homo sapiens]	11.59	1711	0.910929	0.0440001	-0.00800001	-0.00399999	-0.032	7	6	9	19.38
1275	gi|5453599	Homo sapiens	F-actin-capping protein subunit alpha-2 [Homo sapiens]	11.58	1223	1.05581	0.0520002	0.028	0.0159998	0.0479999	9	6	17	25.87
1276	gi|17865802	Homo sapiens	vacuolar protein sorting-associated protein 4B [Homo sapiens]	11.58	2360	0.626906	0.0639999	-0.016	0.176	-0.14	7	6	10	14.86
1277	gi|4502163	Homo sapiens	apolipoprotein D precursor [Homo sapiens]	11.57	2849	0.244294	0.564	-0.088	0.0159998	-0.4	7	5	22	23.81
1278	gi|6005993	Homo sapiens	clathrin light chain A isoform b [Homo sapiens]	11.56	379	1.54277	0.128	-0.108	-0.096	0.18	8	7	18	20.97
1279	gi|28373194	Homo sapiens	proteasomal ubiquitin receptor ADRM1 precursor [Homo sapiens]	11.56	93	2.26934	0.16	0.0879999	-0.196	0.388	6	6	12	18.18
1280	gi|118582275	Homo sapiens	extracellular superoxide dismutase [Cu-Zn] precursor [Homo sapiens]	11.56	2667	0.407112	-0.108	0.188	0.0679999	-0.34	7	6	17	34.17
1281	gi|18390331	Homo sapiens	elongation factor G, mitochondrial [Homo sapiens]	11.55	339	1.60194	-0.164	-0.00399999	0	0.168	5	5	9	9.587
1282	gi|109638745	Homo sapiens	transforming growth factor beta-1-induced transcript 1 protein isoform 1 [Homo sapiens]	11.55	2991	0.0691431	0.444	0.272	0.176	-0.908	6	6	15	24.95
1283	gi|167234422	Homo sapiens	hematopoietic lineage cell-specific protein [Homo sapiens]	11.54	2710	0.383634	0.416	0.0600002	-0.06	-0.268	5	5	9	16.87
1284	gi|23111034	Homo sapiens	sorting nexin-1 isoform a [Homo sapiens]	11.53	1074	1.10937	0.144	0.0679999	0.00799985	0.104	6	6	10	18.97
1285	gi|21389433	Homo sapiens	heat shock protein beta-6 [Homo sapiens]	11.48	2735	0.363528	0.516	0.424	0.0999998	-0.128	6	6	10	48.12
1286	gi|333108224	Homo sapiens	afadin isoform 1 [Homo sapiens]	11.48	1339	1.02357	-0.028	-0.072	-0.00800001	-0.016	7	7	8	5.795
1287	gi|56788366	Homo sapiens	phosphatidylinositol-binding clathrin assembly protein isoform 1 [Homo sapiens]	11.47	1487	0.982333	0.0440001	-0.00800001	-0.024	-0.00399999	7	5	9	15.34
1288	gi|40805868	Homo sapiens	tumor protein D54 isoform c [Homo sapiens]	11.46	466	1.45513	0.284	-0.196	-0.28	0.172	5	5	9	40.91
1289	gi|5174741	Homo sapiens	ubiquitin carboxyl-terminal hydrolase isozyme L3 [Homo sapiens]	11.46	1182	1.07085	-0.248	-0.196	-0.148	-0.108	7	6	15	33.48
1290	gi|224586851	Homo sapiens	sorbin and SH3 domain-containing protein 2 isoform 6 [Homo sapiens]	11.44	2703	0.390461	-0.564	-0.14	-0.112	-0.568	6	6	19	11.89
1291	gi|22748717	Homo sapiens	adenylosuccinate synthetase isozyme 1 isoform 2 [Homo sapiens]	11.39	1901	0.848573	-0.12	-0.024	-0.06	-0.12	6	6	10	16.85
1292	gi|4758440	Homo sapiens	glia maturation factor gamma [Homo sapiens]	11.37	1720	0.909298	0.54	0.184	0.0440001	0.208	7	6	17	70.42
1293	gi|4502327	Homo sapiens	methylglutaconyl-CoA hydratase, mitochondrial precursor [Homo sapiens]	11.36	1974	0.821992	-0.172	-0.012	-0.072	-0.144	7	6	11	23.3
1294	gi|4503065	Homo sapiens	thiomorpholine-carboxylate dehydrogenase isoform 1 [Homo sapiens]	11.35	2293	0.671326	-0.188	-0.064	0.0840001	-0.204	6	6	12	34.71
1295	gi|300795605	Homo sapiens	echinoderm microtubule-associated protein-like 2 isoform 3 [Homo sapiens]	11.34	2279	0.684453	0.0240002	-0.212	-0.2	-0.248	6	6	11	12.81
1296	gi|5453908	Homo sapiens	phosphatidylinositol transfer protein alpha isoform [Homo sapiens]	11.34	2638	0.426107	0.22	0.108	0.0679999	-0.264	7	6	9	31.48
1297	gi|4557323	Homo sapiens	apolipoprotein C-III precursor [Homo sapiens]	11.34	1220	1.05658	-0.488	-0.06	-0.048	-0.088	6	5	20	51.52
1298	gi|5453746	Homo sapiens	5-formyltetrahydrofolate cyclo-ligase isoform a [Homo sapiens]	11.32	2641	0.4236	-0.508	-0.048	0.076	-0.444	7	6	12	48.77
1299	gi|148277071	Homo sapiens	thioredoxin reductase 1, cytoplasmic isoform 3 [Homo sapiens]	11.3	1117	1.09253	0.168	0.0840001	0.0399999	0.116	6	5	12	17.87
1300	gi|116063536	Homo sapiens	2-methoxy-6-polyprenyl-1,4-benzoquinol methylase, mitochondrial precursor [Homo sapiens]	11.29	2674	0.402282	-0.196	-0.052	-0.228	-0.504	5	5	5	32.72
1301	gi|67782319	Homo sapiens	spectrin beta chain, erythrocyte isoform b [Homo sapiens]	11.27	2348	0.633649	-0.072	0.00799985	0.076	-0.192	6	5	6	7.908
1302	gi|4557769	Homo sapiens	mevalonate kinase [Homo sapiens]	11.27	751	1.25225	-0.308	-0.104	0.076	0.0360002	6	6	11	21.97
1303	gi|28302131	Homo sapiens	hemoglobin subunit gamma-1 [Homo sapiens]	11.25	168	1.96905	-0.512	0.392	0.248	0.436	8	5	16	65.31
1304	gi|4506761	Homo sapiens	protein S100-A10 [Homo sapiens]	11.25	140	2.06913	1.1	0.88	0.5	1.1	10	5	26	46.39
1305	gi|117938762	Homo sapiens	protein ALEX isoform f [Homo sapiens]	11.24	2109	0.758398	0.0479999	-0.016	-0.072	-0.128	8	6	9	27.09
1306	gi|167466164	Homo sapiens	glutathione S-transferase theta-1 [Homo sapiens]	11.24	2563	0.496117	-0.016	0.0360002	0.0119999	-0.296	7	6	14	30.83
1307	gi|62912457	Homo sapiens	delta-1-pyrroline-5-carboxylate synthase isoform 2 [Homo sapiens]	11.22	829	1.21225	0.0440001	0.0479999	0.0360002	0.116	5	5	7	7.945
1308	gi|11342670	Homo sapiens	azurocidin preproprotein [Homo sapiens]	11.22	2687	0.396652	0.0879999	-0.288	-0.32	-0.496	6	5	13	31.08
1309	gi|194473720	Homo sapiens	cold shock domain-containing protein E1 isoform 3 [Homo sapiens]	11.21	1047	1.11728	0.00799985	-0.06	0	0.0360002	6	6	7	9.102
1310	gi|38201714	Homo sapiens	ELAV-like protein 1 [Homo sapiens]	11.15	117	2.16049	-0.176	0.0440001	-0.104	0.284	7	6	21	15.95
1311	gi|4757774	Homo sapiens	ADP-ribosylation factor-like protein 3 [Homo sapiens]	11.14	1469	0.987444	-0.268	-0.376	-0.088	-0.164	6	6	8	44.51
1312	gi|39930541	Homo sapiens	uncharacterized protein C9orf142 [Homo sapiens]	11.06	1126	1.08993	-0.056	-0.04	-0.00800001	0.0119999	6	6	10	42.65
1313	gi|50345991	Homo sapiens	ATP synthase subunit delta, mitochondrial precursor [Homo sapiens]	11.04	1906	0.847742	-0.5	0.0360002	-0.08	-0.164	10	5	40	52.38
1314	gi|55743130	Homo sapiens	60S ribosomal protein L32 [Homo sapiens]	11.02	703	1.2793	-0.02	0.34	0.204	0.264	6	5	17	40
1315	gi|4826734	Homo sapiens	RNA-binding protein FUS isoform 1 [Homo sapiens]	11.02	798	1.22796	0.00799985	-0.06	-0.00399999	0.076	6	6	11	10.46
1316	gi|6005930	Homo sapiens	UDP-glucuronosyltransferase 1-4 precursor [Homo sapiens]	11.01	2819	0.276398	-0.428	0.0360002	-0.188	-0.668	8	5	14	37.27
1317	gi|6005842	Homo sapiens	proline synthase co-transcribed bacterial homolog protein [Homo sapiens]	11.01	2748	0.34624	-0.332	-0.084	-0.064	-0.564	7	5	13	28
1318	gi|31377800	Homo sapiens	60 kDa SS-A/Ro ribonucleoprotein isoform 2 [Homo sapiens]	11.01	1556	0.961442	0.0720001	0	0.00799985	0.00400006	5	4	10	18.77
1319	gi|16753205	Homo sapiens	ubiquilin-1 isoform 2 [Homo sapiens]	11	368	1.5613	-0.208	-0.212	-0.184	0.0520002	8	6	13	13.55
1320	gi|8923001	Homo sapiens	abhydrolase domain-containing protein 10, mitochondrial precursor [Homo sapiens]	11	1322	1.02857	-0.524	-0.032	0.028	-0.072	6	5	13	27.45
1321	gi|13676857	Homo sapiens	heat shock-related 70 kDa protein 2 [Homo sapiens]	10.98	1952	0.831071	0.36	0.244	0.0520002	0.108	7	6	11	56.65
1322	gi|62240992	Homo sapiens	cysteine--tRNA ligase, cytoplasmic isoform c [Homo sapiens]	10.98	1532	0.966808	-0.028	-0.064	-0.012	-0.04	5	5	8	9.146
1323	gi|14249348	Homo sapiens	thioredoxin domain-containing protein 17 [Homo sapiens]	10.98	2552	0.505233	0.0520002	0.192	0.176	-0.184	6	5	20	58.54
1324	gi|38372925	Homo sapiens	basigin isoform 2 [Homo sapiens]	10.94	765	1.24475	-0.06	-0.072	-0.028	0.0559999	5	5	9	31.97
1325	gi|4759274	Homo sapiens	thioredoxin-like protein 1 [Homo sapiens]	10.94	119	2.15322	0.112	0.216	0.152	0.46	7	5	17	30.8
1326	gi|116534898	Homo sapiens	desmoglein-2 preproprotein [Homo sapiens]	10.93	2318	0.650476	-0.204	-0.088	-0.028	-0.26	5	5	7	10.38
1327	gi|23110925	Homo sapiens	proteasome subunit beta type-6 [Homo sapiens]	10.9	2683	0.398435	-0.452	-0.12	-0.152	-0.552	6	5	18	30.54
1328	gi|33188445	Homo sapiens	microtubule-actin cross-linking factor 1 isoform a [Homo sapiens]	10.88	2336	0.640143	0.152	-0.304	-0.02	-0.208	5	5	6	2.615
1329	gi|28872792	Homo sapiens	CDK5 regulatory subunit-associated protein 3 [Homo sapiens]	10.87	2410	0.595226	-0.212	0.0639999	-0.036	-0.26	5	5	6	15.42
1330	gi|24307969	Homo sapiens	cytoplasmic FMR1-interacting protein 1 isoform a [Homo sapiens]	10.87	853	1.20206	0.0679999	0.128	-0.1	0.112	5	5	10	5.028
1331	gi|9665248	Homo sapiens	antigen peptide transporter 1 [Homo sapiens]	10.85	1520	0.969815	0.12	-0.032	-0.076	-0.00399999	6	6	8	11.39
1332	gi|5174529	Homo sapiens	S-adenosylmethionine synthase isoform type-2 [Homo sapiens]	10.84	225	1.80371	-0.236	-0.28	-0.18	0.0959998	6	6	14	27.34
1333	gi|5031593	Homo sapiens	actin-related protein 2/3 complex subunit 5 [Homo sapiens]	10.83	1277	1.04096	0.388	0.0559999	0.0319999	0.168	7	5	25	51.66
1334	gi|14141159	Homo sapiens	heterogeneous nuclear ribonucleoprotein H3 isoform b [Homo sapiens]	10.82	1699	0.913952	0.136	-0.124	-0.256	-0.076	7	5	20	27.49
1335	gi|7657369	Homo sapiens	NADH dehydrogenase [ubiquinone] 1 alpha subcomplex subunit 8 [Homo sapiens]	10.82	2078	0.770706	-0.18	0.112	0.00799985	-0.116	7	6	11	50.58
1336	gi|5453980	Homo sapiens	dnaJ homolog subfamily C member 3 precursor [Homo sapiens]	10.8	662	1.30749	0.0639999	-0.064	-0.028	0.112	5	5	6	16.07
1337	gi|109240550	Homo sapiens	paraspeckle component 1 [Homo sapiens]	10.79	2010	0.803938	0.336	0.184	-0.18	0.0319999	5	5	7	19.5
1338	gi|314122177	Homo sapiens	calumenin isoform c precursor [Homo sapiens]	10.76	343	1.59786	0.64	0.368	0.0879999	0.552	5	5	13	26.01
1339	gi|24308013	Homo sapiens	mitochondrial-processing peptidase subunit alpha precursor [Homo sapiens]	10.74	1190	1.0682	-0.00399999	0.0399999	0.00799985	0.0399999	5	5	5	16.57
1340	gi|71897229	Homo sapiens	Na(+)/H(+) exchange regulatory cofactor NHE-RF2 isoform b [Homo sapiens]	10.7	2112	0.75731	-0.332	-0.236	-0.028	-0.248	7	5	8	25.77
1341	gi|28416940	Homo sapiens	ribosome maturation protein SBDS [Homo sapiens]	10.69	1069	1.11084	-0.04	0.00400006	-0.00399999	0.0360002	6	6	12	26.4
1342	gi|4758796	Homo sapiens	developmentally-regulated GTP-binding protein 1 [Homo sapiens]	10.65	1097	1.09863	-0.052	0.0360002	0.00799985	0.0399999	5	5	7	19.07
1343	gi|4826774	Homo sapiens	ubiquitin-like protein ISG15 precursor [Homo sapiens]	10.64	695	1.28497	0.412	0.764	0.232	0.552	5	5	8	30.91
1344	gi|6912482	Homo sapiens	LETM1 and EF-hand domain-containing protein 1, mitochondrial precursor [Homo sapiens]	10.62	1682	0.919921	0.0200002	0.0319999	-0.00399999	-0.024	5	5	8	10.69
1345	gi|4758040	Homo sapiens	cytochrome c oxidase subunit 6C proprotein [Homo sapiens]	10.61	2242	0.702116	-0.156	0.156	0.076	-0.12	5	5	14	50.67
1346	gi|68160937	Homo sapiens	E3 ubiquitin/ISG15 ligase TRIM25 [Homo sapiens]	10.6	1304	1.03432	0.00400006	-0.036	-0.028	0	7	6	13	14.13
1347	gi|45446745	Homo sapiens	aldo-keto reductase family 1 member C2 isoform 1 [Homo sapiens]	10.59	2900	0.188285	-0.084	0.168	0.196	-0.64	7	5	38	76.78
1348	gi|8051631	Homo sapiens	RNA-binding protein Raly isoform 1 [Homo sapiens]	10.58	270	1.6997	0.0840001	-0.408	-0.152	0.148	4	4	7	23.53
1349	gi|24431933	Homo sapiens	reticulon-4 isoform B [Homo sapiens]	10.58	2878	0.210467	-0.292	0.0159998	-0.14	-0.764	5	5	22	27.61
1350	gi|116812577	Homo sapiens	putative RNA-binding protein Luc7-like 2 isoform 1 [Homo sapiens]	10.57	260	1.71259	0.176	-0.072	0.104	0.296	5	5	12	13.78
1351	gi|24234747	Homo sapiens	interleukin enhancer-binding factor 2 isoform 1 [Homo sapiens]	10.56	499	1.42923	0.0440001	0.0240002	0.076	0.192	6	5	10	22.05
1352	gi|4506205	Homo sapiens	proteasome subunit beta type-9 proprotein [Homo sapiens]	10.56	546	1.37957	0.248	0.292	0.208	0.34	8	5	19	36.53
1353	gi|4757826	Homo sapiens	beta-2-microglobulin precursor [Homo sapiens]	10.54	22	3.31596	0.696	0.304	0.272	0.912	9	6	15	62.18
1354	gi|22538465	Homo sapiens	proteasome subunit beta type-3 [Homo sapiens]	10.54	2388	0.610838	-0.204	0.0159998	-0.148	-0.288	6	5	15	46.34
1355	gi|8923417	Homo sapiens	poly(ADP-ribose) glycohydrolase ARH3 [Homo sapiens]	10.49	1332	1.02562	0	-0.00399999	-0.00800001	0.00799985	5	5	6	20.39
1356	gi|19557691	Homo sapiens	surfeit locus protein 4 [Homo sapiens]	10.48	1977	0.820816	-0.088	0.0799998	-0.088	-0.104	7	5	15	18.59
1357	gi|25470890	Homo sapiens	DAZ-associated protein 1 isoform a [Homo sapiens]	10.46	1075	1.10914	-0.128	-0.12	-0.176	-0.056	6	4	12	16.4
1358	gi|5453690	Homo sapiens	dnaJ homolog subfamily B member 1 [Homo sapiens]	10.44	371	1.55454	-0.044	-0.012	-0.04	0.168	7	5	13	24.41
1359	gi|116875765	Homo sapiens	tight junction protein ZO-1 isoform b [Homo sapiens]	10.43	1404	1.00372	-0.032	-0.04	-0.048	-0.028	4	4	5	6.835
1360	gi|8922886	Homo sapiens	ATP-dependent RNA helicase DDX19A [Homo sapiens]	10.42	1410	1.00306	-0.048	0.0159998	-0.024	-0.012	6	5	8	18.83
1361	gi|188528628	Homo sapiens	polyribonucleotide nucleotidyltransferase 1, mitochondrial precursor [Homo sapiens]	10.41	1149	1.08349	0.0399999	0.0679999	-0.012	0.0600002	6	6	8	11.24
1362	gi|171906589	Homo sapiens	[3-methyl-2-oxobutanoate dehydrogenase [lipoamide]] kinase, mitochondrial isoform a [Homo sapiens]	10.41	2361	0.626886	-0.412	-0.248	0.00799985	-0.332	6	5	7	19.42
1363	gi|4502511	Homo sapiens	complement component C9 precursor [Homo sapiens]	10.37	1938	0.835645	-0.184	-0.18	-0.072	-0.18	6	5	15	16.64
1364	gi|18860918	Homo sapiens	xylulose kinase [Homo sapiens]	10.37	2129	0.749217	-0.236	-0.14	-0.084	-0.232	5	5	8	16.6
1365	gi|4826848	Homo sapiens	NADH dehydrogenase [ubiquinone] 1 alpha subcomplex subunit 5 [Homo sapiens]	10.36	1557	0.961304	-0.124	0.0159998	0.0600002	-0.024	6	5	11	57.76
1366	gi|20544151	Homo sapiens	chromobox protein homolog 3 [Homo sapiens]	10.34	82	2.36133	0.232	0.12	0.2	0.52	4	4	15	51.37
1367	gi|224831243	Homo sapiens	dynamin-like 120 kDa protein, mitochondrial isoform 1 [Homo sapiens]	10.31	2538	0.512049	-0.304	-0.052	0.132	-0.32	7	5	11	8.438
1368	gi|66932975	Homo sapiens	gephyrin isoform 2 [Homo sapiens]	10.3	1461	0.989803	-0.028	0	0.028	-0.00399999	5	5	9	13.72
1369	gi|87162455	Homo sapiens	protein KIAA0664 [Homo sapiens]	10.3	1144	1.08512	-0.104	0.0119999	-0.172	-0.024	5	5	8	6.417
1370	gi|19923919	Homo sapiens	receptor expression-enhancing protein 6 [Homo sapiens]	10.3	2525	0.521903	-0.924	-0.144	-0.184	-0.488	8	5	18	28.26
1371	gi|4826964	Homo sapiens	UV excision repair protein RAD23 homolog A isoform 1 [Homo sapiens]	10.29	2135	0.746466	0.148	-0.108	-0.056	-0.12	6	5	10	27
1372	gi|51896029	Homo sapiens	annexin A13 isoform b [Homo sapiens]	10.28	1523	0.968076	0.468	0.18	0.148	0.22	5	5	12	20.17
1373	gi|51479156	Homo sapiens	ATP synthase subunit g, mitochondrial [Homo sapiens]	10.28	2724	0.371783	-0.376	0.104	-0.028	-0.472	10	5	31	59.22
1374	gi|13435391	Homo sapiens	leukotriene-B(4) omega-hydroxylase 1 precursor [Homo sapiens]	10.27	2484	0.553371	-0.84	-0.104	-0.088	-0.42	5	5	11	32.88
1375	gi|71051616	Homo sapiens	uroporphyrinogen decarboxylase [Homo sapiens]	10.27	477	1.44613	-0.152	-0.44	-0.156	0	6	5	11	29.97
1376	gi|40789233	Homo sapiens	ubiquinone biosynthesis protein COQ9, mitochondrial precursor [Homo sapiens]	10.27	2533	0.515031	-0.336	-0.108	-0.1	-0.408	6	5	13	20.75
1377	gi|20336214	Homo sapiens	glutaminase liver isoform, mitochondrial [Homo sapiens]	10.23	2979	0.0908439	-0.328	-0.24	-0.12	-1.196	5	5	8	12.13
1378	gi|4507491	Homo sapiens	thimet oligopeptidase [Homo sapiens]	10.21	1478	0.984487	-0.084	-0.104	-0.064	-0.068	6	5	8	12.19
1379	gi|8922873	Homo sapiens	GTPase IMAP family member 4 [Homo sapiens]	10.21	2414	0.593029	0.168	-0.188	-0.184	-0.252	5	5	8	16.41
1380	gi|4503049	Homo sapiens	cysteine-rich protein 2 [Homo sapiens]	10.21	2617	0.439238	0.512	0.32	0.0119999	-0.092	5	5	10	37.5
1381	gi|9945306	Homo sapiens	microsomal glutathione S-transferase 1 isoform a [Homo sapiens]	10.19	1717	0.909539	-0.308	0.236	0.0879999	0.00400006	8	5	23	43.23
1382	gi|5174735	Homo sapiens	tubulin beta-4B chain [Homo sapiens]	10.17	576	1.35636	0.2	0.156	0.176	0.272	13	5	49	80.67
1383	gi|29150261	Homo sapiens	gamma-interferon-inducible lysosomal thiol reductase preproprotein [Homo sapiens]	10.15	2037	0.793079	1.068	0.704	0.204	0.584	11	5	20	39.6
1384	gi|18765694	Homo sapiens	dipeptidyl peptidase 4 [Homo sapiens]	10.14	342	1.60081	0.136	0.076	0.0799998	0.28	5	5	7	8.225
1385	gi|167234419	Homo sapiens	thyroid hormone receptor-associated protein 3 [Homo sapiens]	10.14	965	1.1511	0.16	-0.06	-0.196	0.0559999	5	5	5	7.225
1386	gi|22267436	Homo sapiens	protein NipSnap homolog 3A [Homo sapiens]	10.14	2162	0.737213	-0.308	-0.036	-0.052	-0.216	6	5	7	26.72
1387	gi|56243522	Homo sapiens	syntenin-1 isoform 1 [Homo sapiens]	10.13	535	1.39078	0.348	0.028	0.0919999	0.284	5	5	8	43.29
1388	gi|11545906	Homo sapiens	fructosamine-3-kinase [Homo sapiens]	10.11	1948	0.832675	-0.344	-0.108	-0.04	-0.184	5	5	9	21.04
1389	gi|4506901	Homo sapiens	serine/arginine-rich splicing factor 3 [Homo sapiens]	10.1	204	1.86893	0.26	0.216	-0.04	0.4	6	5	15	42.68
1390	gi|22748929	Homo sapiens	prostaglandin reductase 2 [Homo sapiens]	10.09	2334	0.642901	-0.692	-0.124	-0.064	-0.344	5	4	8	25.07
1391	gi|4507835	Homo sapiens	uridine 5'-monophosphate synthase [Homo sapiens]	10.08	1326	1.02675	-0.1	-0.052	-0.028	-0.032	4	4	6	16.88
1392	gi|29568103	Homo sapiens	U1 small nuclear ribonucleoprotein 70 kDa [Homo sapiens]	10.08	594	1.34443	0.164	-0.068	0.028	0.168	4	4	7	17.39
1393	gi|7706244	Homo sapiens	protein CutA isoform 2 precursor [Homo sapiens]	10.06	860	1.19948	-0.288	-0.14	-0.096	-0.04	8	5	15	46.79
1394	gi|32130518	Homo sapiens	apolipoprotein C-II precursor [Homo sapiens]	10.06	85	2.33629	-0.408	-0.012	-0.032	0.284	7	5	22	68.32
1395	gi|291621647	Homo sapiens	membrane-associated progesterone receptor component 2 [Homo sapiens]	10.05	2082	0.769377	-0.704	-0.108	-0.096	-0.272	7	5	15	34.82
1396	gi|6912494	Homo sapiens	microtubule-associated protein RP/EB family member 1 [Homo sapiens]	10.05	1528	0.967416	0.404	0.204	0.00400006	0.172	6	5	9	18.28
1397	gi|4885179	Homo sapiens	neutrophil defensin 3 preproprotein [Homo sapiens]	10.05	2907	0.180065	0.652	0.0399999	-0.296	-0.496	13	5	45	46.81
1398	gi|49574502	Homo sapiens	NADH-cytochrome b5 reductase 1 [Homo sapiens]	10.04	193	1.89677	-0.224	0.112	-0.024	0.26	5	5	12	19.67
1399	gi|91984773	Homo sapiens	NAD(P)H-hydrate epimerase precursor [Homo sapiens]	10.04	276	1.69259	-0.428	0.0319999	0.0520002	0.18	5	5	9	27.78
1400	gi|169404009	Homo sapiens	translocon-associated protein subunit alpha precursor [Homo sapiens]	10.03	461	1.45952	-0.028	0.18	0.0879999	0.232	6	5	12	19.93
1401	gi|74136552	Homo sapiens	LDLR chaperone MESD precursor [Homo sapiens]	10.02	286	1.6744	-0.12	0.0440001	-0.28	0.152	5	5	10	25.64
1402	gi|157311624	Homo sapiens	acyl-coenzyme A synthetase ACSM2B, mitochondrial [Homo sapiens]	10	2699	0.391894	-0.996	-0.132	-0.112	-0.592	6	5	22	63.78
1403	gi|42516576	Homo sapiens	glutaredoxin-related protein 5, mitochondrial precursor [Homo sapiens]	10	1154	1.08138	-0.344	-0.028	-0.096	-0.064	7	5	19	41.4
1404	gi|11024700	Homo sapiens	mitochondrial import inner membrane translocase subunit Tim13 [Homo sapiens]	10	757	1.2486	-0.556	-0.032	0.0479999	0.0159998	8	5	18	53.68
1405	gi|4505785	Homo sapiens	phosphorylase b kinase gamma catalytic chain, testis/liver isoform isoform 1 [Homo sapiens]	9.97	2373	0.620126	-0.468	-0.052	-0.024	-0.308	6	5	7	17.73
1406	gi|219283152	Homo sapiens	apoptosis inhibitor 5 isoform a [Homo sapiens]	9.95	915	1.16974	0.0479999	-0.028	-0.00800001	0.0720001	5	5	10	11.64
1407	gi|19924129	Homo sapiens	DNA repair protein RAD50 [Homo sapiens]	9.94	1323	1.02827	-0.084	-0.108	-0.056	-0.048	5	5	7	4.268
1408	gi|31543106	Homo sapiens	basal cell adhesion molecule isoform 1 precursor [Homo sapiens]	9.93	413	1.50291	-0.12	0.0319999	0.116	0.192	5	5	7	10.83
1409	gi|87159816	Homo sapiens	V-type proton ATPase subunit E 1 isoform b [Homo sapiens]	9.92	1759	0.898443	0.424	0.296	-0.128	0.156	5	4	9	25.49
1410	gi|24797148	Homo sapiens	selenide, water dikinase 1 isoform 1 [Homo sapiens]	9.91	968	1.15038	0.0679999	-0.00399999	-0.00800001	0.076	4	4	9	22.45
1411	gi|7661948	Homo sapiens	malectin precursor [Homo sapiens]	9.89	1382	1.00757	-0.504	0.0159998	-0.08	-0.096	5	5	12	20.21
1412	gi|42741659	Homo sapiens	multidrug resistance protein 1 [Homo sapiens]	9.88	943	1.15995	0.0520002	0.104	0.0600002	0.12	5	5	5	6.094
1413	gi|74315356	Homo sapiens	sedoheptulokinase [Homo sapiens]	9.87	2723	0.372724	-0.228	-0.1	-0.068	-0.52	5	5	5	26.15
1414	gi|41281453	Homo sapiens	STE20-like serine/threonine-protein kinase [Homo sapiens]	9.85	180	1.92868	-0.164	-0.116	-0.00399999	0.22	5	5	7	5.263
1415	gi|39777604	Homo sapiens	rho guanine nucleotide exchange factor 1 isoform 3 [Homo sapiens]	9.85	1455	0.990705	0.0159998	0	0	0	4	4	5	8.987
1416	gi|4885417	Homo sapiens	ubiquitin-conjugating enzyme E2 K isoform 1 [Homo sapiens]	9.83	1391	1.00659	-0.076	-0.04	-0.076	-0.044	6	5	11	35
1417	gi|255308875	Homo sapiens	7-dehydrocholesterol reductase [Homo sapiens]	9.83	2355	0.629568	-1.18	-0.04	-0.128	-0.368	5	5	10	10.53
1418	gi|119360348	Homo sapiens	tissue alpha-L-fucosidase precursor [Homo sapiens]	9.81	3002	0.0588732	0.436	0.104	0.0119999	-1.052	4	4	8	23.18
1419	gi|148539837	Homo sapiens	D-amino-acid oxidase [Homo sapiens]	9.8	2760	0.328135	-0.428	0.0479999	0.076	-0.52	6	5	18	18.16
1420	gi|21264343	Homo sapiens	scaffold attachment factor B1 isoform 3 [Homo sapiens]	9.79	161	1.99414	0.18	-0.228	0.00400006	0.312	4	4	7	10.16
1421	gi|7705927	Homo sapiens	ATPase inhibitor, mitochondrial isoform 1 precursor [Homo sapiens]	9.79	2408	0.598761	-0.18	0.0879999	0.028	-0.228	5	5	14	25.47
1422	gi|156627579	Homo sapiens	tetranectin precursor [Homo sapiens]	9.78	2052	0.782488	0.0919999	0.22	0.56	0.168	5	5	9	33.66
1423	gi|20127499	Homo sapiens	serine/arginine-rich splicing factor 6 [Homo sapiens]	9.77	59	2.59688	0.0559999	0.124	0.0240002	0.468	5	4	12	14.83
1424	gi|4758906	Homo sapiens	serpin B9 [Homo sapiens]	9.75	2252	0.699468	0.468	0.0679999	-0.144	0.00799985	6	6	9	17.02
1425	gi|169881252	Homo sapiens	general transcription factor II-I isoform 4 [Homo sapiens]	9.73	1295	1.03648	-0.04	-0.052	-0.036	-0.016	6	6	7	10.14
1426	gi|166362724	Homo sapiens	7-alpha-hydroxycholest-4-en-3-one 12-alpha-hydroxylase [Homo sapiens]	9.71	2966	0.107796	-0.436	0	-0.048	-1.056	5	4	17	13.77
1427	gi|4757714	Homo sapiens	low molecular weight phosphotyrosine protein phosphatase isoform c [Homo sapiens]	9.71	1780	0.890489	0.028	-0.02	0.0159998	-0.044	6	5	9	53.16
1428	gi|9966764	Homo sapiens	acyl-protein thioesterase 2 [Homo sapiens]	9.7	814	1.21942	0.0440001	0.136	0.132	0.168	4	4	8	42.42
1429	gi|313569797	Homo sapiens	arylsulfatase A isoform a precursor [Homo sapiens]	9.69	2204	0.71909	0.32	0.0679999	0.0799998	-0.00800001	4	4	6	12.18
1430	gi|39652628	Homo sapiens	constitutive coactivator of PPAR-gamma-like protein 1 [Homo sapiens]	9.68	1206	1.06191	-0.188	-0.32	-0.036	-0.092	5	5	6	6.172
1431	gi|66933014	Homo sapiens	3-hydroxybutyrate dehydrogenase type 2 [Homo sapiens]	9.68	2836	0.261837	-0.368	-0.06	-0.064	-0.684	4	4	13	43.67
1432	gi|87298828	Homo sapiens	complement C1q subcomponent subunit B precursor [Homo sapiens]	9.68	2814	0.280024	0.456	0.416	0.164	-0.256	6	5	14	26.09
1433	gi|4503117	Homo sapiens	cystatin-B [Homo sapiens]	9.66	801	1.22526	0.536	0.452	0.00400006	0.404	7	4	26	79.59
1434	gi|14861834	Homo sapiens	cat eye syndrome critical region protein 5 isoform 2 precursor [Homo sapiens]	9.65	1852	0.862105	-0.148	-0.124	0.0240002	-0.12	6	5	13	23.17
1435	gi|119964726	Homo sapiens	cation-independent mannose-6-phosphate receptor precursor [Homo sapiens]	9.64	97	2.24511	-0.2	0.188	0.18	0.42	5	5	5	3.814
1436	gi|34098946	Homo sapiens	nuclease-sensitive element-binding protein 1 [Homo sapiens]	9.64	449	1.47229	-0.108	0.0479999	-0.208	0.112	4	4	6	21.3
1437	gi|333033787	Homo sapiens	nascent polypeptide-associated complex subunit alpha isoform a [Homo sapiens]	9.61	539	1.38606	-0.236	-0.072	-0.116	0.0440001	7	5	23	8.757
1438	gi|5730027	Homo sapiens	KH domain-containing, RNA-binding, signal transduction-associated protein 1 [Homo sapiens]	9.61	132	2.10409	0.636	0.232	0.176	0.652	5	5	8	16.25
1439	gi|148727341	Homo sapiens	serine-threonine kinase receptor-associated protein [Homo sapiens]	9.61	787	1.23423	-0.016	-0.084	-0.116	0.0399999	7	5	12	18.86
1440	gi|4504025	Homo sapiens	glutaredoxin-1 [Homo sapiens]	9.6	2527	0.521834	-0.028	-0.012	0.14	-0.252	8	5	25	76.42
1441	gi|4502277	Homo sapiens	sodium/potassium-transporting ATPase subunit beta-1 [Homo sapiens]	9.58	643	1.31988	-0.264	-0.024	-0.064	0.0440001	6	5	19	24.42
1442	gi|7706200	Homo sapiens	UPF0670 protein THEM6 precursor [Homo sapiens]	9.58	1712	0.910781	-0.204	-0.08	0.0399999	-0.092	5	4	9	34.13
1443	gi|5174764	Homo sapiens	metallothionein-2 [Homo sapiens]	9.56	2990	0.073608	-0.532	0.0200002	-0.016	-1.216	8	5	25	67.21
1444	gi|4826665	Homo sapiens	copper chaperone for superoxide dismutase [Homo sapiens]	9.55	2432	0.582147	-0.132	-0.012	-0.048	-0.28	5	5	12	21.9
1445	gi|4505021	Homo sapiens	alpha-2-macroglobulin receptor-associated protein precursor [Homo sapiens]	9.53	1396	1.00546	0.0240002	0.0520002	-0.00800001	0.0200002	4	4	7	17.65
1446	gi|39995082	Homo sapiens	tRNA (cytosine(34)-C(5))-methyltransferase isoform 1 [Homo sapiens]	9.52	369	1.55475	-0.212	-0.152	-0.036	0.0999998	5	5	5	11.73
1447	gi|38505220	Homo sapiens	acyl-coenzyme A synthetase ACSM5, mitochondrial precursor [Homo sapiens]	9.52	2797	0.295709	-0.588	-0.068	-0.032	-0.648	5	5	8	15.2
1448	gi|30578410	Homo sapiens	dolichyl-diphosphooligosaccharide--protein glycosyltransferase subunit STT3B [Homo sapiens]	9.5	1744	0.902025	0.0479999	-0.06	-0.024	-0.052	5	4	9	6.78
1449	gi|4505143	Homo sapiens	NADP-dependent malic enzyme [Homo sapiens]	9.49	1816	0.877668	0.288	-0.148	0.0319999	0.0159998	5	5	9	11.01
1450	gi|7705706	Homo sapiens	40S ribosomal protein S27-like [Homo sapiens]	9.47	1727	0.906315	-0.12	0.0799998	-0.00399999	-0.048	6	5	23	51.19
1451	gi|8923421	Homo sapiens	serine--tRNA ligase, mitochondrial isoform b precursor [Homo sapiens]	9.46	2195	0.722189	-0.212	0	0.0600002	-0.168	5	5	7	15.25
1452	gi|11056061	Homo sapiens	thymosin beta-4 [Homo sapiens]	9.45	309	1.63453	1.048	0.684	-0.392	0.852	7	4	31	79.55
1453	gi|284795266	Homo sapiens	signal recognition particle receptor subunit beta [Homo sapiens]	9.42	767	1.24311	-0.204	-0.18	-0.104	-0.02	6	5	13	27.31
1454	gi|242117893	Homo sapiens	apoptosis regulator BAX isoform sigma [Homo sapiens]	9.41	1221	1.05643	0.0879999	0.0360002	0.0319999	0.0639999	7	5	13	38.55
1455	gi|4504483	Homo sapiens	hypoxanthine-guanine phosphoribosyltransferase [Homo sapiens]	9.4	1787	0.887736	-0.368	-0.252	-0.236	-0.244	6	5	13	27.98
1456	gi|4506625	Homo sapiens	60S ribosomal protein L27a [Homo sapiens]	9.4	1851	0.862826	-0.1	0.208	0.00799985	-0.02	6	5	13	26.35
1457	gi|214010226	Homo sapiens	40S ribosomal protein S24 isoform d [Homo sapiens]	9.39	1255	1.04796	-0.3	0.0999998	0.0240002	0	6	4	11	14.19
1458	gi|60279268	Homo sapiens	splicing factor U2AF 65 kDa subunit isoform b [Homo sapiens]	9.37	330	1.6116	0.0639999	-0.128	0.028	0.204	4	4	11	16.35
1459	gi|5031985	Homo sapiens	nuclear transport factor 2 [Homo sapiens]	9.36	593	1.34469	0.156	0.204	0.0559999	0.24	7	5	18	59.84
1460	gi|23503295	Homo sapiens	casein kinase II subunit beta [Homo sapiens]	9.36	624	1.32908	0.16	0.0559999	0.0240002	0.188	4	4	5	33.95
1461	gi|87159836	Homo sapiens	four and a half LIM domains protein 2 [Homo sapiens]	9.34	2455	0.568108	0.604	0.364	0.0840001	0.0840001	4	4	6	22.22
1462	gi|109638749	Homo sapiens	signal recognition particle 72 kDa protein isoform 1 [Homo sapiens]	9.33	1794	0.884959	0.0639999	-0.00800001	-0.00800001	-0.04	4	4	4	14.01
1463	gi|37655183	Homo sapiens	protein NDRG1 isoform 1 [Homo sapiens]	9.32	2	4.13964	-0.64	0.292	0.0600002	0.652	6	4	20	17.51
1464	gi|4503155	Homo sapiens	cathepsin L1 isoform 1 preproprotein [Homo sapiens]	9.32	2788	0.299479	0.656	0.204	-0.112	-0.228	5	5	9	27.03
1465	gi|4759224	Homo sapiens	programmed cell death protein 5 [Homo sapiens]	9.32	913	1.17178	-0.036	-0.064	-0.084	0.0240002	5	5	7	39.2
1466	gi|46249393	Homo sapiens	rho-related GTP-binding protein RhoG precursor [Homo sapiens]	9.31	241	1.77057	0.6	0.512	0.46	0.692	5	5	7	44.5
1467	gi|5231228	Homo sapiens	ribonuclease T2 precursor [Homo sapiens]	9.31	2479	0.557591	0.452	0.2	-0.08	-0.06	4	4	7	27.34
1468	gi|7706387	Homo sapiens	carboxypeptidase Q precursor [Homo sapiens]	9.29	2551	0.505933	-0.536	-0.124	-0.188	-0.468	6	5	12	11.86
1469	gi|115511049	Homo sapiens	guanine nucleotide-binding protein subunit alpha-11 [Homo sapiens]	9.29	1466	0.988436	0.0999998	0.0679999	-0.092	0.0200002	4	4	6	19.5
1470	gi|4503593	Homo sapiens	epidermal growth factor receptor substrate 15 isoform A [Homo sapiens]	9.28	1775	0.891953	-0.06	-0.04	-0.056	-0.088	4	4	4	10.04
1471	gi|374532823	Homo sapiens	Golgin subfamily B member 1 isoform 4 [Homo sapiens]	9.27	1860	0.860211	0.104	-0.152	-0.104	-0.092	5	5	6	3.706
1472	gi|4758328	Homo sapiens	fatty acid-binding protein, heart [Homo sapiens]	9.27	2856	0.239681	0.316	-0.1	-0.392	-0.592	4	4	7	31.58
1473	gi|23510381	Homo sapiens	transportin-1 isoform 2 [Homo sapiens]	9.26	1336	1.02411	0.204	0.308	0.16	0.192	5	4	7	10.79
1474	gi|4507817	Homo sapiens	UDP-glucuronosyltransferase 2B10 isoform 1 precursor [Homo sapiens]	9.21	2972	0.0999871	-0.532	-0.02	-0.06	-1.108	5	5	11	37.88
1475	gi|5292161	Homo sapiens	26S proteasome non-ATPase regulatory subunit 4 [Homo sapiens]	9.2	549	1.3764	-0.236	-0.036	0.076	0.104	4	4	6	24.67
1476	gi|66737374	Homo sapiens	protein S100-A13 [Homo sapiens]	9.18	1628	0.938816	0.42	0.28	-0.012	0.184	5	5	11	61.22
1477	gi|212276070	Homo sapiens	leucine-rich repeat flightless-interacting protein 1 isoform 4 [Homo sapiens]	9.17	1718	0.909534	-0.052	-0.1	-0.108	-0.104	5	5	7	7.526
1478	gi|17149828	Homo sapiens	N-alpha-acetyltransferase 15, NatA auxiliary subunit [Homo sapiens]	9.16	385	1.53888	0.0520002	-0.16	-0.044	0.156	4	4	8	7.275
1479	gi|6912540	Homo sapiens	cytosolic Fe-S cluster assembly factor NUBP2 [Homo sapiens]	9.15	1955	0.830405	0.0159998	-0.00800001	0.0559999	-0.064	4	4	7	30.63
1480	gi|359465572	Homo sapiens	biliverdin reductase A precursor [Homo sapiens]	9.14	2232	0.704056	0.328	-0.076	-0.096	-0.076	5	5	9	22.3
1481	gi|166235148	Homo sapiens	osteoclast-stimulating factor 1 [Homo sapiens]	9.14	2190	0.724436	0.32	0.0919999	0.0959998	0.00400006	5	4	8	42.52
1482	gi|5454096	Homo sapiens	serine/threonine-protein kinase 4 [Homo sapiens]	9.13	980	1.14391	0.0360002	-0.028	0.0119999	0.0639999	4	4	4	13.35
1483	gi|5031703	Homo sapiens	ras GTPase-activating protein-binding protein 1 [Homo sapiens]	9.13	409	1.51257	-0.02	0.0200002	0.0159998	0.184	5	4	6	16.52
1484	gi|83281438	Homo sapiens	eukaryotic translation initiation factor 3 subunit J [Homo sapiens]	9.11	677	1.29722	0.0399999	0.076	0.112	0.172	5	5	8	26.36
1485	gi|22035653	Homo sapiens	apolipoprotein L2 [Homo sapiens]	9.1	1850	0.862934	0.128	-0.072	-0.072	-0.06	5	5	15	35.31
1486	gi|4507873	Homo sapiens	prefoldin subunit 3 [Homo sapiens]	9.08	986	1.14167	0.0479999	0.0240002	0	0.076	5	5	8	38.07
1487	gi|203098013	Homo sapiens	all-trans-retinol 13,14-reductase precursor [Homo sapiens]	9.08	2720	0.3782	0.12	0.356	0.436	-0.16	5	5	10	10
1488	gi|4758352	Homo sapiens	adrenodoxin, mitochondrial precursor [Homo sapiens]	9.08	1609	0.944057	-0.172	-0.02	0.0399999	-0.056	4	4	9	32.07
1489	gi|4759302	Homo sapiens	vesicle-associated membrane protein-associated protein B/C isoform 1 [Homo sapiens]	9.07	1508	0.975665	-0.352	0.0479999	0.00400006	-0.06	6	5	10	38.27
1490	gi|5579478	Homo sapiens	dual specificity mitogen-activated protein kinase kinase 1 [Homo sapiens]	9.04	1282	1.03979	-0.144	-0.052	-0.076	-0.048	5	5	8	16.28
1491	gi|95147335	Homo sapiens	inositol 1,4,5-trisphosphate receptor type 2 [Homo sapiens]	9.03	1598	0.948454	0.00400006	-0.028	0.104	0	5	5	6	3.295
1492	gi|66363697	Homo sapiens	pirin [Homo sapiens]	9.02	116	2.16085	0.0840001	0.192	0.108	0.436	4	4	6	24.48
1493	gi|6006001	Homo sapiens	glutathione peroxidase 3 precursor [Homo sapiens]	9.01	2706	0.389601	0.568	0.188	-0.064	-0.16	4	4	11	20.8
1494	gi|4827050	Homo sapiens	ubiquitin carboxyl-terminal hydrolase 14 isoform a [Homo sapiens]	8.98	1265	1.04604	0.0319999	0.0119999	0.0520002	0.0440001	6	5	18	14.57
1495	gi|13128864	Homo sapiens	histone deacetylase 6 [Homo sapiens]	8.98	2885	0.204936	-0.272	-0.276	-0.012	-0.808	4	4	7	7.737
1496	gi|4505371	Homo sapiens	NADH dehydrogenase [ubiquinone] iron-sulfur protein 8, mitochondrial precursor [Homo sapiens]	8.98	1344	1.02105	-0.256	0.0720001	-0.06	-0.036	6	4	9	26.67
1497	gi|205360838	Homo sapiens	dnaJ homolog subfamily A member 3, mitochondrial isoform 1 [Homo sapiens]	8.94	2025	0.798493	-0.136	0.00400006	0.0799998	-0.104	4	4	8	17.29
1498	gi|30581135	Homo sapiens	structural maintenance of chromosomes protein 1A [Homo sapiens]	8.93	1145	1.08496	-0.108	-0.12	-0.068	-0.036	4	4	7	6.975
1499	gi|5453704	Homo sapiens	PRA1 family protein 3 [Homo sapiens]	8.92	1818	0.876405	0.188	-0.028	-0.076	-0.024	5	5	13	24.47
1500	gi|4504187	Homo sapiens	glutathione S-transferase theta-2 [Homo sapiens]	8.91	2811	0.282065	-0.936	-0.18	-0.432	-0.82	5	4	7	33.2
1501	gi|4506633	Homo sapiens	60S ribosomal protein L31 isoform 1 [Homo sapiens]	8.91	470	1.45114	-0.248	0.0840001	-0.16	0.0999998	5	4	17	34.4
1502	gi|18543329	Homo sapiens	26S proteasome non-ATPase regulatory subunit 9 isoform 1 [Homo sapiens]	8.9	121	2.15077	0.216	-0.452	-0.168	0.296	4	4	7	26.46
1503	gi|13904866	Homo sapiens	60S ribosomal protein L28 isoform 2 [Homo sapiens]	8.89	1463	0.989174	-0.124	0.0679999	0.0919999	0.0119999	4	4	8	40.15
1504	gi|27262628	Homo sapiens	nuclear autoantigenic sperm protein isoform 2 [Homo sapiens]	8.88	292	1.65775	0.0200002	-0.144	-0.052	0.18	4	4	5	9.518
1505	gi|8051608	Homo sapiens	heme oxygenase 2 [Homo sapiens]	8.87	2264	0.694223	0.308	0.324	0.112	0.0479999	5	4	8	28.48
1506	gi|223468676	Homo sapiens	transcription factor p65 isoform 1 [Homo sapiens]	8.87	1297	1.03604	-0.00399999	-0.052	0.00799985	0.00400006	5	5	5	13.43
1507	gi|21389351	Homo sapiens	sideroflexin-5 [Homo sapiens]	8.84	2640	0.423746	-0.648	-0.044	-0.04	-0.492	5	5	7	24.71
1508	gi|8923541	Homo sapiens	UPF0587 protein C1orf123 [Homo sapiens]	8.84	1543	0.96406	-0.24	-0.172	-0.188	-0.156	4	4	9	29.37
1509	gi|7661862	Homo sapiens	protein phosphatase 1F [Homo sapiens]	8.83	1470	0.987181	-0.016	0.0240002	0.0440001	0.00799985	4	4	6	17.84
1510	gi|91718899	Homo sapiens	mitogen-activated protein kinase 3 isoform 1 [Homo sapiens]	8.81	275	1.69359	0.356	0.0639999	0.208	0.408	4	4	9	13.72
1511	gi|4506067	Homo sapiens	protein kinase C alpha type [Homo sapiens]	8.81	519	1.40802	0.108	-0.252	-0.028	0.124	4	4	5	11.16
1512	gi|325301072	Homo sapiens	translocon-associated protein subunit delta isoform 1 precursor [Homo sapiens]	8.8	530	1.39655	-0.132	-0.00399999	-0.276	0.0559999	6	4	10	32.07
1513	gi|4502847	Homo sapiens	cold-inducible RNA-binding protein [Homo sapiens]	8.8	356	1.58165	0.32	0.0159998	0.148	0.34	4	4	7	35.47
1514	gi|24308295	Homo sapiens	grpE protein homolog 1, mitochondrial precursor [Homo sapiens]	8.79	991	1.13996	-0.144	0.0240002	0.0159998	0.0360002	4	4	8	27.19
1515	gi|115298659	Homo sapiens	spectrin alpha chain, erythrocyte [Homo sapiens]	8.79	2842	0.252743	-0.136	-0.232	-0.032	-0.688	5	5	11	3.969
1516	gi|20270341	Homo sapiens	lysophospholipase-like protein 1 [Homo sapiens]	8.79	604	1.34019	0.128	0.196	0.236	0.276	4	4	6	18.57
1517	gi|10092657	Homo sapiens	NADH dehydrogenase [ubiquinone] 1 alpha subcomplex subunit 12 isoform a [Homo sapiens]	8.76	1552	0.961761	0.136	0.132	0.0399999	0.0639999	4	4	8	43.45
1518	gi|94536771	Homo sapiens	cytochrome oxidase assembly [Homo sapiens]	8.76	359	1.57862	0.208	0.168	0.0639999	0.316	4	4	8	36.79
1519	gi|4758874	Homo sapiens	transmembrane 9 superfamily member 2 precursor [Homo sapiens]	8.75	37	2.91803	0.0440001	-0.016	0.0879999	0.496	4	4	6	9.502
1520	gi|187281616	Homo sapiens	NADH dehydrogenase [ubiquinone] iron-sulfur protein 7, mitochondrial [Homo sapiens]	8.74	2072	0.774066	0.0520002	0.22	0.0600002	-0.02	4	4	7	23.94
1521	gi|5901926	Homo sapiens	cleavage and polyadenylation specificity factor subunit 5 [Homo sapiens]	8.74	1743	0.902211	0.18	-0.04	-0.052	-0.012	4	4	4	33.48
1522	gi|171460914	Homo sapiens	dynamin-1-like protein isoform 1 [Homo sapiens]	8.71	215	1.83653	-0.176	-0.168	-0.128	0.152	4	4	5	10.87
1523	gi|14591904	Homo sapiens	ATP-dependent DNA helicase Q1 [Homo sapiens]	8.71	302	1.64248	0.404	0.204	-0.06	0.392	4	4	4	11.09
1524	gi|37620194	Homo sapiens	glucosamine 6-phosphate N-acetyltransferase [Homo sapiens]	8.71	2322	0.648126	-0.464	-0.048	0	-0.28	6	5	13	52.17
1525	gi|154800489	Homo sapiens	erlin-1 [Homo sapiens]	8.66	1689	0.91704	-0.288	-0.34	-0.108	-0.2	4	3	7	31.61
1526	gi|5453678	Homo sapiens	epididymal secretory protein E1 precursor [Homo sapiens]	8.66	2144	0.74287	0.588	0.2	-0.112	0.128	5	5	12	43.05
1527	gi|45827806	Homo sapiens	atlastin-3 [Homo sapiens]	8.63	1334	1.02547	0.0119999	0.0200002	0.0200002	0.0240002	4	4	5	13.12
1528	gi|13376331	Homo sapiens	L-2-hydroxyglutarate dehydrogenase, mitochondrial precursor [Homo sapiens]	8.61	2283	0.683126	-0.16	-0.108	-0.032	-0.236	4	4	5	13.39
1529	gi|63252888	Homo sapiens	prolyl 4-hydroxylase subunit alpha-1 isoform 2 precursor [Homo sapiens]	8.61	753	1.25169	0.136	0.0600002	-0.048	0.14	5	4	6	11.8
1530	gi|224586817	Homo sapiens	Golgi apparatus protein 1 isoform 3 precursor [Homo sapiens]	8.61	1501	0.977594	0.236	0.028	0.192	0.116	4	4	6	6.446
1531	gi|38016947	Homo sapiens	complement C5 preproprotein [Homo sapiens]	8.6	152	2.02648	0.236	0.2	0.204	0.476	4	4	4	5.489
1532	gi|311078508	Homo sapiens	histone-binding protein RBBP7 isoform 1 [Homo sapiens]	8.59	122	2.14865	0.324	0.316	0.232	0.568	4	4	10	14.29
1533	gi|6005717	Homo sapiens	ATP synthase subunit e, mitochondrial [Homo sapiens]	8.56	2308	0.657115	-0.148	0.0159998	0.0240002	-0.204	4	4	12	52.17
1534	gi|71772942	Homo sapiens	AP-1 complex subunit gamma-1 isoform b [Homo sapiens]	8.55	1633	0.936909	0.0240002	0.0119999	-0.02	-0.024	5	5	7	8.759
1535	gi|4504957	Homo sapiens	lysosome-associated membrane glycoprotein 2 isoform A precursor [Homo sapiens]	8.54	572	1.36028	0.476	0.212	0.136	0.376	5	4	13	7.073
1536	gi|42740897	Homo sapiens	cutaneous T-cell lymphoma-associated antigen 5 isoform 1 [Homo sapiens]	8.53	2002	0.808864	-0.4	-0.112	0.0399999	-0.18	5	4	6	7.587
1537	gi|4501993	Homo sapiens	alkyldihydroxyacetonephosphate synthase, peroxisomal precursor [Homo sapiens]	8.53	1341	1.02265	-0.00800001	0.0319999	0	0.0159998	4	4	5	11.09
1538	gi|156416000	Homo sapiens	ubiquitin-fold modifier-conjugating enzyme 1 [Homo sapiens]	8.52	441	1.48037	0.0520002	0.00799985	-0.00800001	0.184	4	4	5	32.93
1539	gi|4505357	Homo sapiens	NADH dehydrogenase [ubiquinone] 1 alpha subcomplex subunit 4 [Homo sapiens]	8.5	2449	0.572905	-0.136	0.0399999	0.00400006	-0.26	8	4	22	45.68
1540	gi|72534712	Homo sapiens	endoplasmic reticulum-Golgi intermediate compartment protein 1 [Homo sapiens]	8.49	2575	0.485871	-0.164	0.0119999	-0.072	-0.364	5	4	11	23.1
1541	gi|5729980	Homo sapiens	phosphomevalonate kinase [Homo sapiens]	8.49	258	1.7273	-0.58	0.0479999	0.144	0.212	4	4	7	26.04
1542	gi|50428935	Homo sapiens	microtubule-associated protein 1S [Homo sapiens]	8.48	1695	0.915028	0.076	-0.04	-0.036	-0.036	5	5	5	8.026
1543	gi|301601609	Homo sapiens	LIM and senescent cell antigen-like-containing domain protein 1 isoform e [Homo sapiens]	8.48	2456	0.567643	0.232	0.0559999	-0.068	-0.176	4	4	11	14.64
1544	gi|4885661	Homo sapiens	tyrosine-protein kinase Yes [Homo sapiens]	8.48	1649	0.932505	0.0840001	0.0159998	0.0639999	0.0119999	4	4	11	14.92
1545	gi|51317376	Homo sapiens	NHP2-like protein 1 [Homo sapiens]	8.47	217	1.8275	-0.048	-0.096	0.0440001	0.24	5	4	8	46.09
1546	gi|83320070	Homo sapiens	gasdermin-D [Homo sapiens]	8.46	563	1.36605	-0.016	-0.056	-0.04	0.108	4	4	5	13.22
1547	gi|162417971	Homo sapiens	signal peptidase complex subunit 2 [Homo sapiens]	8.46	1765	0.897296	-0.032	0.0639999	-0.044	-0.048	5	5	9	26.11
1548	gi|17933772	Homo sapiens	protein S100-A16 [Homo sapiens]	8.46	384	1.53903	0.264	0.448	0.284	0.464	4	4	6	51.46
1549	gi|55749531	Homo sapiens	splicing factor 3B subunit 2 [Homo sapiens]	8.45	100	2.23652	0.0360002	-0.224	-0.14	0.28	4	4	7	5.363
1550	gi|151108473	Homo sapiens	mitochondrial fission 1 protein [Homo sapiens]	8.44	2420	0.589502	-0.228	-0.012	0.0399999	-0.268	5	4	17	34.21
1551	gi|11386183	Homo sapiens	wiskott-Aldrich syndrome protein family member 2 isoform 1 [Homo sapiens]	8.42	1924	0.841727	0.272	0.112	-0.116	0.0159998	4	4	7	11.45
1552	gi|8923243	Homo sapiens	palmdelphin [Homo sapiens]	8.41	1283	1.03967	0.0159998	0.00400006	0.0240002	0.028	5	5	5	8.348
1553	gi|115430112	Homo sapiens	receptor expression-enhancing protein 5 [Homo sapiens]	8.39	2233	0.704051	-0.332	-0.032	-0.252	-0.284	4	4	10	15.34
1554	gi|4506623	Homo sapiens	60S ribosomal protein L27 [Homo sapiens]	8.37	1614	0.94218	-0.116	0.0399999	-0.096	-0.064	4	4	5	40.44
1555	gi|62955833	Homo sapiens	protein DDI1 homolog 2 [Homo sapiens]	8.37	2273	0.688016	-0.404	-0.096	0.0720001	-0.236	5	4	7	16.29
1556	gi|4505369	Homo sapiens	NADH dehydrogenase [ubiquinone] iron-sulfur protein 4, mitochondrial precursor [Homo sapiens]	8.37	2496	0.545001	-0.22	0.0559999	0.124	-0.256	4	4	13	28.57
1557	gi|208431836	Homo sapiens	polyadenylate-binding protein 4 isoform 3 [Homo sapiens]	8.35	1181	1.07097	-0.032	-0.012	0.00400006	0.0200002	6	5	8	25.36
1558	gi|23308579	Homo sapiens	prostaglandin E synthase 3 [Homo sapiens]	8.34	71	2.46243	0.0600002	-0.02	0.0679999	0.42	6	5	13	38.75
1559	gi|4503057	Homo sapiens	alpha-crystallin B chain [Homo sapiens]	8.32	452	1.46933	0.492	-0.304	-0.232	0.28	4	4	7	23.43
1560	gi|8923920	Homo sapiens	core histone macro-H2A.2 [Homo sapiens]	8.31	1921	0.843587	0.0679999	-0.096	0.00400006	-0.076	6	4	7	20.7
1561	gi|16117789	Homo sapiens	60S ribosomal protein L34 [Homo sapiens]	8.31	2412	0.593287	0.076	0.624	0.32	0.0999998	4	4	11	29.06
1562	gi|310923208	Homo sapiens	microfibril-associated glycoprotein 4 isoform 1 precursor [Homo sapiens]	8.29	2992	0.0687295	0.876	0.832	0.704	-0.456	6	4	13	23.66
1563	gi|16117791	Homo sapiens	60S ribosomal protein L35a [Homo sapiens]	8.29	1192	1.06806	-0.08	0.0559999	0.0840001	0.0479999	3	3	7	27.27
1564	gi|4504061	Homo sapiens	N-acetylglucosamine-6-sulfatase precursor [Homo sapiens]	8.27	1028	1.12436	0.204	-0.084	0.0399999	0.104	3	3	4	10.87
1565	gi|68800430	Homo sapiens	HCLS1-binding protein 3 [Homo sapiens]	8.27	2584	0.479276	0.288	0.184	0.0600002	-0.172	5	4	10	14.03
1566	gi|40018633	Homo sapiens	isopentenyl-diphosphate Delta-isomerase 1 [Homo sapiens]	8.25	427	1.49362	-0.384	-0.212	0.0319999	0.0639999	4	4	9	30.99
1567	gi|13569840	Homo sapiens	O-acetyl-ADP-ribose deacetylase MACROD1 [Homo sapiens]	8.23	2803	0.29027	-0.62	-0.292	-0.324	-0.792	4	4	7	23.38
1568	gi|4503243	Homo sapiens	lanosterol 14-alpha demethylase isoform 1 precursor [Homo sapiens]	8.23	429	1.49151	-0.416	-0.188	0.00799985	0.0559999	4	4	6	9.823
1569	gi|7706495	Homo sapiens	dnaJ homolog subfamily B member 11 precursor [Homo sapiens]	8.22	739	1.26017	-0.152	0.0639999	0.204	0.148	4	4	12	14.25
1570	gi|269914128	Homo sapiens	OCIA domain-containing protein 1 isoform 4 [Homo sapiens]	8.22	1842	0.867251	-0.192	-0.032	-0.08	-0.132	4	4	10	25.6
1571	gi|109715858	Homo sapiens	calcium-regulated heat stable protein 1 [Homo sapiens]	8.21	916	1.16966	-0.936	-0.072	0.0520002	-0.044	5	4	13	64.63
1572	gi|7706425	Homo sapiens	N-alpha-acetyltransferase 38, NatC auxiliary subunit [Homo sapiens]	8.21	728	1.26511	0.0159998	-0.036	0.0399999	0.108	5	4	8	52.08
1573	gi|108773784	Homo sapiens	ATP-binding cassette sub-family E member 1 [Homo sapiens]	8.2	697	1.28297	0.0639999	0.0559999	0.0200002	0.144	4	4	4	16.86
1574	gi|70608174	Homo sapiens	tumor protein D52 isoform 2 [Homo sapiens]	8.2	3	4.05361	-0.088	0.0679999	-0.136	0.576	4	4	10	23.19
1575	gi|9845297	Homo sapiens	diablo homolog, mitochondrial isoform 1 precursor [Homo sapiens]	8.2	503	1.42577	-0.112	-0.072	-0.04	0.0999998	4	4	11	21.76
1576	gi|5803036	Homo sapiens	heterogeneous nuclear ribonucleoprotein A0 [Homo sapiens]	8.19	283	1.67869	0.104	0.308	0.24	0.404	5	4	15	25.9
1577	gi|4826870	Homo sapiens	nucleobindin-2 precursor [Homo sapiens]	8.19	232	1.78159	0.0399999	-0.02	0.116	0.288	4	4	6	11.43
1578	gi|190014632	Homo sapiens	bifunctional UDP-N-acetylglucosamine 2-epimerase/N-acetylmannosamine kinase isoform 1 [Homo sapiens]	8.18	1880	0.855457	-0.028	0.0440001	0.224	0.00400006	4	4	5	5.976
1579	gi|20127561	Homo sapiens	NADH dehydrogenase [ubiquinone] 1 beta subcomplex subunit 11, mitochondrial isoform 1 [Homo sapiens]	8.18	1516	0.971156	0.0119999	0.16	-0.076	0.0200002	6	4	7	35.58
1580	gi|4759270	Homo sapiens	translin isoform 1 [Homo sapiens]	8.17	1771	0.893597	0.2	-0.048	-0.02	-0.00399999	4	4	8	27.19
1581	gi|45447090	Homo sapiens	mannose-1-phosphate guanyltransferase alpha [Homo sapiens]	8.17	1458	0.990416	-0.268	-0.156	0	-0.096	4	4	8	15.48
1582	gi|15718761	Homo sapiens	GTPase KRas isoform b precursor [Homo sapiens]	8.16	1500	0.977809	-0.068	-0.032	0.0639999	-0.016	5	4	13	43.62
1583	gi|4505467	Homo sapiens	5'-nucleotidase isoform 1 preproprotein [Homo sapiens]	8.16	1298	1.03578	-0.14	-0.128	-0.112	-0.076	3	3	3	11.67
1584	gi|109637759	Homo sapiens	calpastatin isoform f [Homo sapiens]	8.16	718	1.27212	0.0879999	0.0600002	0.128	0.176	4	4	9	8
1585	gi|5032087	Homo sapiens	splicing factor 3A subunit 1 isoform 1 [Homo sapiens]	8.15	1001	1.13745	-0.096	0	0.0919999	0.0600002	4	4	4	11.22
1586	gi|117938266	Homo sapiens	exocyst complex component 3-like protein 4 [Homo sapiens]	8.15	2287	0.675662	-0.484	-0.2	-0.204	-0.36	4	4	5	7.756
1587	gi|4757908	Homo sapiens	calcyphosin isoform a [Homo sapiens]	8.15	199	1.87865	0.0479999	-0.024	-0.072	0.264	4	4	8	22.75
1588	gi|345498499	Homo sapiens	lipopolysaccharide-responsive and beige-like anchor protein isoform 1 [Homo sapiens]	8.14	1701	0.913075	0.124	0.0600002	0.028	0.0159998	3	3	3	3.122
1589	gi|4504901	Homo sapiens	importin subunit alpha-4 [Homo sapiens]	8.12	259	1.72078	-0.18	-0.2	-0.112	0.12	5	4	5	12.28
1590	gi|4506929	Homo sapiens	endophilin-A2 isoform 1 [Homo sapiens]	8.11	1553	0.961684	0.0399999	0.0799998	0.0559999	0.028	3	3	3	23.1
1591	gi|201860300	Homo sapiens	AH receptor-interacting protein [Homo sapiens]	8.11	1010	1.1322	0.0159998	0.00400006	0.0200002	0.0639999	5	4	10	11.21
1592	gi|145275185	Homo sapiens	UPF0160 protein MYG1, mitochondrial precursor [Homo sapiens]	8.11	1582	0.955396	-0.12	-0.152	-0.096	-0.108	4	4	11	12.77
1593	gi|53828918	Homo sapiens	geranylgeranyl transferase type-2 subunit alpha [Homo sapiens]	8.1	1411	1.00298	-0.144	-0.152	0.108	-0.032	4	4	6	9.877
1594	gi|4503349	Homo sapiens	deoxyribonuclease-2-alpha precursor [Homo sapiens]	8.1	2697	0.393209	0.596	0.232	0.108	-0.108	4	4	10	15
1595	gi|157057545	Homo sapiens	sorting nexin-18 isoform a [Homo sapiens]	8.08	1372	1.00915	0.204	0.0559999	0.0479999	0.0879999	4	4	4	9.936
1596	gi|18087855	Homo sapiens	dynein light chain 2, cytoplasmic [Homo sapiens]	8.08	2392	0.608295	-0.216	-0.064	-0.068	-0.296	6	4	12	50.56
1597	gi|311771772	Homo sapiens	PDZ and LIM domain protein 2 isoform 2 [Homo sapiens]	8.08	2583	0.48116	-0.064	-0.052	-0.108	-0.372	4	4	6	7.641
1598	gi|4759300	Homo sapiens	vesicle-associated membrane protein 3 [Homo sapiens]	8.08	2060	0.777149	-0.044	-0.012	0.0119999	-0.12	4	4	5	40
1599	gi|6912594	Homo sapiens	phosphatidylinositol transfer protein beta isoform [Homo sapiens]	8.07	1239	1.05149	-0.076	-0.08	-0.048	-0.028	4	4	7	23.99
1600	gi|190014578	Homo sapiens	phosphatidylinositide phosphatase SAC1 [Homo sapiens]	8.07	1985	0.819381	0.0200002	-0.032	0.0200002	-0.084	4	4	8	7.496
1601	gi|7019415	Homo sapiens	protein transport protein Sec61 subunit alpha isoform 1 [Homo sapiens]	8.07	2013	0.803637	0.0799998	0.0600002	-0.124	-0.084	4	4	9	6.933
1602	gi|63055057	Homo sapiens	beta-actin-like protein 2 [Homo sapiens]	8.06	1990	0.816107	0.0520002	0.0159998	-0.04	-0.08	33	4	208	65.43
1603	gi|4557701	Homo sapiens	keratin, type I cytoskeletal 17 [Homo sapiens]	8.06	2890	0.202642	0.424	0.604	0.364	-0.296	6	4	10	22.69
1604	gi|49169841	Homo sapiens	UPF0598 protein C8orf82 [Homo sapiens]	8.06	1401	1.0043	-0.656	-0.072	-0.06	-0.132	4	4	7	27.78
1605	gi|13376617	Homo sapiens	prostaglandin E synthase 2 isoform 1 [Homo sapiens]	8.06	1367	1.01149	0.0159998	0.00799985	0.00400006	0.0119999	4	4	5	15.65
1606	gi|5454028	Homo sapiens	ras-related protein R-Ras precursor [Homo sapiens]	8.06	1164	1.0782	-0.024	-0.032	-0.044	0.00799985	5	4	10	24.31
1607	gi|32129209	Homo sapiens	ras-related protein Rap-2c precursor [Homo sapiens]	8.05	590	1.34594	-0.144	0.0799998	-0.104	0.0959998	4	4	6	42.62
1608	gi|13775198	Homo sapiens	SH3 domain-binding glutamic acid-rich-like protein 3 [Homo sapiens]	8.05	678	1.29712	0.644	0.308	0.0840001	0.448	5	4	14	38.71
1609	gi|163965377	Homo sapiens	thiosulfate sulfurtransferase/rhodanese-like domain-containing protein 1 isoform 1 [Homo sapiens]	8.05	532	1.39463	-0.528	-0.112	-0.112	-0.00399999	4	4	8	49.57
1610	gi|46852390	Homo sapiens	coiled-coil domain-containing protein 6 [Homo sapiens]	8.05	2557	0.501938	0.268	0.076	0.12	-0.172	4	4	6	10.13
1611	gi|51873064	Homo sapiens	lysosomal alpha-mannosidase isoform 1 precursor [Homo sapiens]	8.05	1333	1.02557	0.148	0.0679999	0.0119999	0.0720001	4	4	4	6.231
1612	gi|148491091	Homo sapiens	calcium-binding mitochondrial carrier protein SCaMC-1 isoform 1 [Homo sapiens]	8.04	1263	1.04653	0.412	0.156	0.104	0.216	5	4	7	11.11
1613	gi|7657441	Homo sapiens	28 kDa heat- and acid-stable phosphoprotein [Homo sapiens]	8.04	649	1.31686	0.176	-0.16	-0.052	0.128	5	4	9	22.1
1614	gi|4759098	Homo sapiens	transformer-2 protein homolog beta isoform 1 [Homo sapiens]	8.03	195	1.89286	-0.124	-0.116	-0.064	0.204	4	4	11	16.32
1615	gi|4506405	Homo sapiens	ras-related protein Ral-B [Homo sapiens]	8.03	1648	0.932719	0.0999998	0.144	0.0559999	0.0479999	4	4	5	21.84
1616	gi|4507125	Homo sapiens	small nuclear ribonucleoprotein-associated proteins B and B' isoform B [Homo sapiens]	8.02	333	1.60763	0.0440001	0.0200002	-0.064	0.208	5	4	13	15.58
1617	gi|7661602	Homo sapiens	brain protein 44 [Homo sapiens]	8.02	1868	0.858023	-0.608	0.028	-0.084	-0.172	5	4	14	37.01
1618	gi|111494239	Homo sapiens	galectin-9C [Homo sapiens]	8.02	1406	1.00357	0.54	0.252	0.0799998	0.272	5	4	10	13.2
1619	gi|148596947	Homo sapiens	fucose mutarotase isoform 1 [Homo sapiens]	8.01	2250	0.700039	-0.376	-0.204	-0.116	-0.308	4	4	6	45.45
1620	gi|52426743	Homo sapiens	luc7-like protein 3 [Homo sapiens]	8.01	550	1.37553	0.0639999	-0.024	-0.024	0.144	4	4	4	9.954
1621	gi|31652249	Homo sapiens	lipopolysaccharide-binding protein precursor [Homo sapiens]	8	165	1.97303	0.188	0.0919999	-0.084	0.356	4	4	8	9.356
1622	gi|300068962	Homo sapiens	putative hydroxypyruvate isomerase isoform 3 [Homo sapiens]	8	1723	0.908724	-0.196	-0.128	-0.236	-0.172	4	4	5	16.97
1623	gi|28178838	Homo sapiens	isocitrate dehydrogenase [NAD] subunit gamma, mitochondrial isoform b precursor [Homo sapiens]	8	1299	1.03546	-0.208	-0.032	-0.14	-0.072	4	4	5	16.05
1624	gi|16418467	Homo sapiens	leucine-rich alpha-2-glycoprotein precursor [Homo sapiens]	7.99	358	1.57898	0.368	0.0639999	0.384	0.436	3	3	6	19.31
1625	gi|217035105	Homo sapiens	dnaJ homolog subfamily C member 11 [Homo sapiens]	7.98	2149	0.742203	-0.14	-0.028	-0.096	-0.192	4	4	5	16.1
1626	gi|262527235	Homo sapiens	lysosomal protective protein isoform c precursor [Homo sapiens]	7.96	336	1.60462	0.776	0.54	-0.832	0.628	5	4	8	10.81
1627	gi|5174445	Homo sapiens	lanC-like protein 1 [Homo sapiens]	7.95	676	1.29756	0.152	0.00400006	-0.024	0.152	4	4	7	12.53
1628	gi|81295407	Homo sapiens	acyl-coenzyme A thioesterase 9, mitochondrial isoform a precursor [Homo sapiens]	7.94	1254	1.04816	0.0679999	0.0879999	0.0119999	0.0639999	3	3	3	15.18
1629	gi|4507653	Homo sapiens	thiopurine S-methyltransferase [Homo sapiens]	7.93	2278	0.684859	-0.024	0.196	0.196	-0.06	4	4	7	20.82
1630	gi|33457348	Homo sapiens	UPF0556 protein C19orf10 precursor [Homo sapiens]	7.93	878	1.18939	-0.164	-0.032	-0.144	-0.00399999	4	4	12	27.17
1631	gi|212276121	Homo sapiens	malignant T-cell-amplified sequence 1 isoform 2 [Homo sapiens]	7.92	973	1.14759	-0.012	-0.02	0.0159998	0.0559999	4	4	9	34.62
1632	gi|155969707	Homo sapiens	insulin-degrading enzyme isoform 1 [Homo sapiens]	7.91	635	1.32393	0.0119999	-0.188	-0.176	0.0440001	4	4	6	4.711
1633	gi|52630440	Homo sapiens	peptidyl-prolyl cis-trans isomerase FKBP8 [Homo sapiens]	7.91	536	1.38836	-0.272	-0.12	-0.108	0.028	5	4	6	13.32
1634	gi|8923710	Homo sapiens	protein CDV3 homolog isoform b [Homo sapiens]	7.91	1338	1.02382	0.028	-0.172	-0.12	-0.048	4	4	5	27.13
1635	gi|315075331	Homo sapiens	SAA2-SAA2 protein precursor [Homo sapiens]	7.9	86	2.31431	-0.264	-0.204	-0.264	0.196	3	3	6	24.04
1636	gi|26051231	Homo sapiens	serine beta-lactamase-like protein LACTB, mitochondrial isoform a [Homo sapiens]	7.87	1252	1.04836	-0.12	-0.056	-0.012	-0.024	3	3	5	15.9
1637	gi|14574568	Homo sapiens	allograft inflammatory factor 1 isoform 3 [Homo sapiens]	7.84	2335	0.64173	0.404	-0.00399999	0.0440001	-0.044	4	4	8	36.73
1638	gi|13569962	Homo sapiens	ras-related protein Rab-1B [Homo sapiens]	7.83	1365	1.01241	-0.128	-0.12	-0.26	-0.112	7	4	14	82.09
1639	gi|4758302	Homo sapiens	enhancer of rudimentary homolog [Homo sapiens]	7.83	229	1.78987	0.292	0.128	0.268	0.44	3	3	9	54.81
1640	gi|46276893	Homo sapiens	transcription elongation factor B polypeptide 2 isoform b [Homo sapiens]	7.82	1483	0.982907	-0.056	-0.036	-0.04	-0.04	4	4	13	32.3
1641	gi|22202633	Homo sapiens	prefoldin subunit 5 isoform alpha [Homo sapiens]	7.81	931	1.16415	0.0679999	0.0720001	0.144	0.14	4	4	6	50.65
1642	gi|73747915	Homo sapiens	antigen peptide transporter 2 isoform 1 [Homo sapiens]	7.81	95	2.24834	0.0119999	0.0240002	-0.00399999	0.36	4	4	5	7.112
1643	gi|164663830	Homo sapiens	FGGY carbohydrate kinase domain-containing protein isoform a [Homo sapiens]	7.78	2659	0.413603	-0.576	-0.232	-0.04	-0.544	4	4	7	12.7
1644	gi|11496885	Homo sapiens	PDZ and LIM domain protein 7 isoform 1 [Homo sapiens]	7.78	2923	0.159554	0.672	0.296	0.428	-0.384	4	4	7	10.07
1645	gi|148664186	Homo sapiens	plakophilin-2 isoform 2a [Homo sapiens]	7.77	1854	0.861922	-0.296	-0.396	-0.192	-0.26	3	3	5	7.527
1646	gi|38045948	Homo sapiens	ubiquitin-like modifier-activating enzyme 7 [Homo sapiens]	7.77	771	1.24203	0.0840001	-0.028	-0.164	0.076	5	4	7	4.447
1647	gi|56682964	Homo sapiens	legumain preproprotein [Homo sapiens]	7.77	2602	0.462789	0.544	0.288	0.00799985	-0.064	5	3	12	15.01
1648	gi|194473724	Homo sapiens	AP-1 complex subunit mu-1 isoform 1 [Homo sapiens]	7.72	1462	0.989195	0.0440001	-0.00399999	-0.024	0	4	4	5	13.33
1649	gi|315259111	Homo sapiens	NEDD8-MDP1 protein [Homo sapiens]	7.7	640	1.32181	0.0879999	-0.012	-0.044	0.132	3	3	7	22.28
1650	gi|34577063	Homo sapiens	adenylosuccinate synthetase isozyme 2 [Homo sapiens]	7.68	1330	1.02593	-0.092	0.0119999	-0.124	-0.036	4	4	7	18.2
1651	gi|6005872	Homo sapiens	translocation protein SEC63 homolog [Homo sapiens]	7.67	1673	0.923237	0.0559999	0.0440001	0.00400006	-0.00800001	4	4	6	7.237
1652	gi|11225260	Homo sapiens	DNA topoisomerase 1 [Homo sapiens]	7.65	201	1.87755	0.12	0.0240002	0.0639999	0.328	3	3	7	7.32
1653	gi|17105394	Homo sapiens	60S ribosomal protein L23a [Homo sapiens]	7.63	1037	1.12027	-0.084	-0.116	-0.196	-0.044	5	4	14	38.46
1654	gi|4557497	Homo sapiens	C-terminal-binding protein 1 isoform 1 [Homo sapiens]	7.62	1380	1.00798	0.0520002	0.028	0	0.0240002	3	3	5	15
1655	gi|83367083	Homo sapiens	cytochrome b-c1 complex subunit 8 [Homo sapiens]	7.61	1321	1.029	-0.352	0.0520002	-0.264	-0.096	5	4	14	42.68
1656	gi|28178821	Homo sapiens	isocitrate dehydrogenase [NAD] subunit beta, mitochondrial isoform a precursor [Homo sapiens]	7.6	406	1.51807	0.0479999	0.176	-0.036	0.236	4	4	4	19.48
1657	gi|4502389	Homo sapiens	barrier-to-autointegration factor [Homo sapiens]	7.6	2309	0.655954	0.772	0.152	0.028	0.188	4	4	8	50.56
1658	gi|4758790	Homo sapiens	NADH dehydrogenase [ubiquinone] iron-sulfur protein 5 [Homo sapiens]	7.59	1742	0.902377	-0.092	0	-0.04	-0.076	4	4	6	41.51
1659	gi|334724463	Homo sapiens	twinfilin-1 isoform 2 [Homo sapiens]	7.58	1084	1.10177	0.12	0.0119999	0.00799985	0.0799998	6	4	9	19.43
1660	gi|4505245	Homo sapiens	macrophage mannose receptor 1 precursor [Homo sapiens]	7.56	2871	0.22039	0.328	-0.032	-0.172	-0.584	5	4	7	3.846
1661	gi|4758152	Homo sapiens	mitochondrial import inner membrane translocase subunit Tim8 A isoform 1 [Homo sapiens]	7.55	1137	1.08663	-0.608	-0.092	-0.048	-0.096	7	4	15	68.04
1662	gi|100816392	Homo sapiens	far upstream element-binding protein 3 [Homo sapiens]	7.54	326	1.61521	-0.028	0.0440001	-0.092	0.192	5	4	6	15.03
1663	gi|11559923	Homo sapiens	eukaryotic translation initiation factor 4H isoform 1 [Homo sapiens]	7.54	1594	0.949696	0.0799998	-0.06	-0.076	-0.032	3	3	14	16.13
1664	gi|145611430	Homo sapiens	proteasome inhibitor PI31 subunit [Homo sapiens]	7.54	1951	0.832107	-0.128	-0.064	0.0440001	-0.112	4	4	5	28.41
1665	gi|15451856	Homo sapiens	caveolin-1 isoform alpha [Homo sapiens]	7.52	2541	0.508701	0.328	0.00799985	0.0399999	-0.176	5	4	8	34.27
1666	gi|4885615	Homo sapiens	signal transducer and activator of transcription 2 isoform 1 [Homo sapiens]	7.49	926	1.16566	-0.052	-0.036	-0.02	0.0399999	4	4	4	7.051
1667	gi|205277394	Homo sapiens	bifunctional coenzyme A synthase isoform c [Homo sapiens]	7.46	2971	0.103563	-0.336	-0.148	-0.076	-1.108	3	3	5	12.48
1668	gi|342307096	Homo sapiens	huntingtin-interacting protein 1 isoform 2 [Homo sapiens]	7.45	1844	0.866761	0.0879999	0.028	-0.056	-0.044	4	3	5	8.722
1669	gi|4503513	Homo sapiens	eukaryotic translation initiation factor 3 subunit I [Homo sapiens]	7.44	465	1.45624	0.0119999	-0.00399999	-0.056	0.152	4	4	8	12.62
1670	gi|56605994	Homo sapiens	CDGSH iron-sulfur domain-containing protein 2 [Homo sapiens]	7.44	2213	0.713558	-0.364	-0.044	-0.096	-0.252	3	3	5	42.22
1671	gi|4758714	Homo sapiens	microsomal glutathione S-transferase 3 [Homo sapiens]	7.44	1261	1.04713	-0.064	0.0119999	0	0.00799985	3	3	4	39.47
1672	gi|4759158	Homo sapiens	small nuclear ribonucleoprotein Sm D2 isoform 1 [Homo sapiens]	7.42	552	1.3749	0.196	0.0520002	0.0360002	0.216	4	4	13	47.46
1673	gi|358356404	Homo sapiens	60S ribosomal protein L15 isoform 1 [Homo sapiens]	7.42	1133	1.0876	0.196	0.196	-0.24	0.108	3	3	12	27.94
1674	gi|42544159	Homo sapiens	heat shock protein 105 kDa [Homo sapiens]	7.41	1601	0.946838	0.284	0.164	-0.076	0.0919999	3	3	6	14.57
1675	gi|23110955	Homo sapiens	pro-cathepsin H preproprotein [Homo sapiens]	7.41	596	1.34369	0.336	0.168	0.076	0.292	3	3	7	18.21
1676	gi|15011844	Homo sapiens	selenide, water dikinase 2 [Homo sapiens]	7.4	1853	0.862048	-0.52	-0.116	0.0799998	-0.152	4	4	10	20.09
1677	gi|19913432	Homo sapiens	V-type proton ATPase subunit d 1 [Homo sapiens]	7.4	1176	1.07207	0.516	0.236	0.0440001	0.28	4	4	4	14.53
1678	gi|14141170	Homo sapiens	metastasis-associated protein MTA2 [Homo sapiens]	7.39	707	1.27814	0.164	0.0520002	-0.028	0.16	4	4	6	8.234
1679	gi|13569956	Homo sapiens	actin-related protein 2/3 complex subunit 5-like protein [Homo sapiens]	7.39	1078	1.10729	-0.012	0.0440001	0.0440001	0.0639999	5	4	8	50.98
1680	gi|118600975	Homo sapiens	syntaxin-binding protein 3 [Homo sapiens]	7.38	696	1.28445	0.168	0.124	0.0879999	0.208	3	3	4	15.54
1681	gi|5031741	Homo sapiens	dnaJ homolog subfamily A member 2 [Homo sapiens]	7.38	1605	0.945377	0.0399999	0.0119999	0.0440001	0	3	3	5	15.05
1682	gi|23065552	Homo sapiens	glutathione S-transferase Mu 3 [Homo sapiens]	7.37	2691	0.395182	0.544	0.132	0.208	-0.132	4	4	8	27.56
1683	gi|5453958	Homo sapiens	serine/threonine-protein phosphatase 5 isoform 1 [Homo sapiens]	7.32	1548	0.962698	0.0840001	0.0119999	-0.00399999	0.00799985	3	3	3	10.62
1684	gi|6912714	Homo sapiens	mitochondrial import inner membrane translocase subunit Tim9 [Homo sapiens]	7.32	817	1.21815	-0.048	0.028	0.0399999	0.0919999	4	4	4	59.55
1685	gi|171906582	Homo sapiens	coiled-coil domain-containing protein 47 precursor [Homo sapiens]	7.31	214	1.84372	0.124	0.124	0.132	0.364	4	4	5	17.81
1686	gi|256985100	Homo sapiens	TRAM adaptor with GOLD domain isoform 1 precursor [Homo sapiens]	7.3	838	1.2082	0.0360002	0.0319999	-0.032	0.0919999	5	3	19	13.12
1687	gi|5031851	Homo sapiens	stathmin isoform a [Homo sapiens]	7.29	12	3.57559	0.0840001	0.0879999	0.0240002	0.604	3	3	7	32.21
1688	gi|34147637	Homo sapiens	COP9 signalosome complex subunit 6 [Homo sapiens]	7.29	1708	0.911384	0.0319999	-0.06	-0.024	-0.052	4	4	5	16.51
1689	gi|63252902	Homo sapiens	tropomyosin alpha-1 chain isoform 2 [Homo sapiens]	7.28	2708	0.386473	0.58	0.412	0.0879999	-0.08	5	4	14	51.76
1690	gi|14589889	Homo sapiens	cadherin-2 preproprotein [Homo sapiens]	7.28	1307	1.03392	-0.232	-0.048	-0.228	-0.1	4	4	7	5.629
1691	gi|19923231	Homo sapiens	ras-related protein Rab-6A isoform a [Homo sapiens]	7.27	605	1.34	0.216	0.196	-0.012	0.24	3	3	11	23.56
1692	gi|4502211	Homo sapiens	ADP-ribosylation factor 6 [Homo sapiens]	7.23	2741	0.357787	-0.604	-0.112	-0.024	-0.576	4	4	15	35.43
1693	gi|31621303	Homo sapiens	sideroflexin-3 [Homo sapiens]	7.22	2056	0.780506	0.0360002	0.0360002	-0.104	-0.112	4	4	8	30.15
1694	gi|52694752	Homo sapiens	transmembrane glycoprotein NMB isoform a precursor [Homo sapiens]	7.21	2962	0.1142	1.088	0.488	-0.04	-0.308	5	3	13	8.042
1695	gi|21070997	Homo sapiens	stromal interaction molecule 1 precursor [Homo sapiens]	7.2	1638	0.934918	-0.00800001	-0.012	0.0240002	-0.028	4	4	6	7.883
1696	gi|281604138	Homo sapiens	serine/threonine-protein phosphatase PGAM5, mitochondrial isoform 2 [Homo sapiens]	7.18	1655	0.930767	-0.204	-0.144	-0.052	-0.124	3	3	7	17.01
1697	gi|19923669	Homo sapiens	protein sel-1 homolog 1 isoform 1 precursor [Homo sapiens]	7.18	1841	0.867292	0.0720001	0.0159998	0.028	-0.032	4	4	4	6.801
1698	gi|29568111	Homo sapiens	myosin regulatory light polypeptide 9 isoform a [Homo sapiens]	7.17	2985	0.0801486	0.372	0.12	0.0240002	-0.94	7	4	20	83.14
1699	gi|40385883	Homo sapiens	ribulose-phosphate 3-epimerase isoform 1 [Homo sapiens]	7.17	1370	1.01015	0.0319999	-0.072	-0.016	-0.00800001	4	4	7	27.19
1700	gi|40317628	Homo sapiens	thrombospondin-2 precursor [Homo sapiens]	7.16	948	1.15737	0.564	-0.248	0.0919999	0.272	3	3	7	6.997
1701	gi|7706131	Homo sapiens	peptidyl-prolyl cis-trans isomerase FKBP11 isoform 1 precursor [Homo sapiens]	7.16	654	1.31465	0.0240002	0.0240002	-0.084	0.112	4	4	6	23.38
1702	gi|5031597	Homo sapiens	actin-related protein 2/3 complex subunit 3 [Homo sapiens]	7.15	845	1.20494	0.368	0.0720001	0.0799998	0.236	5	3	13	19.1
1703	gi|68448544	Homo sapiens	HLA class II histocompatibility antigen gamma chain isoform a [Homo sapiens]	7.14	321	1.62089	0.0959998	-0.016	-0.112	0.208	4	4	8	16.89
1704	gi|355390315	Homo sapiens	protein scribble homolog isoform b [Homo sapiens]	7.13	1640	0.934593	-0.02	-0.00800001	-0.048	-0.048	4	3	5	4.785
1705	gi|4758792	Homo sapiens	NADH dehydrogenase [ubiquinone] iron-sulfur protein 6, mitochondrial precursor [Homo sapiens]	7.13	2064	0.775578	0.188	0.156	0.212	0.0360002	5	4	6	35.48
1706	gi|108796653	Homo sapiens	phosphoglycolate phosphatase [Homo sapiens]	7.11	1096	1.09865	-0.028	-0.172	-0.016	-0.00800001	3	3	4	25.86
1707	gi|23308587	Homo sapiens	N-acetylglutamate synthase, mitochondrial [Homo sapiens]	7.07	1933	0.8384	-0.536	-0.116	0.028	-0.184	4	4	5	7.865
1708	gi|62988355	Homo sapiens	coiled-coil domain-containing protein 58 [Homo sapiens]	7.07	1352	1.01757	-0.204	0.0399999	-0.016	-0.028	4	4	8	36.81
1709	gi|7706753	Homo sapiens	ubiquitin carboxyl-terminal hydrolase isozyme L5 isoform 1 [Homo sapiens]	7.07	1141	1.08571	-0.044	-0.016	-0.02	0.0159998	4	3	5	16.41
1710	gi|72534748	Homo sapiens	methylthioribose-1-phosphate isomerase isoform 1 [Homo sapiens]	7.04	1534	0.966705	-0.188	-0.152	-0.016	-0.096	5	4	7	16.26
1711	gi|34147384	Homo sapiens	UPF0366 protein C11orf67 [Homo sapiens]	7.01	1374	1.00909	0.0159998	-0.076	-0.076	-0.028	3	3	4	37.7
1712	gi|38455402	Homo sapiens	neutrophil gelatinase-associated lipocalin precursor [Homo sapiens]	7.01	2676	0.401945	0.0959998	-0.104	-0.068	-0.408	5	4	9	34.34
1713	gi|268834192	Homo sapiens	beta-glucuronidase precursor [Homo sapiens]	7	1966	0.824982	-0.024	-0.22	-0.184	-0.18	2	2	3	11.83
1714	gi|38044112	Homo sapiens	CAP-Gly domain-containing linker protein 1 isoform b [Homo sapiens]	6.99	1172	1.07238	0.0319999	0.0559999	0.0600002	0.0679999	3	3	4	3.089
1715	gi|224465228	Homo sapiens	probable arylformamidase isoform 1 [Homo sapiens]	6.99	2734	0.364253	-0.328	-0.176	-0.172	-0.592	3	3	6	14.61
1716	gi|17986005	Homo sapiens	major histocompatibility complex, class II, DR beta 3 precursor [Homo sapiens]	6.98	1224	1.05561	0.592	0.204	0.232	0.336	4	3	8	33.46
1717	gi|7661844	Homo sapiens	coiled-coil domain-containing protein 22 [Homo sapiens]	6.96	1791	0.886112	-0.036	-0.1	-0.028	-0.092	3	3	3	11
1718	gi|4505529	Homo sapiens	alpha-1-acid glycoprotein 2 precursor [Homo sapiens]	6.94	2049	0.784482	-0.368	-0.324	-0.464	-0.356	4	3	14	30.85
1719	gi|205830426	Homo sapiens	zinc transporter ZIP14 isoform c precursor [Homo sapiens]	6.94	2017	0.802567	-0.308	0.0159998	0.0600002	-0.132	4	3	9	16.42
1720	gi|41872389	Homo sapiens	FAD synthase isoform 1 [Homo sapiens]	6.94	1098	1.09828	-0.036	0.00400006	-0.00399999	0.0319999	3	3	3	8.688
1721	gi|24475861	Homo sapiens	14 kDa phosphohistidine phosphatase isoform 3 [Homo sapiens]	6.93	1183	1.0706	0.0360002	0.076	-0.012	0.0559999	5	4	6	40.8
1722	gi|42542390	Homo sapiens	C-type lectin domain family 4 member M isoform 1 [Homo sapiens]	6.91	2981	0.0855335	-0.836	-0.42	-0.304	-1.364	4	4	5	34.84
1723	gi|4503249	Homo sapiens	protein DEK isoform 1 [Homo sapiens]	6.91	104	2.22464	0.504	0.496	0.248	0.704	3	3	4	14.13
1724	gi|4505227	Homo sapiens	myeloid cell nuclear differentiation antigen [Homo sapiens]	6.9	1134	1.08751	0.188	-0.148	-0.068	0.0479999	5	4	6	10.57
1725	gi|4557839	Homo sapiens	phosphomannomutase 2 [Homo sapiens]	6.88	879	1.18937	-0.168	0.0919999	-0.024	0.0600002	4	4	5	17.48
1726	gi|117938314	Homo sapiens	plasma cell-induced resident endoplasmic reticulum protein precursor [Homo sapiens]	6.88	402	1.52199	1.112	0.404	0.604	0.892	3	3	10	34.39
1727	gi|217035102	Homo sapiens	cleavage and polyadenylation specificity factor subunit 7 isoform 1 [Homo sapiens]	6.87	1591	0.951836	0.0399999	-0.148	-0.02	-0.048	3	3	4	13.23
1728	gi|56090582	Homo sapiens	immunity-related GTPase family Q protein [Homo sapiens]	6.87	363	1.57163	0.132	-0.208	0.252	0.272	3	3	3	6.26
1729	gi|4885257	Homo sapiens	GTP cyclohydrolase 1 feedback regulatory protein [Homo sapiens]	6.87	2696	0.393418	-1.076	-0.192	-0.22	-0.64	8	3	17	79.76
1730	gi|195972866	Homo sapiens	keratin, type I cytoskeletal 10 [Homo sapiens]	6.86	123	2.14429	0.2	0.816	0.456	0.808	4	3	7	12.16
1731	gi|192807336	Homo sapiens	serrate RNA effector molecule homolog isoform e [Homo sapiens]	6.85	1728	0.906073	0.456	0.5	0.576	0.388	3	3	6	3.33
1732	gi|6678271	Homo sapiens	TAR DNA-binding protein 43 [Homo sapiens]	6.85	1050	1.11547	0.0200002	0.00400006	-0.076	0.0360002	5	3	8	15.22
1733	gi|49355721	Homo sapiens	protein FAM162A [Homo sapiens]	6.84	2007	0.806466	-0.472	-0.112	-0.00399999	-0.204	3	3	5	31.82
1734	gi|47078238	Homo sapiens	COP9 signalosome complex subunit 1 isoform 1 [Homo sapiens]	6.83	2003	0.808816	-0.012	-0.08	-0.00800001	-0.116	3	3	4	14.42
1735	gi|6912280	Homo sapiens	activator of 90 kDa heat shock protein ATPase homolog 1 [Homo sapiens]	6.82	1025	1.12703	-0.016	-0.00399999	0.00400006	0.0479999	4	3	9	19.23
1736	gi|7706337	Homo sapiens	coatomer subunit zeta-1 [Homo sapiens]	6.81	405	1.51989	0.264	0.296	0.176	0.38	4	3	7	27.12
1737	gi|207452735	Homo sapiens	epiplakin [Homo sapiens]	6.8	1970	0.823349	-0.088	-0.04	-0.00399999	-0.116	3	3	3	20.77
1738	gi|28173554	Homo sapiens	histone H2B type 3-B [Homo sapiens]	6.77	25	3.16263	-0.396	-0.176	-0.028	0.376	4	3	14	57.14
1739	gi|20070205	Homo sapiens	ladinin-1 [Homo sapiens]	6.77	147	2.05025	0.152	0.18	0.128	0.432	3	3	5	11.41
1740	gi|296923797	Homo sapiens	protein kinase C and casein kinase substrate in neurons protein 3 [Homo sapiens]	6.77	2100	0.761201	-0.056	-0.06	0.0240002	-0.14	3	3	4	9.434
1741	gi|4557733	Homo sapiens	latent-transforming growth factor beta-binding protein 2 precursor [Homo sapiens]	6.77	291	1.65904	-0.2	-0.344	0.116	0.148	4	4	6	2.361
1742	gi|45007007	Homo sapiens	2'-5'-oligoadenylate synthase 3 [Homo sapiens]	6.75	1276	1.04147	0.0200002	0.0399999	0.0440001	0.0440001	3	3	7	4.508
1743	gi|4757926	Homo sapiens	RNA-binding protein 39 isoform b [Homo sapiens]	6.75	876	1.18993	-0.124	-0.084	-0.14	-0.00800001	3	3	10	9.733
1744	gi|31543157	Homo sapiens	glycine N-acyltransferase-like protein 1 isoform 1 [Homo sapiens]	6.75	2919	0.161271	-0.62	-0.112	-0.092	-0.944	3	3	6	18.92
1745	gi|260763955	Homo sapiens	NADH dehydrogenase [ubiquinone] 1 alpha subcomplex subunit 13 [Homo sapiens]	6.75	2111	0.757587	-0.184	0.188	0.0919999	-0.076	3	2	5	45.83
1746	gi|209969700	Homo sapiens	coiled-coil domain-containing protein 124 [Homo sapiens]	6.75	1643	0.933881	0.136	0.0639999	0.0840001	0.0440001	4	4	5	17.04
1747	gi|112789562	Homo sapiens	gamma-interferon-inducible protein 16 isoform 2 [Homo sapiens]	6.7	514	1.41462	0.132	0.028	0.00799985	0.196	3	3	4	6.036
1748	gi|4504297	Homo sapiens	histone H3.1 [Homo sapiens]	6.68	507	1.42302	0.648	0.108	-0.224	0.416	4	3	8	63.97
1749	gi|170932494	Homo sapiens	syntaxin-7 [Homo sapiens]	6.68	1618	0.94175	0.0319999	0.00799985	-0.052	-0.028	3	3	3	19.92
1750	gi|13027378	Homo sapiens	glucosamine-6-phosphate isomerase 1 [Homo sapiens]	6.67	1107	1.09539	0.0360002	-0.072	-0.068	0.0159998	4	3	7	21.8
1751	gi|30065643	Homo sapiens	serine/threonine-protein phosphatase 2A activator isoform b [Homo sapiens]	6.66	2380	0.615313	0.108	0.0200002	-0.052	-0.188	5	3	5	21.05
1752	gi|95113651	Homo sapiens	glutaredoxin-3 [Homo sapiens]	6.64	203	1.87124	-0.1	-0.176	0.0360002	0.22	3	3	5	22.99
1753	gi|282165706	Homo sapiens	tight junction protein ZO-2 isoform 6 [Homo sapiens]	6.62	1163	1.07821	-0.036	0.00400006	-0.02	0.0200002	3	3	4	4.33
1754	gi|27436953	Homo sapiens	ATP-binding cassette sub-family A member 6 [Homo sapiens]	6.61	2305	0.660699	-0.028	0.0159998	0.0840001	-0.16	3	3	4	4.02
1755	gi|24308273	Homo sapiens	costars family protein ABRACL [Homo sapiens]	6.61	2053	0.782335	0.192	0.196	-0.072	-0.012	5	4	9	69.14
1756	gi|4502573	Homo sapiens	caspase-1 isoform beta precursor [Homo sapiens]	6.6	1293	1.03677	0.228	0.108	0.028	0.116	4	3	7	13.32
1757	gi|5453998	Homo sapiens	importin-7 [Homo sapiens]	6.59	1209	1.06135	-0.084	-0.064	0.0200002	-0.00399999	3	3	3	4.143
1758	gi|31377697	Homo sapiens	procollagen galactosyltransferase 1 precursor [Homo sapiens]	6.58	1258	1.04776	0.348	-0.052	0.248	0.188	3	3	3	4.341
1759	gi|371874557	Homo sapiens	sorting nexin-12 isoform 1 [Homo sapiens]	6.57	1232	1.05237	0.428	0.116	0.3	0.264	4	4	7	27.16
1760	gi|4507791	Homo sapiens	NEDD8-conjugating enzyme Ubc12 [Homo sapiens]	6.57	1168	1.07612	0.0240002	-0.00399999	0.0119999	0.0399999	3	3	5	25.68
1761	gi|4506191	Homo sapiens	proteasome subunit beta type-10 precursor [Homo sapiens]	6.56	826	1.21239	0.144	0.0360002	0.0799998	0.152	4	3	12	18.32
1762	gi|21361659	Homo sapiens	importin-9 [Homo sapiens]	6.55	2223	0.710172	-0.156	-0.048	-0.048	-0.208	3	3	4	7.012
1763	gi|6912486	Homo sapiens	U6 snRNA-associated Sm-like protein LSm4 isoform 1 [Homo sapiens]	6.55	124	2.14248	-0.312	-0.152	-0.016	0.228	4	4	4	23.02
1764	gi|110347437	Homo sapiens	latent-transforming growth factor beta-binding protein 4 isoform c precursor [Homo sapiens]	6.55	1329	1.02601	0.688	0.504	0.248	0.444	3	3	5	3.725
1765	gi|47271443	Homo sapiens	serine/arginine-rich splicing factor 2 [Homo sapiens]	6.54	777	1.2398	0.0639999	0.0159998	0.0240002	0.12	4	4	10	16.74
1766	gi|4557010	Homo sapiens	lysosomal acid phosphatase isoform 1 precursor [Homo sapiens]	6.53	1722	0.908736	0.148	-0.184	-0.132	-0.064	2	2	6	9.693
1767	gi|313760537	Homo sapiens	programmed cell death protein 4 isoform 3 [Homo sapiens]	6.51	1012	1.13121	0.204	-0.06	0.0600002	0.116	3	3	6	9.89
1768	gi|331284207	Homo sapiens	immunoglobulin superfamily member 8 precursor [Homo sapiens]	6.51	1235	1.05201	-0.176	0.00799985	0.0479999	0	3	3	3	7.015
1769	gi|154937352	Homo sapiens	phytanoyl-CoA dioxygenase domain-containing protein 1 isoform c [Homo sapiens]	6.5	2774	0.318761	-0.136	-0.104	0.0799998	-0.528	3	3	6	30
1770	gi|45505139	Homo sapiens	phosphoinositide 3-kinase adapter protein 1 [Homo sapiens]	6.5	1793	0.885493	-0.104	-0.044	0.028	-0.08	3	3	3	6.211
1771	gi|6005757	Homo sapiens	FACT complex subunit SPT16 [Homo sapiens]	6.49	222	1.81016	0.4	0.0999998	-0.108	0.4	3	3	4	4.68
1772	gi|13699859	Homo sapiens	prostacyclin synthase precursor [Homo sapiens]	6.48	2787	0.300295	0.448	0.264	-0.012	-0.304	3	3	5	8
1773	gi|24307879	Homo sapiens	cytoplasmic dynein 1 intermediate chain 2 [Homo sapiens]	6.48	729	1.26495	0.0639999	-0.00800001	0.028	0.124	3	3	6	10.82
1774	gi|28626510	Homo sapiens	reticulocalbin-3 precursor [Homo sapiens]	6.47	1845	0.865919	0.492	0.224	0.188	0.2	3	3	4	15.85
1775	gi|10835073	Homo sapiens	glycylpeptide N-tetradecanoyltransferase 1 [Homo sapiens]	6.47	1194	1.06786	-0.044	-0.02	-0.052	0	3	3	6	19.76
1776	gi|168229159	Homo sapiens	ADP-ribosyl cyclase 2 precursor [Homo sapiens]	6.47	2658	0.413877	0.456	0.3	0.0840001	-0.136	3	3	5	9.119
1777	gi|9845516	Homo sapiens	protein S100-A4 [Homo sapiens]	6.47	2098	0.761299	0.588	0.0720001	0.188	0.16	3	3	19	26.73
1778	gi|206597502	Homo sapiens	ABI gene family member 3 isoform 2 [Homo sapiens]	6.47	1233	1.05233	-0.068	-0.112	-0.06	-0.036	3	3	3	15.28
1779	gi|42761474	Homo sapiens	CD59 glycoprotein preproprotein [Homo sapiens]	6.46	665	1.3048	0.436	0.264	-0.076	0.32	5	4	12	25
1780	gi|4503101	Homo sapiens	cysteine and glycine-rich protein 2 [Homo sapiens]	6.45	2272	0.688577	0.412	0.288	0.104	0.0679999	3	3	6	24.87
1781	gi|4759082	Homo sapiens	serum deprivation-response protein [Homo sapiens]	6.45	2993	0.0685168	0.176	-0.056	0.00400006	-1.124	4	3	6	12.47
1782	gi|91105159	Homo sapiens	monocyte differentiation antigen CD14 precursor [Homo sapiens]	6.45	2463	0.565261	-0.032	-0.00399999	-0.064	-0.272	5	3	7	12
1783	gi|224600454	Homo sapiens	MOSC domain-containing protein 1, mitochondrial precursor [Homo sapiens]	6.44	2732	0.365503	-0.356	-0.024	0.104	-0.476	3	3	6	21.96
1784	gi|29826294	Homo sapiens	Golgi reassembly-stacking protein 2 isoform 1 [Homo sapiens]	6.44	858	1.19997	0.0240002	0.0479999	-0.024	0.0919999	5	3	7	19.69
1785	gi|116008152	Homo sapiens	collagen alpha-1(XV) chain precursor [Homo sapiens]	6.42	565	1.36462	0.0600002	0.0799998	0.0520002	0.184	3	3	6	3.89
1786	gi|194473714	Homo sapiens	latexin [Homo sapiens]	6.42	2555	0.503904	0.848	0.272	0.444	0.204	3	3	7	16.67
1787	gi|119395709	Homo sapiens	coagulation factor XIII A chain precursor [Homo sapiens]	6.41	848	1.20355	0.376	0.444	0.184	0.364	3	3	4	8.607
1788	gi|4885377	Homo sapiens	histone H1.3 [Homo sapiens]	6.39	2855	0.240133	0.88	0.0919999	-0.304	-0.208	3	3	10	47.51
1789	gi|83700235	Homo sapiens	eukaryotic initiation factor 4A-II [Homo sapiens]	6.39	1087	1.10092	0.00799985	-0.02	0.0200002	0.0440001	3	3	6	43.98
1790	gi|9910542	Homo sapiens	GTP-binding protein SAR1a [Homo sapiens]	6.39	1979	0.82052	-0.072	-0.072	-0.112	-0.148	5	3	15	52.53
1791	gi|23200012	Homo sapiens	abhydrolase domain-containing protein 11 isoform 2 [Homo sapiens]	6.39	609	1.3395	-0.152	-0.264	-0.324	-0.04	3	3	5	22.73
1792	gi|50053795	Homo sapiens	eukaryotic translation initiation factor 4B [Homo sapiens]	6.39	108	2.21	-0.404	-0.112	-0.092	0.216	3	3	6	6.056
1793	gi|46592991	Homo sapiens	GRIP1-associated protein 1 isoform 1 [Homo sapiens]	6.38	2561	0.497338	0.452	0.0319999	0.204	-0.092	3	3	4	6.064
1794	gi|29826321	Homo sapiens	alpha-adducin isoform b [Homo sapiens]	6.38	1327	1.02622	0.0399999	-0.084	-0.06	-0.012	3	3	3	5.078
1795	gi|42734438	Homo sapiens	protein FAM49B [Homo sapiens]	6.38	1257	1.04792	0.192	0.0919999	0.0600002	0.112	3	3	3	15.43
1796	gi|24497620	Homo sapiens	signal recognition particle 68 kDa protein isoform 1 [Homo sapiens]	6.37	1748	0.901366	0.00799985	-0.016	-0.072	-0.064	3	3	4	7.018
1797	gi|118442839	Homo sapiens	complement factor H-related protein 1 precursor [Homo sapiens]	6.36	288	1.66317	-0.00800001	-0.252	-0.144	0.132	4	4	7	23.94
1798	gi|6005824	Homo sapiens	SEC23-interacting protein [Homo sapiens]	6.36	1538	0.965832	0.116	0.00799985	-0.068	0.00400006	3	3	5	4.3
1799	gi|18860916	Homo sapiens	5'-3' exoribonuclease 2 [Homo sapiens]	6.36	198	1.88022	-0.24	0.028	-0.084	0.212	3	3	3	6.737
1800	gi|366039979	Homo sapiens	RING finger protein 213 isoform 3 [Homo sapiens]	6.36	516	1.40966	-0.228	-0.572	-0.152	-0.044	3	3	4	1.191
1801	gi|194097330	Homo sapiens	hexokinase-3 [Homo sapiens]	6.35	2466	0.564106	-0.032	-0.068	0.0999998	-0.244	3	3	3	9.534
1802	gi|8922944	Homo sapiens	protein lin-7 homolog C [Homo sapiens]	6.35	1345	1.02054	0.124	0.0559999	-0.00399999	0.0559999	4	4	7	19.8
1803	gi|4506949	Homo sapiens	beta-galactoside alpha-2,6-sialyltransferase 1 isoform a [Homo sapiens]	6.35	130	2.11725	-0.356	-0.056	-0.104	0.216	3	3	7	9.36
1804	gi|149363636	Homo sapiens	plexin-B2 precursor [Homo sapiens]	6.34	999	1.13799	-0.06	-0.1	-0.18	-0.024	3	3	3	3.536
1805	gi|221136939	Homo sapiens	U4/U6 small nuclear ribonucleoprotein Prp31 [Homo sapiens]	6.34	1400	1.00438	-0.024	-0.084	-0.048	-0.036	4	4	4	10.42
1806	gi|46249388	Homo sapiens	phosphoserine phosphatase [Homo sapiens]	6.34	40	2.89949	0.372	0.228	0.328	0.716	3	3	5	17.33
1807	gi|48255935	Homo sapiens	CD44 antigen isoform 1 precursor [Homo sapiens]	6.33	2079	0.770136	0.332	0.0360002	-0.04	-0.00399999	3	3	12	4.043
1808	gi|42794754	Homo sapiens	long-chain-fatty-acid--CoA ligase 3 [Homo sapiens]	6.31	927	1.16539	0.124	0.0679999	0.028	0.124	3	3	3	12.78
1809	gi|31982936	Homo sapiens	sphingosine-1-phosphate lyase 1 [Homo sapiens]	6.31	1171	1.07325	-0.04	-0.016	-0.036	0.00799985	3	3	5	9.155
1810	gi|7661734	Homo sapiens	m7GpppX diphosphatase [Homo sapiens]	6.3	1489	0.981894	-0.056	0.0200002	0.176	0.0360002	4	4	5	17.51
1811	gi|13569879	Homo sapiens	acidic leucine-rich nuclear phosphoprotein 32 family member E isoform 1 [Homo sapiens]	6.3	57	2.60881	0.164	-0.116	0.0479999	0.452	3	3	6	18.28
1812	gi|58197556	Homo sapiens	putative transferase CAF17, mitochondrial precursor [Homo sapiens]	6.29	2128	0.7494	-0.152	-0.124	0.104	-0.156	3	3	6	14.04
1813	gi|49574537	Homo sapiens	glycine cleavage system H protein, mitochondrial precursor [Homo sapiens]	6.29	2431	0.584367	-0.724	-0.064	-0.016	-0.356	5	3	13	24.86
1814	gi|4506707	Homo sapiens	40S ribosomal protein S25 [Homo sapiens]	6.28	705	1.27848	-0.088	0.108	0.0720001	0.136	3	3	17	20.8
1815	gi|45387955	Homo sapiens	protein QIL1 precursor [Homo sapiens]	6.27	2130	0.749031	-0.068	0.00799985	-0.068	-0.156	3	3	5	33.9
1816	gi|91208423	Homo sapiens	thyroid receptor-interacting protein 6 [Homo sapiens]	6.27	1751	0.900741	0.0319999	-0.02	0.00799985	-0.04	4	3	5	13.03
1817	gi|89191868	Homo sapiens	von Willebrand factor preproprotein [Homo sapiens]	6.26	2000	0.809032	0.0639999	-0.252	-0.116	-0.152	5	4	8	3.448
1818	gi|15100151	Homo sapiens	abhydrolase domain-containing protein 16A isoform a [Homo sapiens]	6.25	238	1.773	-0.072	0.184	-0.016	0.284	3	3	3	6.989
1819	gi|4505585	Homo sapiens	platelet-activating factor acetylhydrolase IB subunit beta isoform a [Homo sapiens]	6.25	2297	0.669242	0.184	-0.032	-0.1	-0.148	2	2	4	20.96
1820	gi|211057411	Homo sapiens	CDGSH iron-sulfur domain-containing protein 3, mitochondrial precursor [Homo sapiens]	6.25	1306	1.03396	-0.204	0.0360002	0.0360002	-0.00800001	4	4	6	32.28
1821	gi|7657056	Homo sapiens	EH domain-containing protein 3 [Homo sapiens]	6.23	2800	0.29283	0.00400006	-0.076	-0.056	-0.564	3	3	4	26.73
1822	gi|21361120	Homo sapiens	calponin-1 [Homo sapiens]	6.23	2931	0.152202	0.3	0.58	0.18	-0.5	4	3	7	18.18
1823	gi|50428938	Homo sapiens	ATPase ASNA1 [Homo sapiens]	6.23	1041	1.11862	0.224	0.112	-0.128	0.12	2	2	3	16.09
1824	gi|156104864	Homo sapiens	peroxisomal acyl-coenzyme A oxidase 3 isoform a [Homo sapiens]	6.21	2019	0.800044	-0.1	-0.00399999	-0.012	-0.124	3	3	6	6.714
1825	gi|284172520	Homo sapiens	olfactomedin-like protein 1 precursor [Homo sapiens]	6.21	2938	0.144811	0.304	0.172	0.364	-0.608	3	3	5	7.463
1826	gi|116875831	Homo sapiens	regulator of microtubule dynamics protein 1 [Homo sapiens]	6.2	581	1.35379	0.0840001	0.0919999	-0.00800001	0.176	4	3	9	12.74
1827	gi|19923195	Homo sapiens	carcinoembryonic antigen-related cell adhesion molecule 1 isoform 1 precursor [Homo sapiens]	6.2	822	1.21493	-0.016	-0.044	0.00799985	0.0720001	4	3	7	8.555
1828	gi|7657609	Homo sapiens	signal peptidase complex catalytic subunit SEC11A [Homo sapiens]	6.2	1674	0.922403	-0.048	0.00799985	-0.064	-0.06	4	3	11	15.64
1829	gi|40807485	Homo sapiens	pre-mRNA-processing factor 6 [Homo sapiens]	6.19	374	1.55134	0.0999998	0.0479999	0.224	0.292	3	3	3	3.188
1830	gi|112380628	Homo sapiens	lysosome-associated membrane glycoprotein 1 precursor [Homo sapiens]	6.19	882	1.18708	0.304	-0.012	-0.076	0.156	6	3	17	10.07
1831	gi|380692342	Homo sapiens	probable ATP-dependent RNA helicase DDX6 [Homo sapiens]	6.18	726	1.26633	-0.00399999	-0.156	-0.148	0.0319999	3	3	6	13.25
1832	gi|21956645	Homo sapiens	myotrophin [Homo sapiens]	6.18	1135	1.08707	-0.044	-0.052	-0.068	-0.00399999	4	3	10	32.2
1833	gi|8923892	Homo sapiens	peroxisomal membrane protein 2 [Homo sapiens]	6.17	2806	0.287547	-0.232	0.0639999	0.0360002	-0.56	3	3	8	24.62
1834	gi|311893345	Homo sapiens	copine-1 isoform c [Homo sapiens]	6.16	218	1.827	0.108	0.0240002	0.2	0.352	3	3	9	10.07
1835	gi|7657118	Homo sapiens	2-amino-3-ketobutyrate coenzyme A ligase, mitochondrial isoform 2 precursor [Homo sapiens]	6.15	2693	0.394728	-0.356	-0.276	-0.128	-0.572	3	3	3	20.05
1836	gi|38348296	Homo sapiens	C-type lectin domain family 4 member G isoform 1 [Homo sapiens]	6.15	2949	0.12943	-0.156	-0.56	-0.06	-1.036	3	3	6	11.95
1837	gi|5803149	Homo sapiens	transmembrane emp24 domain-containing protein 2 precursor [Homo sapiens]	6.15	1599	0.947192	-0.024	0.14	-0.28	-0.04	2	2	6	39.3
1838	gi|23238222	Homo sapiens	COP9 signalosome complex subunit 3 isoform 1 [Homo sapiens]	6.14	1800	0.882878	0.0600002	0.076	0.076	0	4	3	6	12.06
1839	gi|17986001	Homo sapiens	major histocompatibility complex, class I, B precursor [Homo sapiens]	6.13	9	3.75387	0.508	-0.212	-0.092	0.724	3	3	8	38.95
1840	gi|66529396	Homo sapiens	serum paraoxonase/arylesterase 2 isoform 2 [Homo sapiens]	6.13	627	1.32868	-0.212	0.176	-0.032	0.128	3	3	10	22.51
1841	gi|41871960	Homo sapiens	kinesin light chain 4 isoform b [Homo sapiens]	6.12	1637	0.935598	0.152	0.0679999	-0.072	0.0159998	4	3	4	10.2
1842	gi|296841075	Homo sapiens	WD repeat-containing protein 44 isoform 3 [Homo sapiens]	6.11	902	1.17736	-0.08	-0.044	-0.068	0.0240002	3	3	4	5.218
1843	gi|148491070	Homo sapiens	CTP synthase 1 [Homo sapiens]	6.11	945	1.15773	0.208	-0.036	-0.068	0.104	3	3	5	8.968
1844	gi|7657058	Homo sapiens	translation initiation factor eIF-2B subunit beta [Homo sapiens]	6.11	1490	0.981846	-0.108	-0.128	-0.048	-0.076	3	3	4	15.38
1845	gi|31742501	Homo sapiens	sorting nexin-27 [Homo sapiens]	6.11	72	2.44827	0.108	-0.212	-0.128	0.348	3	3	6	4.735
1846	gi|46249376	Homo sapiens	serine/threonine-protein phosphatase PP1-beta catalytic subunit isoform 1 [Homo sapiens]	6.1	656	1.31434	0.448	0.14	0.168	0.34	4	3	7	49.85
1847	gi|31657129	Homo sapiens	phosphoribosylformylglycinamidine synthase [Homo sapiens]	6.1	1402	1.00429	-0.276	-0.052	-0.18	-0.112	3	3	4	2.915
1848	gi|31543385	Homo sapiens	choline-phosphate cytidylyltransferase A [Homo sapiens]	6.09	2050	0.783776	0.132	0.0360002	0.156	-0.02	3	3	3	17.71
1849	gi|4506145	Homo sapiens	trypsin-1 preproprotein [Homo sapiens]	6.09	1783	0.890105	-0.104	0.0200002	-0.044	-0.08	7	3	18	15.79
1850	gi|117306169	Homo sapiens	lysosomal Pro-X carboxypeptidase isoform 2 preproprotein [Homo sapiens]	6.09	2882	0.206599	0.3	0.0679999	0.152	-0.54	3	3	5	10.06
1851	gi|14149777	Homo sapiens	haloacid dehalogenase-like hydrolase domain-containing protein 2 [Homo sapiens]	6.08	2673	0.402292	-0.336	-0.024	0.0919999	-0.436	3	3	6	20.46
1852	gi|55749932	Homo sapiens	desmin [Homo sapiens]	6.07	2158	0.738719	0.132	0.188	0.152	-0.00800001	4	3	4	15.74
1853	gi|5729850	Homo sapiens	guanine nucleotide-binding protein G(k) subunit alpha [Homo sapiens]	6.07	1719	0.909333	0.0159998	0.0119999	-0.024	-0.04	3	3	7	28.53
1854	gi|11321601	Homo sapiens	6-phosphofructokinase type C isoform 1 [Homo sapiens]	6.07	1417	1.00207	0.0840001	-0.00399999	-0.432	-0.048	3	3	3	14.41
1855	gi|311893396	Homo sapiens	ATP5J2-PTCD1 fusion protein [Homo sapiens]	6.07	2622	0.436228	-0.232	0.12	-0.108	-0.396	4	3	10	5.207
1856	gi|27436901	Homo sapiens	39S ribosomal protein L12, mitochondrial [Homo sapiens]	6.07	349	1.5898	-0.00399999	0.0200002	0.0559999	0.22	4	3	7	37.88
1857	gi|5174731	Homo sapiens	translin-associated protein X [Homo sapiens]	6.07	68	2.49643	0.428	0.448	0.592	0.812	3	3	3	15.52
1858	gi|41872583	Homo sapiens	rho-associated protein kinase 2 [Homo sapiens]	6.06	755	1.25122	0.156	0.0799998	0.112	0.188	3	3	3	4.755
1859	gi|260656039	Homo sapiens	neuropathy target esterase isoform c [Homo sapiens]	6.06	2089	0.766574	0.0399999	-0.06	-0.00399999	-0.12	3	3	4	2.846
1860	gi|13654278	Homo sapiens	SRA stem-loop-interacting RNA-binding protein, mitochondrial isoform 1 [Homo sapiens]	6.06	1848	0.863188	-0.028	-0.04	0.0319999	-0.072	4	3	6	41.28
1861	gi|4506371	Homo sapiens	ras-related protein Rab-5B isoform 1 [Homo sapiens]	6.05	1476	0.985699	-0.028	-0.12	-0.06	-0.056	4	3	6	41.86
1862	gi|5729810	Homo sapiens	3-beta-hydroxysteroid-Delta(8),Delta(7)-isomerase [Homo sapiens]	6.05	1519	0.97068	-0.612	-0.00800001	-0.152	-0.148	5	3	12	11.3
1863	gi|24307965	Homo sapiens	UBX domain-containing protein 4 [Homo sapiens]	6.05	1199	1.06561	-0.128	-0.06	-0.044	-0.028	3	3	3	8.661
1864	gi|348041314	Homo sapiens	cathelicidin antimicrobial peptide preproprotein [Homo sapiens]	6.05	631	1.32613	-0.436	-0.336	-0.62	-0.164	4	3	5	14.45
1865	gi|18594498	Homo sapiens	GTPase IMAP family member 1 [Homo sapiens]	6.04	1413	1.00267	0.144	0.00799985	-0.116	0.0200002	4	3	4	15.03
1866	gi|34147522	Homo sapiens	chaperone activity of bc1 complex-like, mitochondrial [Homo sapiens]	6.04	1474	0.98633	0.0520002	-0.064	-0.072	-0.024	4	3	6	8.037
1867	gi|4503765	Homo sapiens	fragile X mental retardation protein 1 isoform ISO1 [Homo sapiens]	6.04	453	1.46841	-0.088	-0.032	-0.252	0.0840001	3	3	7	6.487
1868	gi|13129018	Homo sapiens	gamma-glutamylcyclotransferase isoform 1 [Homo sapiens]	6.04	498	1.42931	0.0479999	-0.164	0.0399999	0.144	3	2	5	42.02
1869	gi|12408675	Homo sapiens	prefoldin subunit 2 [Homo sapiens]	6.04	80	2.37749	0.312	0.24	0.372	0.628	4	3	9	22.73
1870	gi|5032291	Homo sapiens	dystrophin Dp260-2 isoform [Homo sapiens]	6.03	812	1.21973	-0.128	-0.288	-0.12	-0.036	4	3	8	1.538
1871	gi|4758768	Homo sapiens	NADH dehydrogenase [ubiquinone] 1 alpha subcomplex subunit 10, mitochondrial precursor [Homo sapiens]	6.03	1529	0.967074	-0.02	-0.056	-0.044	-0.044	3	3	3	11.55
1872	gi|48255959	Homo sapiens	plasma membrane calcium-transporting ATPase 4 isoform 4a [Homo sapiens]	6.03	868	1.19596	0.208	0.128	-0.24	0.132	2	2	2	6.154
1873	gi|29550928	Homo sapiens	sulfotransferase family cytosolic 1B member 1 [Homo sapiens]	6.03	2625	0.434048	-0.048	-0.084	-0.088	-0.416	3	3	5	10.81
1874	gi|148225659	Homo sapiens	endonuclease domain-containing 1 protein precursor [Homo sapiens]	6.03	2105	0.758997	0.296	0.128	0.0600002	0.0159998	3	3	4	7.2
1875	gi|4502369	Homo sapiens	gamma-butyrobetaine dioxygenase [Homo sapiens]	6.03	2721	0.377251	-1.18	-0.252	0.0159998	-0.6	3	3	8	8.269
1876	gi|4759160	Homo sapiens	small nuclear ribonucleoprotein Sm D3 [Homo sapiens]	6.03	205	1.86847	0.16	0.0879999	0.0240002	0.344	3	3	5	31.75
1877	gi|71361688	Homo sapiens	myeloblastin precursor [Homo sapiens]	6.03	2728	0.367547	0.244	-0.272	-0.284	-0.456	5	3	13	18.36
1878	gi|262118227	Homo sapiens	cytochrome c oxidase subunit 7A2, mitochondrial precursor [Homo sapiens]	6.02	2588	0.478193	-0.028	0.0119999	-0.032	-0.332	4	3	15	40.87
1879	gi|5031715	Homo sapiens	PDZ domain-containing protein GIPC1 isoform 1 [Homo sapiens]	6.02	1565	0.960623	-0.06	-0.092	-0.124	-0.084	3	3	4	14.11
1880	gi|83776598	Homo sapiens	mitochondrial antiviral-signaling protein isoform 1 [Homo sapiens]	6.02	747	1.25631	0.0440001	-0.012	-0.032	0.0999998	4	3	8	8.889
1881	gi|78214522	Homo sapiens	60S ribosomal protein L38 [Homo sapiens]	6.01	280	1.68028	-0.656	0.0840001	0.0799998	0.184	4	3	7	50
1882	gi|341914409	Homo sapiens	PREDICTED: ig kappa chain V-III region VG-like [Homo sapiens]	6.01	1143	1.08539	0.192	0.132	0.104	0.148	3	3	9	22.37
1883	gi|4507729	Homo sapiens	tubulin beta-2A chain [Homo sapiens]	6	36	2.9305	0.0679999	0.028	0.136	0.528	5	3	11	73.93
1884	gi|19923262	Homo sapiens	ras-related protein Rab-5A [Homo sapiens]	6	1193	1.06791	-0.036	-0.092	-0.00800001	-0.00399999	3	3	3	48.37
1885	gi|4885561	Homo sapiens	5'-AMP-activated protein kinase subunit beta-2 [Homo sapiens]	6	2203	0.71953	-0.292	-0.028	-0.06	-0.224	3	3	4	11.03
1886	gi|4501857	Homo sapiens	long-chain specific acyl-CoA dehydrogenase, mitochondrial precursor [Homo sapiens]	6	2513	0.532573	-0.108	-0.26	-0.18	-0.4	3	3	3	9.535
1887	gi|5453898	Homo sapiens	peptidyl-prolyl cis-trans isomerase NIMA-interacting 1 [Homo sapiens]	6	1040	1.11883	-0.016	0.00400006	0.0240002	0.0520002	4	3	9	26.38
1888	gi|4557791	Homo sapiens	sialidase-1 precursor [Homo sapiens]	6	1810	0.879442	0.416	0.328	0.128	0.192	3	3	4	9.639
1889	gi|312032453	Homo sapiens	V-type proton ATPase subunit F isoform 2 [Homo sapiens]	6	963	1.15277	0.472	0.244	0.304	0.348	3	3	3	30.61
1890	gi|5803165	Homo sapiens	protein transport protein Sec61 subunit beta [Homo sapiens]	6	1927	0.841379	-0.096	-0.068	-0.14	-0.148	3	3	5	37.5
1891	gi|4506031	Homo sapiens	palmitoyl-protein thioesterase 1 isoform 1 precursor [Homo sapiens]	5.99	2612	0.444208	0.0159998	-0.12	-0.248	-0.428	4	2	10	29.08
1892	gi|313760624	Homo sapiens	platelet endothelial cell adhesion molecule precursor [Homo sapiens]	5.98	1493	0.979826	0.128	-0.032	-0.016	0.0159998	3	3	3	5.691
1893	gi|4557739	Homo sapiens	mannose-binding protein C precursor [Homo sapiens]	5.98	2868	0.223461	-0.248	0.364	0.076	-0.548	3	3	5	21.37
1894	gi|30795231	Homo sapiens	brain acid soluble protein 1 [Homo sapiens]	5.98	1774	0.89196	0.368	-0.268	-0.108	0.0159998	3	3	5	38.77
1895	gi|4506619	Homo sapiens	60S ribosomal protein L24 [Homo sapiens]	5.98	2218	0.711535	-0.016	0.252	0.076	-0.056	3	2	4	17.2
1896	gi|109150416	Homo sapiens	peroxidasin homolog precursor [Homo sapiens]	5.95	1987	0.818176	0.448	0.18	0.136	0.136	2	2	3	4.733
1897	gi|65506891	Homo sapiens	4F2 cell-surface antigen heavy chain isoform c [Homo sapiens]	5.94	1639	0.934632	0.468	0.148	0.212	0.212	3	3	6	8.889
1898	gi|215276987	Homo sapiens	glutathione S-transferase A2 [Homo sapiens]	5.92	3008	0.039198	-1.604	-0.444	-0.104	-1.672	4	3	24	84.68
1899	gi|21040314	Homo sapiens	protein SON isoform B [Homo sapiens]	5.92	603	1.34025	0.0999998	-0.06	0.0119999	0.144	3	3	3	4.429
1900	gi|59853425	Homo sapiens	metalloreductase STEAP3 isoform b [Homo sapiens]	5.92	2922	0.160053	-0.272	0.0200002	0.0919999	-0.816	2	2	5	11.48
1901	gi|15626999	Homo sapiens	inosine triphosphate pyrophosphatase isoform a [Homo sapiens]	5.91	1976	0.821211	-0.00399999	-0.052	-0.036	-0.108	3	3	3	17.01
1902	gi|8923579	Homo sapiens	ragulator complex protein LAMTOR1 [Homo sapiens]	5.89	1776	0.891751	0.204	0.0559999	-0.08	0.00799985	3	3	6	60.25
1903	gi|4505781	Homo sapiens	phosphorylase b kinase regulatory subunit alpha, liver isoform [Homo sapiens]	5.88	2607	0.45742	-0.944	-0.024	-0.092	-0.484	3	3	8	4.453
1904	gi|4505055	Homo sapiens	tyrosine-protein kinase Lyn isoform A [Homo sapiens]	5.87	1612	0.943218	0.164	-0.044	-0.076	-0.00399999	3	3	4	11.72
1905	gi|50658084	Homo sapiens	branched-chain-amino-acid aminotransferase, mitochondrial isoform a precursor [Homo sapiens]	5.87	1425	0.999906	0.0879999	0.0240002	-0.024	0.0240002	3	3	4	12.76
1906	gi|66932982	Homo sapiens	filamin-binding LIM protein 1 isoform a [Homo sapiens]	5.86	1984	0.819779	0.408	0.0119999	-0.064	0.0479999	3	3	6	11.53
1907	gi|194272168	Homo sapiens	putative helicase MOV-10 [Homo sapiens]	5.85	1606	0.945257	-0.084	0.00799985	-0.092	-0.064	3	3	3	4.187
1908	gi|7656952	Homo sapiens	calcyclin-binding protein isoform 1 [Homo sapiens]	5.85	909	1.17326	-0.04	-0.032	-0.064	0.0360002	3	3	5	22.81
1909	gi|4506411	Homo sapiens	ran GTPase-activating protein 1 [Homo sapiens]	5.79	1944	0.833742	0.0919999	0.0159998	0.0879999	-0.028	3	3	3	8.859
1910	gi|194394146	Homo sapiens	dipeptidyl peptidase 9 [Homo sapiens]	5.78	2257	0.697517	-0.168	-0.24	-0.408	-0.336	3	3	3	3.812
1911	gi|4503337	Homo sapiens	H/ACA ribonucleoprotein complex subunit 4 isoform 1 [Homo sapiens]	5.77	279	1.68319	0.164	-0.02	-0.06	0.256	3	3	6	6.226
1912	gi|41152506	Homo sapiens	prostaglandin F2 receptor negative regulator precursor [Homo sapiens]	5.77	2795	0.296377	0.0639999	0.136	0.152	-0.436	3	3	6	4.323
1913	gi|156071465	Homo sapiens	rho GTPase-activating protein 4 isoform 2 [Homo sapiens]	5.76	1964	0.825644	0.0240002	0.0399999	0.0879999	-0.044	3	3	3	6.448
1914	gi|4502993	Homo sapiens	cytochrome c oxidase subunit 7C, mitochondrial precursor [Homo sapiens]	5.74	1453	0.991845	0.00799985	0.0559999	0.0119999	0.0159998	3	3	8	50.79
1915	gi|4557741	Homo sapiens	platelet-activating factor acetylhydrolase IB subunit alpha [Homo sapiens]	5.72	2125	0.750399	0.12	-0.016	-0.14	-0.124	3	3	5	13.9
1916	gi|4759068	Homo sapiens	protein SCO1 homolog, mitochondrial [Homo sapiens]	5.72	2345	0.6362	-0.224	-0.028	0.0479999	-0.236	3	3	4	7.973
1917	gi|24475816	Homo sapiens	trans-2,3-enoyl-CoA reductase [Homo sapiens]	5.71	982	1.14245	-0.204	0.0799998	0.0200002	0.0440001	3	3	5	14.29
1918	gi|262527242	Homo sapiens	tapasin isoform 2 precursor [Homo sapiens]	5.69	14	3.48907	0.268	0.296	0.232	0.756	3	3	3	7.54
1919	gi|19557636	Homo sapiens	peptidyl-prolyl cis-trans isomerase-like 3 isoform PPIL3b [Homo sapiens]	5.69	1607	0.944568	0.0240002	-0.00800001	-0.048	-0.032	3	3	3	27.33
1920	gi|5174449	Homo sapiens	histone H1x [Homo sapiens]	5.69	2740	0.358718	0.428	0.0559999	0.136	-0.256	2	2	4	41.78
1921	gi|51036603	Homo sapiens	guanine nucleotide-binding protein G(I)/G(S)/G(O) subunit gamma-12 precursor [Homo sapiens]	5.68	1443	0.995087	0.0720001	0.0200002	-0.00800001	0.0200002	3	3	10	66.67
1922	gi|45827712	Homo sapiens	protein quaking isoform HQK-7B [Homo sapiens]	5.68	1031	1.12215	0.0119999	-0.14	-0.04	0.0119999	3	3	4	12.23
1923	gi|4885375	Homo sapiens	histone H1.2 [Homo sapiens]	5.67	2889	0.203117	0.424	0.0319999	-0.348	-0.58	3	3	8	48.83
1924	gi|27501446	Homo sapiens	density-regulated protein [Homo sapiens]	5.66	447	1.477	0.16	0.0159998	0.132	0.252	3	3	4	16.67
1925	gi|4506921	Homo sapiens	small glutamine-rich tetratricopeptide repeat-containing protein alpha [Homo sapiens]	5.65	742	1.25985	0.108	0.0600002	0.0639999	0.16	4	3	4	17.25
1926	gi|133925809	Homo sapiens	inter-alpha-trypsin inhibitor heavy chain H3 preproprotein [Homo sapiens]	5.64	16	3.40109	-0.108	-0.164	0.0360002	0.48	4	4	4	5.169
1927	gi|203098629	Homo sapiens	acyl-CoA-binding domain-containing protein 5 isoform 1 [Homo sapiens]	5.63	2364	0.624936	-0.528	-0.22	-0.128	-0.384	3	3	7	11.05
1928	gi|124244088	Homo sapiens	BRO1 domain-containing protein BROX [Homo sapiens]	5.6	94	2.26165	-0.136	0.112	0.188	0.412	3	3	4	15.09
1929	gi|4505355	Homo sapiens	NADH dehydrogenase [ubiquinone] 1 alpha subcomplex subunit 2 isoform 1 [Homo sapiens]	5.6	2277	0.685067	0.028	0.0399999	0.0119999	-0.144	3	3	7	32.32
1930	gi|56550081	Homo sapiens	mitotic checkpoint protein BUB3 isoform b [Homo sapiens]	5.58	1115	1.09288	0.124	-0.032	-0.00800001	0.0639999	3	3	6	11.35
1931	gi|83921614	Homo sapiens	cytochrome b5 type B [Homo sapiens]	5.57	1477	0.984985	0.0559999	0.028	0.0520002	0.028	4	3	6	40.67
1932	gi|27894339	Homo sapiens	keratin, type I cytoskeletal 23 [Homo sapiens]	5.55	2493	0.548874	0.584	0.272	0.22	0.0600002	3	3	4	15.17
1933	gi|4758148	Homo sapiens	DNA fragmentation factor subunit alpha isoform 1 [Homo sapiens]	5.55	1244	1.05047	0	-0.092	-0.016	-0.00399999	2	2	4	18.13
1934	gi|371502112	Homo sapiens	exportin-2 isoform 2 [Homo sapiens]	5.55	1226	1.05489	0.0399999	-0.056	-0.168	-0.016	2	2	2	5.464
1935	gi|38027923	Homo sapiens	COP9 signalosome complex subunit 5 [Homo sapiens]	5.54	1911	0.846722	0.14	0.0879999	-0.084	-0.028	3	3	5	8.084
1936	gi|4506903	Homo sapiens	serine/arginine-rich splicing factor 9 [Homo sapiens]	5.54	131	2.10494	0.076	-0.068	-0.216	0.284	3	3	4	16.74
1937	gi|4503253	Homo sapiens	dolichyl-diphosphooligosaccharide--protein glycosyltransferase subunit DAD1 [Homo sapiens]	5.54	1817	0.876585	0.00400006	-0.02	-0.028	-0.068	4	3	8	28.32
1938	gi|5454088	Homo sapiens	acidic leucine-rich nuclear phosphoprotein 32 family member B [Homo sapiens]	5.53	367	1.56423	0.0399999	-0.068	-0.00399999	0.188	4	3	9	28.29
1939	gi|150010552	Homo sapiens	FK506-binding protein 15 [Homo sapiens]	5.53	2598	0.464878	0.0679999	-0.068	0.00799985	-0.328	2	2	2	8.285
1940	gi|73611906	Homo sapiens	phosphorylase b kinase regulatory subunit beta isoform b [Homo sapiens]	5.52	2939	0.143916	-0.492	-0.36	-0.072	-1.028	3	3	5	4.788
1941	gi|226371716	Homo sapiens	poly [ADP-ribose] polymerase 9 isoform b [Homo sapiens]	5.52	1211	1.06078	-0.016	0.0200002	-0.028	0.0200002	4	3	4	5.739
1942	gi|4557579	Homo sapiens	fatty acid-binding protein, adipocyte [Homo sapiens]	5.52	1644	0.933741	0.472	0.4	-0.724	0.192	3	3	4	31.82
1943	gi|208609990	Homo sapiens	nuclear pore complex protein Nup93 isoform 1 [Homo sapiens]	5.52	1670	0.924074	0.156	-0.112	-0.032	-0.02	3	3	3	4.151
1944	gi|74272287	Homo sapiens	matrix metalloproteinase-9 preproprotein [Homo sapiens]	5.52	2603	0.460716	0.46	0.00799985	-0.24	-0.2	3	3	5	6.789
1945	gi|222537747	Homo sapiens	paralemmin-3 [Homo sapiens]	5.5	2577	0.484717	-0.264	-0.132	-0.012	-0.404	3	3	5	7.281
1946	gi|301069416	Homo sapiens	nuclear pore glycoprotein p62 [Homo sapiens]	5.5	1379	1.00822	0.076	-0.044	-0.024	0.00799985	3	3	3	6.13
1947	gi|7705885	Homo sapiens	vacuolar protein sorting-associated protein 28 homolog isoform 1 [Homo sapiens]	5.49	1127	1.08983	0.144	-0.012	-0.052	0.0639999	3	3	3	15.38
1948	gi|4506643	Homo sapiens	60S ribosomal protein L37a [Homo sapiens]	5.49	513	1.41489	-0.264	0.164	0.132	0.188	2	2	3	27.17
1949	gi|21536449	Homo sapiens	prefoldin subunit 1 [Homo sapiens]	5.47	223	1.80948	0.428	0.116	0.212	0.476	3	3	3	24.59
1950	gi|38327558	Homo sapiens	interferon-induced guanylate-binding protein 2 [Homo sapiens]	5.45	107	2.21628	0.188	0.0799998	0.0200002	0.424	3	3	3	12.69
1951	gi|11545859	Homo sapiens	Golgi phosphoprotein 3 [Homo sapiens]	5.43	988	1.14082	0.0879999	-0.048	0.0240002	0.076	3	3	3	14.43
1952	gi|56550051	Homo sapiens	U4/U6.U5 tri-snRNP-associated protein 2 isoform 1 [Homo sapiens]	5.43	786	1.23443	-0.084	0.0479999	-0.00399999	0.0840001	3	3	3	6.372
1953	gi|114796646	Homo sapiens	regulator of chromosome condensation isoform b [Homo sapiens]	5.42	1510	0.975096	-0.116	-0.068	0.00799985	-0.052	2	2	3	14.38
1954	gi|7706706	Homo sapiens	sorting nexin-9 [Homo sapiens]	5.42	2718	0.378778	0.252	0.224	0.0919999	-0.268	4	3	7	6.555
1955	gi|4507143	Homo sapiens	sorting nexin-3 isoform a [Homo sapiens]	5.4	737	1.26088	0.416	0.18	0.0159998	0.288	2	2	9	42.59
1956	gi|33589848	Homo sapiens	transferrin receptor protein 2 isoform 1 [Homo sapiens]	5.39	1161	1.0787	-0.08	-0.012	-0.044	0	3	3	4	7.74
1957	gi|330688436	Homo sapiens	engulfment and cell motility protein 1 isoform 1 [Homo sapiens]	5.39	1210	1.06132	0.212	0.0479999	-0.04	0.0919999	3	2	5	6.465
1958	gi|92859701	Homo sapiens	unconventional myosin-VI [Homo sapiens]	5.38	1284	1.03949	-0.076	-0.096	-0.112	-0.052	3	3	3	3.58
1959	gi|339409180	Homo sapiens	lymphocyte-specific protein 1 isoform 3 [Homo sapiens]	5.38	150	2.0388	0.936	0.348	0.5	0.884	3	3	6	10.28
1960	gi|4885287	Homo sapiens	guanine nucleotide-binding protein G(I)/G(S)/G(O) subunit gamma-5 precursor [Homo sapiens]	5.38	1416	1.00223	0.0999998	0.0600002	-0.032	0.0360002	2	2	5	48.53
1961	gi|4502209	Homo sapiens	ADP-ribosylation factor 5 [Homo sapiens]	5.35	867	1.19625	0.148	0.0399999	-0.024	0.124	4	3	9	41.67
1962	gi|306922358	Homo sapiens	interferon-induced 35 kDa protein [Homo sapiens]	5.35	431	1.48867	0.00799985	0.0479999	0.0799998	0.208	3	3	4	14.24
1963	gi|12597661	Homo sapiens	39S ribosomal protein L44, mitochondrial [Homo sapiens]	5.34	1102	1.09745	0.028	0.00400006	0.116	0.0799998	3	3	4	12.95
1964	gi|4502253	Homo sapiens	asialoglycoprotein receptor 2 isoform a [Homo sapiens]	5.34	1390	1.00678	-0.404	-0.044	-0.024	-0.088	2	2	3	17.04
1965	gi|285026434	Homo sapiens	U8 snoRNA-decapping enzyme isoform 2 [Homo sapiens]	5.34	1986	0.819152	-0.204	-0.032	-0.084	-0.16	2	2	3	27.69
1966	gi|41327712	Homo sapiens	adapter molecule crk isoform a [Homo sapiens]	5.33	2946	0.133012	0.104	-0.012	-0.024	-0.856	2	2	3	17.76
1967	gi|260064048	Homo sapiens	alpha-2-antiplasmin isoform a precursor [Homo sapiens]	5.33	2304	0.66334	-0.188	0.0559999	-0.072	-0.22	3	3	5	11.41
1968	gi|170016077	Homo sapiens	probable cation-transporting ATPase 13A1 [Homo sapiens]	5.33	2491	0.549807	-0.3	-0.06	-0.18	-0.38	2	2	4	4.9
1969	gi|4505289	Homo sapiens	diphosphomevalonate decarboxylase [Homo sapiens]	5.32	2366	0.624031	-0.388	-0.084	-0.064	-0.316	2	2	2	21.25
1970	gi|6274550	Homo sapiens	NADH dehydrogenase [ubiquinone] 1 beta subcomplex subunit 9 [Homo sapiens]	5.32	1782	0.890204	-0.148	0.0159998	-0.036	-0.088	4	3	6	26.82
1971	gi|37693993	Homo sapiens	nucleoside diphosphate kinase 3 precursor [Homo sapiens]	5.31	1575	0.957319	0.0559999	0.0440001	-0.012	0.00400006	4	3	5	21.3
1972	gi|4757804	Homo sapiens	copper transport protein ATOX1 [Homo sapiens]	5.31	144	2.055	0.0319999	0.0520002	0.14	0.372	3	3	10	38.24
1973	gi|11125770	Homo sapiens	aminoacyl tRNA synthase complex-interacting multifunctional protein 2 [Homo sapiens]	5.29	785	1.2345	0.308	0.348	0.4	0.38	3	2	5	14.37
1974	gi|4506609	Homo sapiens	60S ribosomal protein L19 [Homo sapiens]	5.28	2267	0.692271	0.192	0.00400006	-0.132	-0.128	2	2	6	19.9
1975	gi|300360545	Homo sapiens	serine/arginine-rich splicing factor 10 isoform 4 [Homo sapiens]	5.28	1564	0.960824	-0.04	-0.1	0.116	-0.016	3	3	4	26.01
1976	gi|47132620	Homo sapiens	keratin, type II cytoskeletal 2 epidermal [Homo sapiens]	5.27	480	1.4443	-0.044	0.0559999	-0.54	0.0799998	3	3	3	13.77
1977	gi|5729997	Homo sapiens	ras-related protein Rab-27B [Homo sapiens]	5.27	2681	0.398912	-0.072	0.0879999	-0.072	-0.408	3	3	4	19.27
1978	gi|7305303	Homo sapiens	nck-associated protein 1 isoform 1 [Homo sapiens]	5.24	2536	0.512845	-0.1	0.12	0.0240002	-0.272	3	3	3	3.635
1979	gi|4503363	Homo sapiens	dolichol-phosphate mannosyltransferase [Homo sapiens]	5.22	2556	0.502485	-0.088	-0.18	-0.16	-0.4	2	2	3	13.46
1980	gi|16117796	Homo sapiens	60S ribosomal protein L36 [Homo sapiens]	5.22	942	1.16	-0.124	0.0520002	0.076	0.0720001	4	3	8	19.05
1981	gi|16933567	Homo sapiens	ras-related protein Rab-8A [Homo sapiens]	5.19	892	1.18142	0.0879999	0.0479999	0.152	0.148	3	2	6	34.3
1982	gi|4506381	Homo sapiens	ras-related C3 botulinum toxin substrate 2 [Homo sapiens]	5.17	709	1.27752	0.672	-0.048	0.104	0.4	2	2	6	41.67
1983	gi|209969812	Homo sapiens	KN motif and ankyrin repeat domain-containing protein 2 isoform 2 [Homo sapiens]	5.17	2429	0.585226	0.224	-0.036	-0.056	-0.184	2	2	4	5.17
1984	gi|4826830	Homo sapiens	methyl-CpG-binding protein 2 isoform 1 [Homo sapiens]	5.17	2526	0.521902	0.956	0.72	0.636	0.408	3	3	6	8.436
1985	gi|20149680	Homo sapiens	ketosamine-3-kinase [Homo sapiens]	5.16	2350	0.632887	-0.148	-0.18	-0.132	-0.308	2	2	5	10.68
1986	gi|29570798	Homo sapiens	amidophosphoribosyltransferase proprotein [Homo sapiens]	5.16	884	1.18568	-0.192	-0.144	-0.128	-0.036	2	2	2	10.64
1987	gi|4506669	Homo sapiens	60S acidic ribosomal protein P1 isoform 1 [Homo sapiens]	5.16	354	1.58433	-0.044	0.0959998	0.0479999	0.228	5	2	24	51.75
1988	gi|42544125	Homo sapiens	splicing factor 1 isoform 2 [Homo sapiens]	5.15	1590	0.951875	-0.048	-0.00800001	-0.00399999	-0.036	2	2	4	11.13
1989	gi|238776833	Homo sapiens	THO complex subunit 4 [Homo sapiens]	5.14	930	1.16417	-0.00399999	-0.104	-0.02	0.0360002	2	2	4	17.8
1990	gi|285002251	Homo sapiens	N(4)-(beta-N-acetylglucosaminyl)-L-asparaginase isoform 1 preproprotein [Homo sapiens]	5.14	871	1.19381	0.512	0.252	0.268	0.372	4	3	6	12.72
1991	gi|195972883	Homo sapiens	1-phosphatidylinositol 4,5-bisphosphate phosphodiesterase delta-1 isoform 1 [Homo sapiens]	5.12	2269	0.691046	0.116	0.136	0.0399999	-0.084	3	3	3	7.465
1992	gi|31542325	Homo sapiens	peroxisomal carnitine O-octanoyltransferase isoform 2 [Homo sapiens]	5.12	352	1.58549	-0.116	-0.264	-0.02	0.112	2	2	2	6.373
1993	gi|32880229	Homo sapiens	selenoprotein O [Homo sapiens]	5.12	2093	0.764698	-0.212	-0.02	-0.084	-0.188	2	2	2	16.29
1994	gi|4506715	Homo sapiens	40S ribosomal protein S28 [Homo sapiens]	5.12	419	1.4991	-0.076	-0.012	0.00400006	0.156	5	3	11	31.88
1995	gi|20986512	Homo sapiens	mitogen-activated protein kinase 14 isoform 2 [Homo sapiens]	5.1	978	1.14436	0.0840001	0.0440001	0.124	0.124	3	3	3	12.78
1996	gi|60498978	Homo sapiens	EMILIN-2 precursor [Homo sapiens]	5.1	2446	0.575432	0.276	0.0119999	0.0840001	-0.132	3	3	3	3.324
1997	gi|156071462	Homo sapiens	ADP/ATP translocase 3 [Homo sapiens]	5.09	542	1.38329	0.288	-0.048	-0.152	0.196	2	2	8	59.73
1998	gi|222136641	Homo sapiens	serine/threonine-protein kinase Nek9 [Homo sapiens]	5.09	1065	1.1116	-0.028	0.0159998	-0.064	0.028	2	2	2	5.107
[truncated: 1,019 more rows]
